# Supplementary material for: Glial reactivity and cognitive decline follow chronic heterochromatin loss in neurons
Source: Nat Commun. 2025 Aug 8;16:7325. doi: 10.1038/s41467-025-61319-7 (PMC12334701; doi:10.1038/s41467-025-61319-7)
Supplement: Supplementary file 4 — Supplementary Dataset 2 [file 41467_2025_61319_MOESM4_ESM.csv]

Name	chr	strand	start	end	TE_repclass	TE_family	TE_subfamily	score	KimuraDistance	WT_young_S10424	WT_young_S10425	WT_young_S10602	WT_young_S10422	WT_old_S10604	WT_old_S10632	WT_old_S10631	BKO_young_S10626	BKO_young_S10625	BKO_young_S10627	BKO_old_S10633	BKO_old_S10428	gKO_young_S10426	gKO_young_S10630	gKO_young_S10628	gKO_old_S10636	gKO_old_S10635	gKO_old_S10634	DKO_young_S10430	DKO_young_S10431	DKO_young_S10423	DKO_young_S10603	DKO_old_S10606	DKO_old_S10607	DKO_old_S10605	all_BKO_vs_WT_log2FC	all_BKO_vs_WT_padj	all_gKO_vs_WT_log2FC	all_gKO_vs_WT_padj	all_DKO_vs_WT_log2FC	all_DKO_vs_WT_padj	old_BKO_vs_WT_log2FC	old_BKO_vs_WT_padj	old_gKO_vs_WT_log2FC	old_gKO_vs_WT_padj	old_DKO_vs_WT_log2FC	old_DKO_vs_WT_padj	TE_ID	annotation	geneId
chrY|+|90840151|90840354|DNA|hAT-Charlie|MER5A|4689024|35.95	chrY	+	90840151	90840354	DNA	hAT-Charlie	MER5A	4689024	35.95	0	1	1	0	1	4	0	2	0	0	2	2	11	2	0	0	1	0	0	0	3	4	2	0	4	0.141577582154823	1	-0.216279247735136	1	-0.110606684537954	0.998675089167885	0.227396933464459	NA	-1.94891109508981	NA	-1.97175046445552	NA	chrY_90840151_90840354_MER5A	Intron (ENSMUST00000189352.1/ENSMUST00000189352.1, intron 1 of 3)	170942
chrY|+|90836725|90836960|LINE|L1|L1MA4A_3end|4689017|29.01	chrY	+	90836725	90836960	LINE	L1	L1MA4A_3end	4689017	29.01	0	0	0	0	1	0	0	0	0	0	1	0	5	0	0	0	0	0	0	0	3	0	4	1	6	0.330788565498999	1	0.55519115046191	1	1.73824334820431	NA	NA	NA	NA	NA	NA	NA	chrY_90836725_90836960_L1MA4A_3end	Distal Intergenic	170942
chrY|-|90814513|90814747|Satellite|NA|IMPB_01|4688962|28.96	chrY	-	90814513	90814747	Satellite	NA	IMPB_01	4688962	28.96	0	0	1	0	2	0	0	0	0	0	0	0	5	0	0	0	0	1	0	0	0	0	0	3	2	-1.06831900611983	NA	0.204205340864314	NA	-0.32868791720833	NA	NA	NA	NA	NA	NA	NA	chrY_90814513_90814747_IMPB_01	Intron (ENSMUST00000179483.8/170942, intron 3 of 3)	170942
chrY|-|90813575|90813821|Satellite|NA|IMPB_01|4688958|31.84	chrY	-	90813575	90813821	Satellite	NA	IMPB_01	4688958	31.84	0	0	0	1	0	0	0	0	0	4	0	0	4	0	0	0	2	1	1	0	0	0	1	0	0	2.98216121651345	1	2.61983507846836	1	-0.363245256648892	NA	NA	NA	NA	NA	NA	NA	chrY_90813575_90813821_IMPB_01	Intron (ENSMUST00000179483.8/170942, intron 3 of 3)	170942
chrY|-|90813447|90813696|Satellite|NA|IMPB_01|4688958|29.66	chrY	-	90813447	90813696	Satellite	NA	IMPB_01	4688958	29.66	0	4	0	0	0	0	0	1	0	3	1	5	0	0	0	0	0	0	0	0	0	0	0	0	15	1.66584873361835	1	-1.61219867537806	1	-0.297588251697109	NA	NA	NA	NA	NA	NA	NA	chrY_90813447_90813696_IMPB_01	Intron (ENSMUST00000179483.8/170942, intron 3 of 3)	170942
chrY|-|90812499|90812742|Satellite|NA|IMPB_01|4688956|26.36	chrY	-	90812499	90812742	Satellite	NA	IMPB_01	4688956	26.36	2	0	0	3	15	3	0	1	0	1	2	14	32	0	1	1	10	5	0	0	2	0	10	16	31	-0.0480706298181596	1	1.05842796258274	1	-0.149910152646484	0.997842495538149	0.90680438043264	0.898482982261704	1.172781481349	0.99998603569134	0.606623832566021	0.999806343986626	chrY_90812499_90812742_IMPB_01	Intron (ENSMUST00000179483.8/170942, intron 3 of 3)	170942
chrY|-|90812199|90812439|Satellite|NA|IMPB_01|4688956|27.49	chrY	-	90812199	90812439	Satellite	NA	IMPB_01	4688956	27.49	2	0	0	3	0	7	0	0	2	0	4	4	15	0	7	0	4	0	0	1	0	0	22	9	26	-1.18789508542681	1	-0.654506450982011	1	-0.813668164928488	0.98412137696084	0.485478419584986	NA	-0.997686052446924	0.99998603569134	0.478494844101284	0.999806343986626	chrY_90812199_90812439_IMPB_01	Intron (ENSMUST00000179483.8/170942, intron 3 of 3)	170942
chrY|-|90811160|90811413|DNA|hAT-Charlie|Charlie30a|4688951|36.61	chrY	-	90811160	90811413	DNA	hAT-Charlie	Charlie30a	4688951	36.61	0	3	0	0	4	1	0	0	0	3	1	4	9	0	1	0	0	0	0	0	0	0	6	9	0	-0.433056151200066	1	-1.76788271384605	1	-0.813540308379411	NA	1.14881147673862	NA	-1.79129589184383	NA	0.538638392610082	NA	chrY_90811160_90811413_Charlie30a	Intron (ENSMUST00000179483.8/170942, intron 3 of 3)	170942
chrY|+|90811149|90811351|LTR|ERVK|RLTR40|4688950|36.26	chrY	+	90811149	90811351	LTR	ERVK	RLTR40	4688950	36.26	1	0	0	0	8	4	0	0	0	0	0	0	9	2	0	2	0	0	0	0	0	0	0	0	4	-3.51310063228887	1	-0.733469665643349	1	-1.9398129657874	NA	NA	NA	NA	NA	NA	NA	chrY_90811149_90811351_RLTR40	Intron (ENSMUST00000179483.8/170942, intron 3 of 3)	170942
chrY|-|90810586|90810711|LTR|ERVL|MT2B|4688948|34.36	chrY	-	90810586	90810711	LTR	ERVL	MT2B	4688948	34.36	0	5	0	0	0	0	0	0	0	0	0	2	0	0	0	0	6	1	0	0	0	0	0	5	5	0.758114265386041	1	1.67720438438937	1	-0.696128854051207	NA	NA	NA	NA	NA	NA	NA	chrY_90810586_90810711_MT2B	Intron (ENSMUST00000179483.8/170942, intron 3 of 3)	170942
chrY|-|90805599|90805954|LINE|L1|MusHAL1|4688934|16.76	chrY	-	90805599	90805954	LINE	L1	MusHAL1	4688934	16.76	0	1	0	0	0	0	0	0	0	0	0	0	2	0	5	1	3	0	0	0	1	0	0	0	2	0.161144684698327	1	3.62960428925533	1	-0.0150655997982429	NA	NA	NA	NA	NA	NA	NA	chrY_90805599_90805954_MusHAL1	Intron (ENSMUST00000179483.8/170942, intron 3 of 3)	170942
chrY|-|90801474|90801617|SINE|Alu|B1_Mus2|4688924|19.88	chrY	-	90801474	90801617	SINE	Alu	B1_Mus2	4688924	19.88	0	0	0	2	0	0	0	0	0	0	0	0	6	2	4	2	0	0	0	0	0	0	1	0	1	-0.708897165625842	1	2.69834837881206	1	-0.860227768979315	NA	NA	NA	NA	NA	NA	NA	chrY_90801474_90801617_B1_Mus2	Intron (ENSMUST00000179483.8/170942, intron 3 of 3)	170942
chrY|-|90752611|90752890|LINE|L1|L1MdF_IV_3end|4688867|4.90	chrY	-	90752611	90752890	LINE	L1	L1MdF_IV_3end	4688867	4.90	5	11	0	6	2	0	0	0	0	5	3	1	18	2	4	1	7	3	1	0	12	2	20	8	10	1.23210541231594	1	2.07033141704772	1	0.770067344051017	0.967435227479753	2.74369154373943	NA	3.65170258923483	0.685523542572003	3.10330850675293	0.999806343986626	chrY_90752611_90752890_L1MdF_IV_3end	Exon (ENSMUST00000238676.1/654820, exon 3 of 3)	654820
chrY|+|90752369|90752604|LINE|L1|L1MA4A_3end|4688865|29.01	chrY	+	90752369	90752604	LINE	L1	L1MA4A_3end	4688865	29.01	0	0	0	0	1	0	0	0	0	0	1	0	5	0	0	0	0	0	0	0	3	0	4	1	6	0.330788565498999	1	0.55519115046191	1	1.73824334820431	NA	NA	NA	NA	NA	NA	NA	chrY_90752369_90752604_L1MA4A_3end	Exon (ENSMUST00000238676.1/654820, exon 3 of 3)	654820
chrY|-|90738588|90738816|Satellite|NA|IMPB_01|4688834|28.39	chrY	-	90738588	90738816	Satellite	NA	IMPB_01	4688834	28.39	0	5	0	0	0	8	0	0	0	8	5	8	15	6	0	2	0	2	2	2	0	1	15	6	23	0.348541853571825	1	-0.422299007246986	1	0.00493221765961801	1	0.807439714769449	NA	-0.989249380462234	0.99998603569134	-0.0964809479289529	0.999806343986626	chrY_90738588_90738816_IMPB_01	Distal Intergenic	654820
chrY|-|90738235|90738483|Satellite|NA|IMPB_01|4688834|25.83	chrY	-	90738235	90738483	Satellite	NA	IMPB_01	4688834	25.83	0	0	0	0	0	5	0	0	0	0	0	3	14	4	2	0	3	0	0	0	0	0	19	16	0	-2.63498981914306	1	-0.12982613398048	1	-0.002430516297306	1	NA	NA	NA	NA	NA	NA	chrY_90738235_90738483_IMPB_01	Distal Intergenic	654820
chrY|-|90738204|90738451|Satellite|NA|IMPB_01|4688834|22.97	chrY	-	90738204	90738451	Satellite	NA	IMPB_01	4688834	22.97	2	11	0	1	7	0	0	0	0	4	5	11	24	0	0	9	0	2	0	0	2	0	3	0	20	1.77037904408618	1	1.73452636514144	1	-0.939897365100892	0.981278314448554	3.1532705840543	NA	2.91668992441784	0.99998603569134	1.08232897911385	0.999806343986626	chrY_90738204_90738451_IMPB_01	Distal Intergenic	654820
chrY|-|90738169|90738285|Satellite|NA|IMPB_01|4688834|26.44	chrY	-	90738169	90738285	Satellite	NA	IMPB_01	4688834	26.44	0	3	0	3	8	0	3	1	0	0	2	6	3	5	1	0	3	0	0	0	2	1	0	7	17	-0.379802683905381	1	0.201375501608655	1	-0.480236595224054	0.988514905816868	0.758781545769028	NA	-0.622663404300595	NA	-0.0839689204642166	0.999806343986626	chrY_90738169_90738285_IMPB_01	Distal Intergenic	654820
chrY|-|90737886|90738138|Satellite|NA|IMPB_01|4688832|25.62	chrY	-	90737886	90738138	Satellite	NA	IMPB_01	4688832	25.62	3	10	1	0	9	4	0	0	0	0	4	17	41	2	2	3	12	2	1	0	4	1	15	19	32	-0.0796059775240674	1	1.65588467078159	1	-0.177818412980252	0.995795972863323	1.61536112021464	0.806890404836319	1.52383216471515	0.99998603569134	1.02047572555424	0.999806343986626	chrY_90737886_90738138_IMPB_01	Distal Intergenic	654820
chrY|-|90737514|90737752|Satellite|NA|IMPB_01|4688832|31.53	chrY	-	90737514	90737752	Satellite	NA	IMPB_01	4688832	31.53	0	0	0	0	0	13	0	0	0	0	0	10	0	4	5	2	12	5	0	0	0	0	0	9	16	-1.95370544104971	1	1.12587866674152	1	-0.989488077915487	0.984365033148952	-1.42403208514565	0.962673690321029	0.238708443236527	0.99998603569134	-1.80062972860138	0.999806343986626	chrY_90737514_90737752_IMPB_01	Distal Intergenic	654820
chrY|-|90737351|90737606|Satellite|NA|IMPB_01|4688832|23.44	chrY	-	90737351	90737606	Satellite	NA	IMPB_01	4688832	23.44	2	0	0	0	7	8	0	0	0	0	3	2	0	0	1	0	0	2	0	0	0	0	0	4	0	-0.636334990352999	1	-1.47133586700529	1	-2.69251399964699	NA	-0.529930403829967	NA	-2.4685746360498	NA	-3.81888866269606	0.999806343986626	chrY_90737351_90737606_IMPB_01	Distal Intergenic	654820
chrY|-|90735291|90735523|Satellite|NA|IMPB_01|4688822|27.59	chrY	-	90735291	90735523	Satellite	NA	IMPB_01	4688822	27.59	1	0	0	0	0	3	0	0	0	3	0	2	0	2	0	0	2	0	0	0	0	0	0	1	10	-0.950596295651733	1	-1.06056380687546	1	-0.838968200901308	NA	NA	NA	NA	NA	NA	NA	chrY_90735291_90735523_IMPB_01	Distal Intergenic	654820
chrY|+|89980425|89980577|Simple_repeat|NA|(AACAA)n|4687799|NA	chrY	+	89980425	89980577	Simple_repeat	NA	(AACAA)n	4687799	NA	0	0	0	0	0	1	0	0	0	0	0	2	3	0	2	2	0	2	0	0	0	0	0	0	3	0.736576377755229	1	2.8086616826285	1	-0.307051134954624	NA	NA	NA	NA	NA	NA	NA	chrY_89980425_89980577_(AACAA)n	Distal Intergenic	654820
chrY|+|89798548|89801966|LINE|L1|L1_Mur2_orf2|4687560|28.95	chrY	+	89798548	89801966	LINE	L1	L1_Mur2_orf2	4687560	28.95	0	0	0	0	1	1	0	0	0	0	1	2	3	0	2	8	0	1	0	0	0	0	1	0	1	1.85262221025445	1	4.00618445365743	1	-0.738009869840363	NA	1.53068240063645	NA	3.51392914027639	NA	-1.4826122095798	0.999806343986626	chrY_89798548_89801966_L1_Mur2_orf2	Distal Intergenic	654820
chrY|+|89724786|89724820|Simple_repeat|NA|(A)n|4687456|NA	chrY	+	89724786	89724820	Simple_repeat	NA	(A)n	4687456	NA	0	0	0	0	0	0	1	0	0	0	0	1	3	0	0	0	0	1	0	0	0	0	0	1	1	0.368235307428094	NA	0.909047643427881	NA	-0.535868875892342	NA	NA	NA	NA	NA	NA	NA	chrY_89724786_89724820_(A)n	Intron (ENSMUST00000188269.1/ENSMUST00000188269.1, intron 5 of 9)	654820
chrY|+|89709898|89709937|Simple_repeat|NA|(T)n|4687425|NA	chrY	+	89709898	89709937	Simple_repeat	NA	(T)n	4687425	NA	0	0	0	0	0	453	0	410	768	0	261	2888	3176	0	0	261	500	0	0	0	0	0	0	0	0	1.68850247603686	1	0.564334123130973	1	-24.7551235414345	7.44210978033931e-12	NA	NA	NA	NA	NA	NA	chrY_89709898_89709937_(T)n	Distal Intergenic	654820
chrY|+|88671632|88674134|LINE|L1|L1MdV_II_orf2|4685880|17.65	chrY	+	88671632	88674134	LINE	L1	L1MdV_II_orf2	4685880	17.65	0	0	0	0	30	5	0	11	4	8	0	15	37	0	27	15	27	9	0	1	0	0	17	24	32	0.33454228839422	1	1.89970154704956	1	0.227006867508291	0.99570850631382	-0.30425688465582	0.983487619219667	2.13398886746293	0.84113227061717	0.124417696933854	0.999806343986626	chrY_88671632_88674134_L1MdV_II_orf2	Distal Intergenic	654820
chrY|+|88447859|88447911|Simple_repeat|NA|(A)n|4685526|NA	chrY	+	88447859	88447911	Simple_repeat	NA	(A)n	4685526	NA	0	0	0	0	0	1	0	0	0	0	0	4	3	0	1	0	0	1	0	0	0	0	0	2	0	1.12094095624713	1	1.45576553836857	NA	-0.534453741272231	NA	NA	NA	NA	NA	NA	NA	chrY_88447859_88447911_(A)n	Distal Intergenic	654820
chrY|+|88139210|88139260|Simple_repeat|NA|(CA)n|4685041|NA	chrY	+	88139210	88139260	Simple_repeat	NA	(CA)n	4685041	NA	0	0	0	0	0	4	0	0	2	0	0	3	2	3	0	0	6	0	0	0	0	0	3	0	1	-0.611396392468079	1	0.625516067388887	1	-1.26999151389791	NA	NA	NA	NA	NA	NA	NA	chrY_88139210_88139260_(CA)n	Distal Intergenic	100040911
chrY|+|87598198|87598311|Simple_repeat|NA|(A)n|4684203|NA	chrY	+	87598198	87598311	Simple_repeat	NA	(A)n	4684203	NA	1	2	0	0	5	1	0	1	0	0	0	8	0	0	0	0	0	0	0	0	0	0	0	4	2	0.309256530092586	1	-1.90584640652474	1	-1.54768632135737	NA	NA	NA	NA	NA	NA	NA	chrY_87598198_87598311_(A)n	Distal Intergenic	100040911
chrY|+|87171388|87171450|Simple_repeat|NA|(TGTTT)n|4683580|NA	chrY	+	87171388	87171450	Simple_repeat	NA	(TGTTT)n	4683580	NA	1	0	0	0	0	0	0	1	0	0	0	0	0	3	19	2	5	1	0	0	0	0	0	0	0	0.481044262608514	1	4.99695934517589	1	-1.18763503604345	0.98412137696084	NA	NA	NA	NA	NA	NA	chrY_87171388_87171450_(TGTTT)n	Distal Intergenic	100040911
chrY|+|87102713|87102764|Simple_repeat|NA|(TG)n|4683455|NA	chrY	+	87102713	87102764	Simple_repeat	NA	(TG)n	4683455	NA	0	1	0	1	0	0	0	0	0	0	1	0	1	0	0	1	0	0	0	0	0	0	2	1	0	1.35320663348622	NA	1.08850375343604	NA	-0.610557109261579	NA	NA	NA	NA	NA	NA	NA	chrY_87102713_87102764_(TG)n	Distal Intergenic	100040911
chrY|+|86371777|86371895|Simple_repeat|NA|(TTTCTA)n|4682313|NA	chrY	+	86371777	86371895	Simple_repeat	NA	(TTTCTA)n	4682313	NA	0	0	0	2	18	0	0	1	2	0	0	9	29	5	7	2	5	6	0	1	1	0	0	21	19	-0.363182406595042	1	1.6236741366424	1	0.328434942745573	0.991959928087949	0.368492045336887	NA	1.51908305796608	0.99998603569134	0.698564653925492	0.999806343986626	chrY_86371777_86371895_(TTTCTA)n	Distal Intergenic	100040911
chrY|+|86299244|86300380|LINE|L1|L1MdA_VII_5end|4682188|11.55	chrY	+	86299244	86300380	LINE	L1	L1MdA_VII_5end	4682188	11.55	0	0	0	0	13	2	2	0	1	1	3	11	12	3	7	0	5	10	1	0	0	1	15	17	18	0.323910947167577	1	1.52031575313225	1	0.522872238761897	0.978272747887569	0.84582358285701	NA	1.00794785699707	0.99998603569134	0.422002331659266	0.999806343986626	chrY_86299244_86300380_L1MdA_VII_5end	Distal Intergenic	100040911
chrY|-|86085198|86085998|Unknown|NA|YREP_Mm|4681877|20.61	chrY	-	86085198	86085998	Unknown	NA	YREP_Mm	4681877	20.61	0	0	0	0	3	1	0	0	0	0	1	0	2	0	2	0	5	0	0	0	0	0	0	0	2	0.333749996293593	1	2.22213001052067	1	-0.993991277582467	NA	NA	NA	NA	NA	NA	NA	chrY_86085198_86085998_YREP_Mm	Exon (ENSMUST00000188754.1/ENSMUST00000188754.1, exon 8 of 10)	100040911
chrY|+|84500940|84502971|LINE|L1|L1MdFanc_II_orf2|4679339|12.07	chrY	+	84500940	84502971	LINE	L1	L1MdFanc_II_orf2	4679339	12.07	0	0	0	0	4	0	0	0	0	0	0	0	3	0	3	0	8	1	0	1	0	0	5	2	0	-0.720960578587579	1	2.75900501145672	1	0.402946309777822	NA	NA	NA	NA	NA	NA	NA	chrY_84500940_84502971_L1MdFanc_II_orf2	Distal Intergenic	100040911
chrY|+|84233210|84235346|LINE|L1|L1MdV_II_orf2|4678901|17.98	chrY	+	84233210	84235346	LINE	L1	L1MdV_II_orf2	4678901	17.98	0	0	0	0	1	0	1	0	2	0	0	1	1	0	4	0	0	0	0	0	0	0	1	0	3	-0.747043925880205	1	-0.292826549197427	1	-0.329439189072875	NA	NA	NA	NA	NA	NA	NA	chrY_84233210_84235346_L1MdV_II_orf2	Distal Intergenic	100040911
chrY|+|83663917|83663952|Simple_repeat|NA|(TTC)n|4677918|NA	chrY	+	83663917	83663952	Simple_repeat	NA	(TTC)n	4677918	NA	0	0	0	1	10	0	0	0	0	0	0	0	0	1	1	0	0	0	2	0	0	0	3	0	6	-2.65777832136504	1	-1.31834266703555	1	0.178842757700414	NA	NA	NA	NA	NA	NA	NA	chrY_83663917_83663952_(TTC)n	Distal Intergenic	380994
chrY|+|83166834|83169373|LINE|L1|L1MdV_II_orf2|4677134|17.64	chrY	+	83166834	83169373	LINE	L1	L1MdV_II_orf2	4677134	17.64	0	0	0	0	17	3	4	2	8	0	3	9	14	11	0	0	0	15	0	1	0	0	13	7	8	0.287022117859784	1	0.667399780386706	1	-0.460100527102825	0.990566090388125	0.109326064864871	NA	0.328398146354154	0.99998603569134	-0.983931260561521	0.999806343986626	chrY_83166834_83169373_L1MdV_II_orf2	Distal Intergenic	380994
chrY|+|83079143|83079213|Simple_repeat|NA|(A)n|4676985|NA	chrY	+	83079143	83079213	Simple_repeat	NA	(A)n	4676985	NA	0	0	0	0	9	0	0	0	0	0	0	0	9	0	0	1	0	0	0	2	1	0	3	6	3	-2.09735722528365	1	-0.443296009002762	1	0.92741440007365	NA	NA	NA	NA	NA	NA	NA	chrY_83079143_83079213_(A)n	Distal Intergenic	380994
chrY|+|77560447|77560573|Simple_repeat|NA|(AGAGAC)n|4668160|NA	chrY	+	77560447	77560573	Simple_repeat	NA	(AGAGAC)n	4668160	NA	0	0	0	0	0	0	0	0	1	0	0	1	1	0	1	0	0	0	2	0	0	1	0	2	0	1.88142420768399	1	1.65177915184579	1	1.47691201693478	NA	NA	NA	NA	NA	NA	NA	chrY_77560447_77560573_(AGAGAC)n	Distal Intergenic	100039810
chrY|+|77005409|77006545|LINE|L1|L1MdA_VII_5end|4667271|10.94	chrY	+	77005409	77006545	LINE	L1	L1MdA_VII_5end	4667271	10.94	0	0	0	0	0	0	0	0	0	0	1	0	1	0	0	5	0	2	0	0	0	0	0	2	1	3.26747111321581	1	4.18015628373084	1	0.211502812755699	NA	NA	NA	NA	NA	NA	NA	chrY_77005409_77006545_L1MdA_VII_5end	Distal Intergenic	100039810
chrY|-|90738330|90738583|Satellite|NA|IMPB_01|4688834|27.30	chrY	-	90738330	90738583	Satellite	NA	IMPB_01	4688834	27.30	0	5	0	3	12	2	3	3	0	0	3	17	20	5	2	1	10	1	1	0	3	0	13	8	28	0.18743994178988	1	0.869838679586682	1	-0.284267265119231	0.991959928087949	1.1445733926925	NA	0.667643935965831	0.99998603569134	0.273315234876047	0.999806343986626	chrY_90738330_90738583_IMPB_01	Distal Intergenic	654820
chrY|+|75331411|75333963|LINE|L1|L1MdV_II_orf2|4664681|18.17	chrY	+	75331411	75333963	LINE	L1	L1MdV_II_orf2	4664681	18.17	0	0	0	0	9	0	2	3	0	0	0	5	13	0	0	0	0	0	0	0	0	0	6	6	17	-1.11610018125028	1	-2.19036201345175	1	0.220244129686232	NA	-0.186466904018342	NA	-2.80040882105939	NA	0.397496035056225	NA	chrY_75331411_75333963_L1MdV_II_orf2	Distal Intergenic	382301
chrY|+|72166266|72166444|LTR|ERVL-MaLR|ORR1C1|4659637|40.82	chrY	+	72166266	72166444	LTR	ERVL-MaLR	ORR1C1	4659637	40.82	1	1	0	0	0	0	0	0	0	0	0	0	3	6	22	13	15	0	0	0	0	0	0	0	0	0.544053040348951	1	6.65830615554184	1	-1.58173237830809	0.970545521928647	NA	NA	NA	NA	NA	NA	chrY_72166266_72166444_ORR1C1	Distal Intergenic	100039614
chrY|+|71097584|71097785|Simple_repeat|NA|(AAAC)n|4657916|NA	chrY	+	71097584	71097785	Simple_repeat	NA	(AAAC)n	4657916	NA	0	0	0	0	2	0	0	0	0	4	0	0	1	3	0	0	0	2	0	0	0	0	0	3	2	0.256399413431101	1	0.812968848438314	1	0.0484298064095994	NA	NA	NA	NA	NA	NA	NA	chrY_71097584_71097785_(AAAC)n	Distal Intergenic	380994
chrY|+|70825210|70825261|Simple_repeat|NA|(A)n|4657483|NA	chrY	+	70825210	70825261	Simple_repeat	NA	(A)n	4657483	NA	0	0	0	0	5	0	0	0	2	0	0	13	15	0	0	0	0	0	0	0	0	0	0	5	3	1.34182639310336	1	-0.729391179681301	1	0.250429078357665	NA	NA	NA	NA	NA	NA	NA	chrY_70825210_70825261_(A)n	Distal Intergenic	380994
chrY|+|69571571|69571612|Simple_repeat|NA|(T)n|4655462|NA	chrY	+	69571571	69571612	Simple_repeat	NA	(T)n	4655462	NA	0	0	0	0	7	0	2	0	0	0	0	7	7	0	0	0	1	0	0	1	0	0	8	3	9	-0.461054144171681	1	-0.39041421953816	1	0.360037305226121	NA	0.452604946109424	NA	-1.64418532758728	NA	0.0963239260952962	NA	chrY_69571571_69571612_(T)n	Distal Intergenic	100039810
chrY|+|68171734|68171795|Simple_repeat|NA|(GT)n|4653372|NA	chrY	+	68171734	68171795	Simple_repeat	NA	(GT)n	4653372	NA	2	0	0	0	1	0	0	0	0	0	0	0	2	1	3	0	0	1	0	0	0	0	1	0	0	-1.10248236375645	1	1.35062603715776	1	-1.53331435388069	NA	NA	NA	NA	NA	NA	NA	chrY_68171734_68171795_(GT)n	Distal Intergenic	100039810
chrY|-|68140601|68140756|LTR|ERVL|MT2A|4653342|32.41	chrY	-	68140601	68140756	LTR	ERVL	MT2A	4653342	32.41	0	0	0	0	1	0	0	0	0	0	0	0	0	5	18	8	4	1	0	0	0	0	0	0	0	0.0253294876036472	1	5.52918100024866	1	-1.15948185728856	0.984365033148952	NA	NA	NA	NA	NA	NA	chrY_68140601_68140756_MT2A	Distal Intergenic	100039810
chrY|+|68025714|68025843|Simple_repeat|NA|(T)n|4653178|NA	chrY	+	68025714	68025843	Simple_repeat	NA	(T)n	4653178	NA	0	0	0	0	1	0	0	0	0	0	0	0	7	2	9	0	0	0	0	0	0	0	2	5	8	-2.76463120499607	1	0.300229069590774	1	1.03217200934548	NA	NA	NA	NA	NA	NA	NA	chrY_68025714_68025843_(T)n	Distal Intergenic	100039810
chrY|+|59969387|59969527|Simple_repeat|NA|(A)n|4641096|NA	chrY	+	59969387	59969527	Simple_repeat	NA	(A)n	4641096	NA	0	0	0	0	45	9	10	11	21	3	3	61	90	6	10	10	9	23	0	1	0	0	21	48	83	0.512987696759199	1	0.59431269922967	1	-0.0335561889400159	0.998960330700233	0.57869343015131	0.923602674954984	0.566195779761822	0.99998603569134	-0.053368837324284	0.999806343986626	chrY_59969387_59969527_(A)n	Distal Intergenic	100041346
chrY|+|59738501|59738567|Simple_repeat|NA|(T)n|4640747|NA	chrY	+	59738501	59738567	Simple_repeat	NA	(T)n	4640747	NA	0	1	2	0	25	2	2	13	5	6	6	21	46	0	11	0	0	19	0	2	5	0	8	7	39	1.38099151597442	1	1.04296086500993	1	0.299245700086788	0.991959928087949	1.37739294551761	0.885971176163396	0.777426775906835	0.99998603569134	0.00978692210940158	0.999806343986626	chrY_59738501_59738567_(T)n	Distal Intergenic	100041346
chrY|+|58983604|58984029|Simple_repeat|NA|(AAAG)n|4639752|NA	chrY	+	58983604	58984029	Simple_repeat	NA	(AAAG)n	4639752	NA	0	0	0	0	0	0	1	0	0	0	0	5	5	0	4	4	0	0	0	0	0	0	0	0	5	0.960981228952793	1	3.3060715610353	1	-0.0379854951154543	NA	NA	NA	NA	NA	NA	NA	chrY_58983604_58984029_(AAAG)n	Distal Intergenic	100041346
chrY|+|56778760|56780653|LINE|L1|L1MdV_II_orf2|4636736|17.76	chrY	+	56778760	56780653	LINE	L1	L1MdV_II_orf2	4636736	17.76	0	0	0	0	1	0	1	0	0	0	0	0	1	2	0	1	0	0	0	0	0	0	1	0	0	-1.01096522240984	1	0.782587746647672	NA	-1.05001519253711	NA	NA	NA	NA	NA	NA	NA	chrY_56778760_56780653_L1MdV_II_orf2	Distal Intergenic	382301
chrY|+|54775041|54775355|LINE|L1|Lx3B_3end|4633806|27.42	chrY	+	54775041	54775355	LINE	L1	Lx3B_3end	4633806	27.42	0	0	2	0	0	0	0	8	0	0	0	13	0	0	17	0	8	0	0	0	0	0	0	0	12	2.15444139821376	1	3.0701239743955	1	0.173551917483865	0.999652597016134	NA	NA	NA	NA	NA	NA	chrY_54775041_54775355_Lx3B_3end	Distal Intergenic	382301
chrY|+|53897519|53897610|Simple_repeat|NA|(A)n|4632399|NA	chrY	+	53897519	53897610	Simple_repeat	NA	(A)n	4632399	NA	0	2	0	0	4	0	0	0	1	1	0	2	2	0	0	0	0	0	0	0	0	0	0	2	3	0.0553056045319243	1	-1.27930751517429	NA	-0.922159106829305	NA	NA	NA	NA	NA	NA	NA	chrY_53897519_53897610_(A)n	Distal Intergenic	380994
chrY|+|52193084|52193288|SINE|B2|B3|4629628|29.55	chrY	+	52193084	52193288	SINE	B2	B3	4629628	29.55	0	0	0	0	0	0	0	0	0	0	0	1	0	8	4	4	3	3	0	0	0	0	0	0	0	1.6375150712727	1	5.78145038678405	1	0	1	NA	NA	NA	NA	NA	NA	chrY_52193084_52193288_B3	Distal Intergenic	380994
chrY|+|51205878|51205922|Simple_repeat|NA|(TTGTTTTTTT)n|4628202|NA	chrY	+	51205878	51205922	Simple_repeat	NA	(TTGTTTTTTT)n	4628202	NA	0	0	0	0	1	0	0	0	0	0	0	3	7	0	0	1	0	0	0	0	0	0	1	5	4	0.600488796035302	1	1.22238609695631	NA	0.713187552155433	NA	1.8639211558034	NA	0.943066237583854	NA	1.64840271832231	NA	chrY_51205878_51205922_(TTGTTTTTTT)n	Distal Intergenic	380994
chrY|+|50826013|50826052|Simple_repeat|NA|(T)n|4627583|NA	chrY	+	50826013	50826052	Simple_repeat	NA	(T)n	4627583	NA	0	0	0	0	0	0	2	2	2	0	1	2	0	0	3	0	0	0	0	0	0	0	0	2	0	0.723018052612151	1	-0.455081695674821	1	-1.02072666402649	NA	NA	NA	NA	NA	NA	NA	chrY_50826013_50826052_(T)n	Distal Intergenic	380994
chrY|+|50235595|50235807|Simple_repeat|NA|(AAAC)n|4626666|NA	chrY	+	50235595	50235807	Simple_repeat	NA	(AAAC)n	4626666	NA	0	0	0	0	2	0	0	0	0	1	0	3	0	0	0	0	0	0	0	0	0	0	1	3	2	1.02565088019036	NA	-0.528341214904931	NA	0.184353412688465	NA	NA	NA	NA	NA	NA	NA	chrY_50235595_50235807_(AAAC)n	Distal Intergenic	380994
chrY|-|48421574|48423010|LINE|L1|L1_Mur2_orf2|4623983|24.26	chrY	-	48421574	48423010	LINE	L1	L1_Mur2_orf2	4623983	24.26	0	0	0	0	1	0	0	0	0	1	0	3	4	2	21	0	14	0	0	0	0	0	4	0	1	0.928182886487788	1	4.70295496141627	1	0.282848606921533	0.998142308443881	NA	NA	NA	NA	NA	NA	chrY_48421574_48423010_L1_Mur2_orf2	Distal Intergenic	380994
chrY|+|47105148|47108566|LINE|L1|L1_Mur3_orf2|4622209|29.46	chrY	+	47105148	47108566	LINE	L1	L1_Mur3_orf2	4622209	29.46	0	0	0	0	5	1	0	0	1	1	0	1	5	0	0	15	0	3	0	0	0	1	0	6	3	1.40522529784057	1	3.15662689026179	1	0.0383933921853446	1	-1.21642261541856	NA	3.4160695593066	0.99998603569134	-0.466371459059159	0.999806343986626	chrY_47105148_47108566_L1_Mur3_orf2	Distal Intergenic	100041346
chrY|+|46951880|46952011|SINE|ID|BC1_Mm|4621982|21.12	chrY	+	46951880	46952011	SINE	ID	BC1_Mm	4621982	21.12	0	0	0	0	1	0	0	0	1	0	0	2	2	0	0	0	0	0	0	0	0	0	1	1	0	1.1825353847755	NA	0.350141031917433	NA	-0.323287830353275	NA	NA	NA	NA	NA	NA	NA	chrY_46951880_46952011_BC1_Mm	Distal Intergenic	100041346
chrY|+|46241027|46241097|Simple_repeat|NA|(AAACA)n|4621007|NA	chrY	+	46241027	46241097	Simple_repeat	NA	(AAACA)n	4621007	NA	0	0	0	0	2	0	0	0	0	0	0	1	3	0	0	0	0	0	0	0	0	0	1	1	1	-0.0836364085026138	NA	0.044160712561312	NA	-0.264357388897246	NA	NA	NA	NA	NA	NA	NA	chrY_46241027_46241097_(AAACA)n	Distal Intergenic	100041346
chrY|-|45408968|45412313|LINE|L1|L1MdA_VI_orf2|4620077|9.69	chrY	-	45408968	45412313	LINE	L1	L1MdA_VI_orf2	4620077	9.69	0	0	0	0	7	1	4	0	3	0	0	5	8	0	0	4	10	5	0	2	0	0	3	5	10	0.513028468133901	1	1.70983317482626	1	-0.182392657845561	0.997451741292694	-0.616459802274916	NA	1.71696286061515	0.99998603569134	-0.832014906474925	0.999806343986626	chrY_45408968_45412313_L1MdA_VI_orf2	Distal Intergenic	100041346
chrY|+|45242220|45242327|Simple_repeat|NA|(T)n|4619830|NA	chrY	+	45242220	45242327	Simple_repeat	NA	(T)n	4619830	NA	0	0	0	0	1	0	0	0	0	0	0	1	4	2	0	0	0	3	0	0	0	0	0	0	3	0.418496649475064	1	2.37854066051007	1	-0.0930220768120911	NA	NA	NA	NA	NA	NA	NA	chrY_45242220_45242327_(T)n	Distal Intergenic	100041346
chrY|+|44137295|44137409|Simple_repeat|NA|(AAAAC)n|4618389|NA	chrY	+	44137295	44137409	Simple_repeat	NA	(AAAAC)n	4618389	NA	0	0	0	0	0	0	0	0	0	0	0	0	14	15	17	18	0	8	0	3	0	0	0	0	0	0	1	7.67029759891653	1	0.359199255317428	0.998203492077056	NA	NA	NA	NA	NA	NA	chrY_44137295_44137409_(AAAAC)n	Distal Intergenic	100041346
chrY|+|43838448|43838559|Simple_repeat|NA|(A)n|4617973|NA	chrY	+	43838448	43838559	Simple_repeat	NA	(A)n	4617973	NA	0	0	0	0	0	0	0	0	79	22	0	0	10	6	54	29	34	0	4	0	9	0	4	6	2	5.89970886069735	1	7.58096256802969	1	3.49977409892532	0.780748627124337	NA	NA	NA	NA	NA	NA	chrY_43838448_43838559_(A)n	Distal Intergenic	100041346
chrY|+|43647726|43647884|Simple_repeat|NA|(A)n|4617714|NA	chrY	+	43647726	43647884	Simple_repeat	NA	(A)n	4617714	NA	0	4	0	0	3	0	0	0	3	1	0	6	6	0	1	0	2	2	0	0	0	0	3	1	6	1.05056694738844	1	0.710840243156639	1	-0.752034501146672	NA	1.909284861801	NA	1.80797598756875	NA	0.772408666409532	NA	chrY_43647726_43647884_(A)n	Distal Intergenic	100041346
chrY|+|43169819|43170345|LINE|L1|L1MdV_II_orf2|4617085|13.08	chrY	+	43169819	43170345	LINE	L1	L1MdV_II_orf2	4617085	13.08	0	0	0	1	1	0	3	0	0	1	0	2	4	0	1	2	0	0	0	0	1	0	1	1	2	-0.458267711569939	1	0.355476139467966	1	-1.03507605299888	NA	-0.788156656337757	NA	-0.124072952971992	NA	-1.8682988103583	NA	chrY_43169819_43170345_L1MdV_II_orf2	Intron (ENSMUST00000190977.1/ENSMUST00000190977.1, intron 1 of 8)	100041346
chrY|+|43129100|43129134|Simple_repeat|NA|(TTCTT)n|4617030|NA	chrY	+	43129100	43129134	Simple_repeat	NA	(TTCTT)n	4617030	NA	0	0	0	0	5	0	0	0	0	0	0	2	15	0	7	0	0	5	0	0	0	0	0	0	2	-0.30152505681751	1	2.82337474812853	1	-0.889704143703774	NA	NA	NA	NA	NA	NA	NA	chrY_43129100_43129134_(TTCTT)n	Distal Intergenic	100041346
chrY|+|41733676|41733722|Simple_repeat|NA|(T)n|4615128|NA	chrY	+	41733676	41733722	Simple_repeat	NA	(T)n	4615128	NA	0	0	0	0	0	0	0	2	0	1	0	0	5	0	0	0	1	0	0	0	0	0	3	0	3	0.964786386509517	1	0.50584586273311	1	0.641445132052879	NA	NA	NA	NA	NA	NA	NA	chrY_41733676_41733722_(T)n	Distal Intergenic	100041346
chrY|+|41705168|41705223|Simple_repeat|NA|(A)n|4615085|NA	chrY	+	41705168	41705223	Simple_repeat	NA	(A)n	4615085	NA	0	0	0	0	0	0	0	0	0	0	0	0	0	7	30	3	4	1	0	0	0	0	0	1	0	0	1	5.40026798017392	1	-0.363257664680676	0.998203492077056	NA	NA	NA	NA	NA	NA	chrY_41705168_41705223_(A)n	Distal Intergenic	100041346
chrY|+|41252024|41252072|Simple_repeat|NA|(T)n|4614397|NA	chrY	+	41252024	41252072	Simple_repeat	NA	(T)n	4614397	NA	0	0	0	0	4	0	0	1	0	0	0	0	7	0	1	0	1	0	0	0	0	0	0	0	4	-1.23829832590843	1	0.0906119100177066	NA	-0.343033539024063	NA	NA	NA	NA	NA	NA	NA	chrY_41252024_41252072_(T)n	Intron (ENSMUST00000187664.1/ENSMUST00000187664.1, intron 1 of 8)	100041346
chrY|+|41104683|41105235|LINE|L1|L1_Mur2_orf2|4614227|23.88	chrY	+	41104683	41105235	LINE	L1	L1_Mur2_orf2	4614227	23.88	0	0	0	0	2	0	0	0	0	0	0	0	1	0	9	2	0	0	0	0	1	0	2	1	1	-1.32236866967351	1	2.36352733291291	1	0.290256783697779	NA	NA	NA	NA	NA	NA	NA	chrY_41104683_41105235_L1_Mur2_orf2	Distal Intergenic	100041346
chrY|+|41103127|41103948|LTR|ERVK|IAPEz-int|4614231|5.32	chrY	+	41103127	41103948	LTR	ERVK	IAPEz-int	4614231	5.32	0	0	0	0	0	1	0	0	0	1	3	0	0	0	0	2	2	0	0	0	0	2	2	3	1	3.80212027018165	1	2.76861161847516	1	1.02461679442005	NA	2.99539421164394	NA	2.63370439234078	NA	0.634433441275442	NA	chrY_41103127_41103948_IAPEz-int	Distal Intergenic	100041346
chrY|+|40300188|40300237|Simple_repeat|NA|(TTGTT)n|4613063|NA	chrY	+	40300188	40300237	Simple_repeat	NA	(TTGTT)n	4613063	NA	0	1	0	0	0	1	0	0	0	0	0	1	0	0	2	0	0	0	0	0	1	1	0	0	0	0.630677605142085	1	1.36008018004255	1	-0.851449296293048	NA	NA	NA	NA	NA	NA	NA	chrY_40300188_40300237_(TTGTT)n	Intron (ENSMUST00000191443.6/ENSMUST00000191443.6, intron 6 of 9)	100040031
chrY|-|40004350|40007293|LTR|ERVK|IAPEz-int|4612706|2.04	chrY	-	40004350	40007293	LTR	ERVK	IAPEz-int	4612706	2.04	0	0	0	0	2	0	0	0	0	0	0	0	0	2	0	3	0	0	0	2	5	0	2	4	14	-0.108369542251444	1	2.37360177097889	1	2.53455515795669	NA	NA	NA	NA	NA	NA	NA	chrY_40004350_40007293_IAPEz-int	Distal Intergenic	100040031
chrY|+|39378276|39378315|Simple_repeat|NA|(GTTTT)n|4611845|NA	chrY	+	39378276	39378315	Simple_repeat	NA	(GTTTT)n	4611845	NA	0	0	0	0	0	2	0	0	0	0	0	0	4	2	0	0	3	0	0	0	0	1	0	2	2	-1.44176721614029	1	1.1088127046578	1	-0.219429480617933	NA	NA	NA	NA	NA	NA	NA	chrY_39378276_39378315_(GTTTT)n	Distal Intergenic	100040031
chrY|+|82163917|82164017|Simple_repeat|NA|(AACAA)n|4675533|NA	chrY	+	82163917	82164017	Simple_repeat	NA	(AACAA)n	4675533	NA	1	0	0	0	0	0	1	0	2	0	0	0	10	0	11	0	0	5	0	0	0	2	6	8	0	-1.0804050914815	1	2.06437727866895	1	1.21571104485535	0.981264519246177	NA	NA	NA	NA	NA	NA	chrY_82163917_82164017_(AACAA)n	Distal Intergenic	380994
chrY|+|39072236|39072321|Simple_repeat|NA|(A)n|4611441|NA	chrY	+	39072236	39072321	Simple_repeat	NA	(A)n	4611441	NA	0	0	0	0	4	0	0	1	0	1	0	0	1	0	0	0	0	0	0	0	0	0	0	2	6	-0.507158484589031	NA	-1.44912689426563	NA	0.139226566941017	NA	NA	NA	NA	NA	NA	NA	chrY_39072236_39072321_(A)n	Distal Intergenic	100040031
chrY|+|38784123|38784165|Simple_repeat|NA|(T)n|4611067|NA	chrY	+	38784123	38784165	Simple_repeat	NA	(T)n	4611067	NA	0	1	0	0	4	0	0	0	0	0	0	2	8	0	1	0	0	0	0	0	0	0	3	0	0	-0.598802571234597	1	0.0314014580628178	NA	-0.871095004141639	NA	NA	NA	NA	NA	NA	NA	chrY_38784123_38784165_(T)n	Intron (ENSMUST00000180177.2/ENSMUST00000180177.2, intron 5 of 8)	100040031
chrY|+|37245131|37248425|LINE|L1|L1Lx_II_orf2|4608624|17.04	chrY	+	37245131	37248425	LINE	L1	L1Lx_II_orf2	4608624	17.04	0	0	0	0	10	2	0	2	2	3	0	8	14	0	0	4	15	0	0	0	0	0	7	16	10	1.28351237012585	1	1.54690935892185	1	0.1857953328111	0.998142308443881	0.255828103212387	NA	2.12503851196485	0.99998603569134	0.445660890792915	0.999806343986626	chrY_37245131_37248425_L1Lx_II_orf2	Intron (ENSMUST00000190782.1/ENSMUST00000190782.1, intron 4 of 9)	380994
chrY|+|36027539|36027579|Simple_repeat|NA|(T)n|4606966|NA	chrY	+	36027539	36027579	Simple_repeat	NA	(T)n	4606966	NA	0	0	0	0	0	2	0	1	0	0	0	5	4	1	1	0	0	0	0	0	0	0	2	5	2	-0.309905556660782	1	-0.731198570250056	1	-0.219788591269613	NA	NA	NA	NA	NA	NA	NA	chrY_36027539_36027579_(T)n	Distal Intergenic	380994
chrY|+|34857962|34858088|Simple_repeat|NA|(T)n|4605145|NA	chrY	+	34857962	34858088	Simple_repeat	NA	(T)n	4605145	NA	0	0	0	0	0	0	0	0	0	0	0	1	1	0	2	3	0	3	0	0	0	0	3	0	0	1.40946173961265	1	3.93103734774525	1	0.250390835098242	NA	NA	NA	NA	NA	NA	NA	chrY_34857962_34858088_(T)n	Distal Intergenic	380994
chrY|+|33798281|33801645|LINE|L1|L1_Mur2_orf2|4603576|29.32	chrY	+	33798281	33801645	LINE	L1	L1_Mur2_orf2	4603576	29.32	1	0	0	0	4	0	0	1	0	1	0	0	2	0	0	0	0	0	0	1	1	2	0	0	3	-0.158140671161121	1	-0.851678633670311	1	0.358542682803906	NA	NA	NA	NA	NA	NA	NA	chrY_33798281_33801645_L1_Mur2_orf2	Distal Intergenic	380994
chrY|+|33707239|33707307|Simple_repeat|NA|(A)n|4603437|NA	chrY	+	33707239	33707307	Simple_repeat	NA	(A)n	4603437	NA	0	0	0	0	1	0	0	0	3	0	0	0	4	0	1	2	0	0	0	0	0	0	2	1	3	0.581612569264334	1	1.06888402700218	1	0.385710447401649	NA	NA	NA	NA	NA	NA	NA	chrY_33707239_33707307_(A)n	Distal Intergenic	380994
chrY|+|33638323|33638740|Simple_repeat|NA|(AAGA)n|4603322|NA	chrY	+	33638323	33638740	Simple_repeat	NA	(AAGA)n	4603322	NA	0	0	0	0	0	0	0	0	0	0	0	1	4	3	2	0	3	0	0	0	0	0	0	0	2	0.797268321020283	1	3.47574734317155	1	-0.0174921859232287	NA	NA	NA	NA	NA	NA	NA	chrY_33638323_33638740_(AAGA)n	Distal Intergenic	380994
chrY|+|33222267|33222413|Simple_repeat|NA|(AGGGAC)n|4602750|NA	chrY	+	33222267	33222413	Simple_repeat	NA	(AGGGAC)n	4602750	NA	1	0	0	0	1	0	0	0	1	0	0	2	1	0	2	0	0	0	0	0	0	0	0	2	1	0.436667971395868	1	0.417847694683509	NA	-0.488753245432867	NA	NA	NA	NA	NA	NA	NA	chrY_33222267_33222413_(AGGGAC)n	Distal Intergenic	380994
chrY|-|33124162|33124296|SINE|ID|BC1_Mm|4602644|21.12	chrY	-	33124162	33124296	SINE	ID	BC1_Mm	4602644	21.12	0	0	0	0	18	0	2	1	1	0	1	9	2	0	5	0	0	2	0	0	0	0	5	0	0	-0.0700266978931112	1	-0.0869574527222164	1	-1.34120589788324	NA	0.343863823102393	NA	-1.62732865634908	NA	-2.55286441022438	NA	chrY_33124162_33124296_BC1_Mm	Distal Intergenic	380994
chrY|-|32839295|32840069|Unknown|NA|YREP_Mm|4602270|5.68	chrY	-	32839295	32840069	Unknown	NA	YREP_Mm	4602270	5.68	1	0	0	0	10	0	0	0	1	0	0	0	5	0	0	0	4	3	0	1	0	0	0	0	11	-0.582500655990684	1	1.0539944548734	1	-0.128422004673414	NA	NA	NA	NA	NA	NA	NA	chrY_32839295_32840069_YREP_Mm	Distal Intergenic	380994
chrY|+|31899971|31901431|LINE|L1|L1_Mur2_orf2|4600994|24.59	chrY	+	31899971	31901431	LINE	L1	L1_Mur2_orf2	4600994	24.59	5	4	1	1	11	4	3	0	2	0	1	14	13	0	0	0	6	1	4	4	4	1	11	13	14	0.0690921110216779	1	0.133238946688896	1	-0.0937416991553836	0.998142308443881	0.303568955668075	NA	-0.406638748267595	0.99998603569134	-0.349318491407274	0.999806343986626	chrY_31899971_31901431_L1_Mur2_orf2	Distal Intergenic	100041346
chrY|+|31711020|31711060|Simple_repeat|NA|(AAAC)n|4600705|NA	chrY	+	31711020	31711060	Simple_repeat	NA	(AAAC)n	4600705	NA	0	0	0	0	7	4	1	1	1	0	0	6	6	3	3	0	3	5	0	2	0	0	4	8	7	-0.576182941230586	1	0.766228141370966	1	-0.298546584816881	0.991959928087949	-0.538502720048149	NA	0.244530594851879	NA	-0.84672335882615	0.999806343986626	chrY_31711020_31711060_(AAAC)n	Distal Intergenic	100041346
chrY|+|30981830|30981912|Simple_repeat|NA|(TAAA)n|4599748|NA	chrY	+	30981830	30981912	Simple_repeat	NA	(TAAA)n	4599748	NA	0	1	0	1	8	1	2	1	3	0	0	5	4	3	0	0	0	2	1	1	1	1	7	6	14	-0.416249020749049	1	-0.893842214183807	1	0.305454507127987	0.991252617833991	-0.340172895758597	NA	-1.25189416443168	NA	0.0927512344313912	NA	chrY_30981830_30981912_(TAAA)n	Distal Intergenic	100041346
chrY|-|30118501|30120634|LTR|ERV1|MMERGLN-int|4598543|41.40	chrY	-	30118501	30120634	LTR	ERV1	MMERGLN-int	4598543	41.40	0	0	0	0	0	0	0	0	0	0	0	0	0	11	42	16	17	1	0	0	0	0	1	0	0	0	1	7.18113758331717	1	-0.363270448796897	0.998245975392288	NA	NA	NA	NA	NA	NA	chrY_30118501_30120634_MMERGLN-int	Distal Intergenic	100041346
chrY|-|29959418|29962821|LINE|L1|L1_Mur3_orf2|4598314|29.15	chrY	-	29959418	29962821	LINE	L1	L1_Mur3_orf2	4598314	29.15	0	0	0	0	1	0	0	0	1	0	0	0	2	0	9	0	9	0	0	0	0	0	1	1	0	0.0863261672643996	1	3.87144725290598	1	-0.329897956943692	NA	NA	NA	NA	NA	NA	NA	chrY_29959418_29962821_L1_Mur3_orf2	Distal Intergenic	100041346
chrY|+|29078058|29079212|Simple_repeat|NA|(TTTCTC)n|4597145|NA	chrY	+	29078058	29079212	Simple_repeat	NA	(TTTCTC)n	4597145	NA	0	0	0	0	0	0	1	1	0	0	0	2	0	0	1	0	0	1	0	0	0	0	1	0	2	0.869153988736104	1	0.641901800219861	NA	-0.299604621825555	NA	NA	NA	NA	NA	NA	NA	chrY_29078058_29079212_(TTTCTC)n	Distal Intergenic	100041346
chrY|+|28439689|28439807|Simple_repeat|NA|(AAATAA)n|4596168|NA	chrY	+	28439689	28439807	Simple_repeat	NA	(AAATAA)n	4596168	NA	0	0	0	0	5	0	1	0	1	0	1	0	4	8	9	10	2	3	0	0	0	0	0	3	4	-0.62497085307874	1	3.39071353111861	1	-0.474298018474736	0.991959928087949	-0.876499024447644	NA	3.05533856375818	0.99998603569134	-0.812180062239859	0.999806343986626	chrY_28439689_28439807_(AAATAA)n	Distal Intergenic	100041346
chrY|+|26903751|26903799|Simple_repeat|NA|(T)n|4593732|NA	chrY	+	26903751	26903799	Simple_repeat	NA	(T)n	4593732	NA	0	2	1	0	0	0	0	0	0	0	1	0	0	0	1	2	0	0	0	0	0	2	1	0	0	2.58455189124869	1	3.21683260426282	1	-0.642243650248924	NA	NA	NA	NA	NA	NA	NA	chrY_26903751_26903799_(T)n	Distal Intergenic	100041014
chrY|-|26564935|26565136|Unknown|Y-chromosome|CYRA11_Mm|4593220|24.67	chrY	-	26564935	26565136	Unknown	Y-chromosome	CYRA11_Mm	4593220	24.67	0	1	0	0	0	0	0	0	0	0	0	0	0	18	38	12	15	2	0	0	0	0	0	1	2	-0.454398482768081	1	6.2129246946742	1	-0.179085544542645	0.998245975392288	NA	NA	NA	NA	NA	NA	chrY_26564935_26565136_CYRA11_Mm	Distal Intergenic	100041014
chrY|+|25217152|25217199|Simple_repeat|NA|(GTTTTTTT)n|4591077|NA	chrY	+	25217152	25217199	Simple_repeat	NA	(GTTTTTTT)n	4591077	NA	2	0	0	0	2	0	0	0	1	0	0	1	7	0	0	0	2	0	0	0	0	0	3	0	0	0.217402332295998	1	0.949825496868101	1	-1.02716854293476	NA	NA	NA	NA	NA	NA	NA	chrY_25217152_25217199_(GTTTTTTT)n	Intron (ENSMUST00000194766.1/100041014, intron 7 of 8)	100041014
chrY|+|24176678|24176712|Simple_repeat|NA|(A)n|4589426|NA	chrY	+	24176678	24176712	Simple_repeat	NA	(A)n	4589426	NA	0	0	0	0	3	0	0	0	0	1	0	1	4	0	0	0	0	0	0	0	0	0	1	2	2	-0.265432927834954	NA	-0.543792330651841	NA	-0.0849726275721634	NA	NA	NA	NA	NA	NA	NA	chrY_24176678_24176712_(A)n	Distal Intergenic	100041014
chrY|+|22469894|22469935|Simple_repeat|NA|(T)n|4586765|NA	chrY	+	22469894	22469935	Simple_repeat	NA	(T)n	4586765	NA	2	1	0	0	53	13	9	3	14	7	0	32	65	0	13	3	3	13	0	1	2	0	15	30	64	-0.929708837885261	1	-0.777939223418782	1	-0.648737590922937	0.970545521928647	-0.782372655997558	0.909992787598599	-0.887795307943494	0.99998603569134	-0.788938205929046	0.999806343986626	chrY_22469894_22469935_(T)n	Distal Intergenic	380994
chrY|+|21764559|21764665|Simple_repeat|NA|(TAAAAAA)n|4585933|NA	chrY	+	21764559	21764665	Simple_repeat	NA	(TAAAAAA)n	4585933	NA	0	0	0	1	0	0	0	0	0	0	0	0	0	17	64	20	32	0	0	1	0	0	0	0	0	0.677044939546735	1	8.02243242317599	1	-0.778798881597805	0.995006045075747	NA	NA	NA	NA	NA	NA	chrY_21764559_21764665_(TAAAAAA)n	Distal Intergenic	100041223
chrY|+|21499402|21502691|LINE|L1|L1Lx_II_orf2|4585602|17.15	chrY	+	21499402	21502691	LINE	L1	L1Lx_II_orf2	4585602	17.15	0	0	0	0	11	0	3	0	2	0	0	4	0	0	0	0	9	0	0	1	0	0	0	0	6	1.25576534656703	1	0.813302756944743	1	-0.631283656103478	NA	NA	NA	NA	NA	NA	NA	chrY_21499402_21502691_L1Lx_II_orf2	Intron (ENSMUST00000192094.1/ENSMUST00000192094.1, intron 3 of 8)	100041223
chrY|+|21228990|21229770|LTR|ERVK|IAPEz-int|4585183|2.49	chrY	+	21228990	21229770	LTR	ERVK	IAPEz-int	4585183	2.49	0	0	0	0	5	0	0	0	2	0	0	0	0	0	0	0	2	0	0	0	5	0	6	19	12	0.402679667688846	1	-0.0639444313474836	1	2.36328727877928	NA	NA	NA	NA	NA	NA	NA	chrY_21228990_21229770_IAPEz-int	Distal Intergenic	100041223
chrY|+|21159239|21159297|Simple_repeat|NA|(A)n|4585067|NA	chrY	+	21159239	21159297	Simple_repeat	NA	(A)n	4585067	NA	0	0	0	1	11	0	0	0	0	0	0	11	26	0	0	2	3	0	0	0	0	0	8	10	10	-0.125452787938228	NA	1.53826406094684	NA	0.142479836773073	NA	1.20623379689361	NA	0.82577532454537	NA	0.766797517537936	0.999806343986626	chrY_21159239_21159297_(A)n	Distal Intergenic	434960
chrY|-|21079978|21080532|LINE|L1|L1MdV_II_orf2|4584919|17.33	chrY	-	21079978	21080532	LINE	L1	L1MdV_II_orf2	4584919	17.33	0	0	0	0	3	0	0	0	0	0	0	3	0	1	0	0	0	0	0	3	0	0	2	0	1	0.860863454693009	NA	0.36277933476126	NA	0.696317973532327	NA	NA	NA	NA	NA	NA	NA	chrY_21079978_21080532_L1MdV_II_orf2	Distal Intergenic	434960
chrY|-|20807147|20808149|LINE|L1|Lx5b_3end|4584538|26.62	chrY	-	20807147	20808149	LINE	L1	Lx5b_3end	4584538	26.62	0	1	0	0	1	0	0	0	0	0	0	3	1	1	0	0	1	0	0	0	0	0	0	0	0	1.64122495213031	NA	1.89899157604321	NA	-1.55088677867884	NA	NA	NA	NA	NA	NA	NA	chrY_20807147_20808149_Lx5b_3end	Distal Intergenic	434960
chrY|+|20762878|20762977|Simple_repeat|NA|(A)n|4584476|NA	chrY	+	20762878	20762977	Simple_repeat	NA	(A)n	4584476	NA	0	0	0	0	6	0	0	3	0	0	0	5	2	0	4	0	2	0	0	0	2	0	7	1	3	0.691541971148961	1	0.869439379703474	1	0.824830205043485	NA	0.958305254224017	NA	0.224305982739735	NA	0.328869789347937	NA	chrY_20762878_20762977_(A)n	Distal Intergenic	434960
chrY|-|20754407|20754591|LTR|ERVK|ETnERV|4584468|5.98	chrY	-	20754407	20754591	LTR	ERVK	ETnERV	4584468	5.98	0	0	0	0	1	3	0	0	3	0	0	0	0	0	3	0	1	0	0	0	0	0	0	0	3	-2.16267956079662	1	-1.41826485673705	1	-1.26325952682421	NA	NA	NA	NA	NA	NA	NA	chrY_20754407_20754591_ETnERV	Distal Intergenic	434960
chrY|-|20520402|20520540|SINE|ID|BC1_Mm|4584129|23.64	chrY	-	20520402	20520540	SINE	ID	BC1_Mm	4584129	23.64	0	2	0	0	3	0	0	0	0	0	0	5	0	0	0	2	0	0	0	0	0	0	2	1	3	1.18903680225019	1	0.988491959063731	1	-0.672807880913028	NA	1.65903752321549	NA	1.25479909057326	NA	0.0934629600913498	NA	chrY_20520402_20520540_BC1_Mm	Distal Intergenic	434960
chrY|-|20371114|20374538|LINE|L1|L1_Mur2_orf2|4583916|28.70	chrY	-	20371114	20374538	LINE	L1	L1_Mur2_orf2	4583916	28.70	0	1	0	0	0	0	0	0	0	0	0	1	1	0	4	0	0	1	0	0	0	0	0	0	4	-0.155881401252319	1	1.74699595106677	1	-0.0504124710906597	NA	NA	NA	NA	NA	NA	NA	chrY_20371114_20374538_L1_Mur2_orf2	Distal Intergenic	434960
chrY|-|19998555|20001922|LINE|L1|L1Lx_IV_orf2|4583480|34.23	chrY	-	19998555	20001922	LINE	L1	L1Lx_IV_orf2	4583480	34.23	0	0	0	0	2	0	0	0	0	0	0	1	2	0	1	1	1	0	0	0	0	0	1	1	4	0.0787306562629575	1	1.40540472379409	NA	0.176590694704027	NA	0.246457774992666	NA	1.4171612754782	NA	0.40756434381339	NA	chrY_19998555_20001922_L1Lx_IV_orf2	Distal Intergenic	434960
chrY|+|19646088|19646212|Simple_repeat|NA|(TG)n|4583007|NA	chrY	+	19646088	19646212	Simple_repeat	NA	(TG)n	4583007	NA	0	1	0	1	0	0	0	0	0	1	0	1	1	0	0	0	1	0	1	1	0	0	0	0	0	2.36932393591075	1	2.01382295081531	NA	-0.739381108123439	NA	NA	NA	NA	NA	NA	NA	chrY_19646088_19646212_(TG)n	Distal Intergenic	434960
chrY|+|17808400|17808951|Simple_repeat|NA|(GAAA)n|4580522|NA	chrY	+	17808400	17808951	Simple_repeat	NA	(GAAA)n	4580522	NA	0	0	0	0	0	0	0	0	0	0	0	0	1	1	18	1	5	0	0	0	0	0	0	4	0	0	1	4.08234005175129	1	0.382344797146604	0.998142308443881	NA	NA	NA	NA	NA	NA	chrY_17808400_17808951_(GAAA)n	Distal Intergenic	385550
chrY|+|17395892|17395942|Simple_repeat|NA|(A)n|4579935|NA	chrY	+	17395892	17395942	Simple_repeat	NA	(A)n	4579935	NA	0	0	0	0	3	0	0	0	0	0	0	0	4	0	0	3	3	1	0	0	0	0	0	2	0	0.726726639742617	1	2.89634261802367	1	-0.689479735339648	NA	NA	NA	NA	NA	NA	NA	chrY_17395892_17395942_(A)n	Distal Intergenic	100861987
chrY|+|17373524|17373662|Simple_repeat|NA|(T)n|4579851|NA	chrY	+	17373524	17373662	Simple_repeat	NA	(T)n	4579851	NA	0	0	0	0	2	0	0	0	1	0	0	0	5	6	3	1	2	6	0	0	0	0	0	0	6	-0.602083775581826	1	3.14463903568031	1	0.168729384575488	NA	NA	NA	NA	NA	NA	NA	chrY_17373524_17373662_(T)n	Distal Intergenic	100861987
chrY|+|16803903|16804228|LINE|L1|L1_Mur1_orf2|4579018|22.55	chrY	+	16803903	16804228	LINE	L1	L1_Mur1_orf2	4579018	22.55	0	0	0	0	0	0	0	0	0	0	0	0	0	1	2	2	1	0	0	1	1	0	0	0	0	0	1	4.31503008764364	1	0.0489438009038873	NA	NA	NA	NA	NA	NA	NA	chrY_16803903_16804228_L1_Mur1_orf2	Distal Intergenic	100041550
chrY|+|16627960|16628017|Simple_repeat|NA|(A)n|4578782|NA	chrY	+	16627960	16628017	Simple_repeat	NA	(A)n	4578782	NA	0	0	0	1	1	0	0	0	0	0	1	2	2	0	4	0	1	1	0	0	0	0	4	9	6	0.161980812221654	1	1.58742990538059	1	0.960156193285764	NA	2.32440313588203	NA	1.7570243817532	NA	2.59668903120466	NA	chrY_16627960_16628017_(A)n	Distal Intergenic	100041550
chrY|-|16507594|16508708|LINE|L1|L1MdF_II_orf2|4578674|4.78	chrY	-	16507594	16508708	LINE	L1	L1MdF_II_orf2	4578674	4.78	2	0	0	0	6	1	0	0	1	0	0	3	7	0	0	0	0	1	0	0	0	0	3	2	9	-1.16892949318937	1	-1.15246141878897	1	-0.693147797457974	NA	-0.220406090360162	NA	-1.19002903406575	NA	-0.00603281839646127	NA	chrY_16507594_16508708_L1MdF_II_orf2	Distal Intergenic	100041550
chrY|+|15910517|15910568|Simple_repeat|NA|(T)n|4577860|NA	chrY	+	15910517	15910568	Simple_repeat	NA	(T)n	4577860	NA	0	0	0	0	27	7	2	2	7	1	0	15	26	0	5	4	1	7	0	0	0	0	7	21	23	-0.638870879983639	1	-0.315513136076292	1	-0.636046196164316	0.977553946313482	-0.624894611820552	0.954217084178884	-0.30143377541267	0.99998603569134	-0.720848319179125	0.999806343986626	chrY_15910517_15910568_(T)n	Distal Intergenic	100040022
chrY|-|15105369|15111790|LTR|ERVK|IAPEz-int|4576703|3.91	chrY	-	15105369	15111790	LTR	ERVK	IAPEz-int	4576703	3.91	0	0	0	0	0	0	0	0	1	0	0	0	0	5	4	0	0	0	0	0	18	0	0	12	10	-0.469299056289278	1	1.64997012115979	1	3.92524630517461	0.877466260199899	NA	NA	NA	NA	NA	NA	chrY_15105369_15111790_IAPEz-int	Distal Intergenic	100040022
chrY|+|14822324|14822448|Simple_repeat|NA|(T)n|4576355|NA	chrY	+	14822324	14822448	Simple_repeat	NA	(T)n	4576355	NA	6	0	4	0	0	38	19	19	39	29	8	0	226	19	48	30	55	38	6	0	7	7	0	0	0	0.235430095581444	1	1.57913725417199	1	-1.99816298039098	0.920722853906501	-1.80223142106842	0.943270857803527	1.00295473703413	0.99998603569134	-9.25691296126749	0.150841663943368	chrY_14822324_14822448_(T)n	Distal Intergenic	100040022
chrY|+|14819196|14819246|Simple_repeat|NA|(TTTG)n|4576348|NA	chrY	+	14819196	14819246	Simple_repeat	NA	(TTTG)n	4576348	NA	0	0	1	0	27	6	4	7	13	7	1	17	56	3	4	3	3	3	1	0	4	5	19	34	40	0.00982593974887597	1	-0.438471822182564	1	0.706573827250206	0.933716261706477	-0.242702322675384	0.982078528142449	-0.774439013023165	0.99998603569134	0.103041773179435	0.999806343986626	chrY_14819196_14819246_(TTTG)n	Distal Intergenic	100040022
chrY|+|14637265|14641666|LINE|L1|L1MdA_VI_orf2|4576090|9.06	chrY	+	14637265	14641666	LINE	L1	L1MdA_VI_orf2	4576090	9.06	0	0	0	0	0	1	0	1	0	0	0	1	3	2	2	0	4	2	0	0	0	0	0	2	3	0.380590143309787	1	2.73719479036284	1	0.0652157164264895	NA	0.418779332120167	NA	2.93625874593439	NA	0.305653689536814	NA	chrY_14637265_14641666_L1MdA_VI_orf2	Distal Intergenic	100040022
chrY|+|14448125|14448179|Simple_repeat|NA|(T)n|4575859|NA	chrY	+	14448125	14448179	Simple_repeat	NA	(T)n	4575859	NA	0	0	0	0	1	0	0	0	0	0	1	1	1	0	0	0	0	1	0	0	1	0	0	1	0	2.34552837497113	NA	1.82920567555266	NA	-0.300825025333542	NA	NA	NA	NA	NA	NA	NA	chrY_14448125_14448179_(T)n	Distal Intergenic	20611
chrY|+|14321798|14321844|Simple_repeat|NA|(T)n|4575654|NA	chrY	+	14321798	14321844	Simple_repeat	NA	(T)n	4575654	NA	0	0	0	0	3	2	0	0	1	0	0	1	2	0	2	0	0	2	0	0	0	0	0	0	0	-0.54183002719939	1	0.625954484898357	1	-2.18350931502551	NA	NA	NA	NA	NA	NA	NA	chrY_14321798_14321844_(T)n	Distal Intergenic	20611
chrY|+|13339645|13340257|Simple_repeat|NA|(AAGA)n|4574156|NA	chrY	+	13339645	13340257	Simple_repeat	NA	(AAGA)n	4574156	NA	0	0	0	0	0	0	0	5	0	0	0	2	0	0	1	0	5	1	0	0	0	0	0	1	0	4.03042817170148	1	3.68882902144775	1	-0.36326110239036	NA	NA	NA	NA	NA	NA	NA	chrY_13339645_13340257_(AAGA)n	Intron (ENSMUST00000178599.6/20611, intron 1 of 2)	385550
chrY|-|13251142|13251295|LTR|ERVK|RLTR31D_MM|4574024|18.70	chrY	-	13251142	13251295	LTR	ERVK	RLTR31D_MM	4574024	18.70	0	1	0	0	38	2	3	3	4	8	2	18	27	2	2	5	7	5	0	0	0	0	24	24	39	0.148521957988399	1	-0.000348868347149982	1	-0.0894479904057383	0.998142308443881	0.124566354219537	0.992236339582582	0.300853264150585	0.99998603569134	0.169750416640341	0.999806343986626	chrY_13251142_13251295_RLTR31D_MM	Promoter	100040223
chrY|+|12816378|12816414|Simple_repeat|NA|(A)n|4573398|NA	chrY	+	12816378	12816414	Simple_repeat	NA	(A)n	4573398	NA	0	1	0	3	6	0	1	0	1	0	1	13	5	1	2	0	0	0	1	2	0	1	9	4	9	0.818930947547556	1	-0.154804732756784	1	0.368325794479625	NA	1.99390171837752	NA	-2.15009711609688	NA	0.694478720988201	NA	chrY_12816378_12816414_(A)n	Distal Intergenic	100861987
chrY|+|12196839|12196959|LINE|L1|L1MdV_II_orf2|4572462|17.13	chrY	+	12196839	12196959	LINE	L1	L1MdV_II_orf2	4572462	17.13	0	0	0	2	11	2	0	0	5	0	0	0	9	3	0	0	5	3	0	2	0	0	3	5	6	-1.11821335416392	1	0.28401512106614	1	-0.561229881164259	0.98874203142972	-3.54952349627398	NA	0.653083408597186	NA	-0.890713054700151	NA	chrY_12196839_12196959_L1MdV_II_orf2	Distal Intergenic	100861987
chrY|+|11857754|11858279|Simple_repeat|NA|(TTC)n|4572076|NA	chrY	+	11857754	11858279	Simple_repeat	NA	(TTC)n	4572076	NA	0	0	0	0	0	0	0	0	0	0	0	1	0	3	11	14	11	0	0	0	0	0	0	0	1	1.7575038497251	1	6.73394449487837	1	-0.363275075422049	0.998245975392288	NA	NA	NA	NA	NA	NA	chrY_11857754_11858279_(TTC)n	Distal Intergenic	100040022
chrY|-|11225172|11227487|LINE|L1|L1MdA_VI_orf2|4571196|9.41	chrY	-	11225172	11227487	LINE	L1	L1MdA_VI_orf2	4571196	9.41	22	0	14	24	0	0	0	13	16	2	8	0	12	5	8	0	6	0	29	4	19	5	9	0	6	4.02718364618628	1	2.80349330452808	1	0.925778790977245	0.969784085836733	NA	NA	NA	NA	NA	NA	chrY_11225172_11227487_L1MdA_VI_orf2	Distal Intergenic	100040022
chrY|+|11116169|11116256|Simple_repeat|NA|(A)n|4571010|NA	chrY	+	11116169	11116256	Simple_repeat	NA	(A)n	4571010	NA	0	0	0	0	0	1	3	0	2	0	0	12	9	0	0	0	0	1	0	0	0	0	7	18	14	-0.157444307788698	1	-1.27170195449943	1	0.43570711176523	NA	1.17025257865596	NA	-1.57426440437367	NA	1.10663702254233	NA	chrY_11116169_11116256_(A)n	Distal Intergenic	100040022
chrY|+|10459026|10459140|Simple_repeat|NA|(A)n|4569984|NA	chrY	+	10459026	10459140	Simple_repeat	NA	(A)n	4569984	NA	0	0	0	0	10	0	0	0	2	0	0	3	3	5	2	0	0	11	0	0	0	0	8	12	2	-0.446473053992321	1	1.74406664931216	1	0.352419156567422	0.995289886076658	-0.290025822054416	NA	1.88505373461637	NA	0.707896153853868	NA	chrY_10459026_10459140_(A)n	Distal Intergenic	100040022
chrY|+|10279355|10279392|Simple_repeat|NA|(AAGAA)n|4569690|NA	chrY	+	10279355	10279392	Simple_repeat	NA	(AAGAA)n	4569690	NA	2	0	0	0	7	0	0	1	0	0	0	0	4	0	0	0	2	2	1	0	2	0	6	2	0	-0.52369569419446	1	0.774540416099208	1	0.0935618018046089	NA	NA	NA	NA	NA	NA	NA	chrY_10279355_10279392_(AAGAA)n	Distal Intergenic	100040022
chrY|+|9466106|9467996|LINE|L1|L1MdV_II_orf2|4568438|17.86	chrY	+	9466106	9467996	LINE	L1	L1MdV_II_orf2	4568438	17.86	0	0	0	0	1	0	0	0	0	0	0	0	1	0	0	0	2	1	0	0	0	0	0	1	1	0.901492818425181	NA	2.04297345706152	NA	-0.343648114208826	NA	NA	NA	NA	NA	NA	NA	chrY_9466106_9467996_L1MdV_II_orf2	Intron (ENSMUST00000189984.1/ENSMUST00000189984.1, intron 1 of 1)	100039753
chrY|+|9430098|9430234|LTR|ERVK|IAPLTR2a|4568391|4.76	chrY	+	9430098	9430234	LTR	ERVK	IAPLTR2a	4568391	4.76	2	0	0	0	0	4	2	0	3	5	0	5	2	0	0	0	5	0	0	0	0	0	0	7	14	0.554716987779709	1	-1.29766255607796	1	-1.16883485713615	0.979681480760756	-0.951882037366366	NA	-0.384703834815433	NA	-0.733759428451656	0.999806343986626	chrY_9430098_9430234_IAPLTR2a	Intron (ENSMUST00000188127.1/ENSMUST00000188127.1, intron 1 of 1)	100039753
chrY|+|8748299|8748353|Simple_repeat|NA|(AC)n|4567203|NA	chrY	+	8748299	8748353	Simple_repeat	NA	(AC)n	4567203	NA	0	0	0	2	0	0	0	6	0	3	0	0	0	0	7	3	0	0	0	0	0	0	0	0	1	1.74523229990793	1	2.91062177612436	1	-1.22020868137189	0.986601915266025	NA	NA	NA	NA	NA	NA	chrY_8748299_8748353_(AC)n	Distal Intergenic	100039753
chrY|+|8625188|8625501|LINE|L1|Lx3B_3end|4567040|26.93	chrY	+	8625188	8625501	LINE	L1	Lx3B_3end	4567040	26.93	0	0	0	0	27	3	3	0	5	0	0	12	7	0	0	0	0	0	0	2	0	0	17	22	15	-1.07878340024592	1	-3.35082159959311	1	0.295077110079657	0.993998979946331	-0.558695479349041	NA	-4.40255909499002	0.333205009793485	-0.262336500098779	0.999806343986626	chrY_8625188_8625501_Lx3B_3end	Distal Intergenic	100039753
chrY|-|8281361|8282155|Unknown|NA|YREP_Mm|4566451|21.14	chrY	-	8281361	8282155	Unknown	NA	YREP_Mm	4566451	21.14	0	0	0	0	6	0	0	0	2	0	0	2	2	0	2	0	0	0	0	0	0	0	5	5	3	-0.762652480873676	1	-1.12780463975598	1	0.284758928969337	NA	NA	NA	NA	NA	NA	NA	chrY_8281361_8282155_YREP_Mm	Exon (ENSMUST00000186739.1/ENSMUST00000186739.1, exon 8 of 10)	100039753
chrY|+|6683999|6684097|LTR|ERVK|RLTR31D_MM|4563933|17.33	chrY	+	6683999	6684097	LTR	ERVK	RLTR31D_MM	4563933	17.33	0	0	0	0	2	0	0	2	4	0	0	0	2	0	1	0	0	0	0	0	0	0	0	0	1	0.60731737275397	1	-0.440803626717155	1	-0.933621504255685	NA	NA	NA	NA	NA	NA	NA	chrY_6683999_6684097_RLTR31D_MM	Distal Intergenic	100040160
chrY|-|90838309|90838694|LTR|ERVL-MaLR|MLT1C2|4689023|41.88	chrY	-	90838309	90838694	LTR	ERVL-MaLR	MLT1C2	4689023	41.88	0	1	0	0	1	0	0	0	0	0	1	0	3	1	2	0	0	0	0	0	0	1	0	0	2	-0.23915236838102	1	1.06085767468854	1	-0.35161853696642	NA	NA	NA	NA	NA	NA	NA	chrY_90838309_90838694_MLT1C2	Intron (ENSMUST00000189352.1/ENSMUST00000189352.1, intron 1 of 3)	170942
chrY|+|5572099|5572238|Simple_repeat|NA|(AAAC)n|4562165|NA	chrY	+	5572099	5572238	Simple_repeat	NA	(AAAC)n	4562165	NA	0	0	0	0	2	0	0	0	0	0	1	0	0	0	2	5	3	1	0	0	0	0	0	0	1	2.04754207027256	1	4.21221242278495	1	-0.942902297344643	NA	0.629123770527071	NA	3.67686637612911	NA	-2.04048912782638	NA	chrY_5572099_5572238_(AAAC)n	Distal Intergenic	100040160
chrY|+|4064562|4064690|Satellite|NA|MMSAT4|4560252|35.89	chrY	+	4064562	4064690	Satellite	NA	MMSAT4	4560252	35.89	0	1	0	0	9	2	5	3	0	1	0	6	16	0	1	3	0	0	0	0	0	0	9	8	10	-1.26503811661902	1	-1.13724671760008	1	-0.823275244244824	0.967689881217014	-0.95842121180396	NA	-1.25056105666376	0.99998603569134	-0.728213377924479	0.999806343986626	chrY_4064562_4064690_MMSAT4	Distal Intergenic	100041505
chrY|-|2912298|2913423|LTR|ERV1|MMERGLN-int|4559491|43.00	chrY	-	2912298	2913423	LTR	ERV1	MMERGLN-int	4559491	43.00	0	0	0	0	0	0	0	0	0	0	0	0	6	0	0	0	3	0	0	7	0	2	3	1	7	0	1	3.08963598615443	1	3.0133958786992	NA	NA	NA	NA	NA	NA	NA	chrY_2912298_2913423_MMERGLN-int	Downstream (<=300bp)	100862383
chrY|-|2178870|2180107|LINE|L1|Lx9_3end|4558347|37.85	chrY	-	2178870	2180107	LINE	L1	Lx9_3end	4558347	37.85	0	0	0	1	0	0	1	0	2	1	0	0	0	0	0	0	0	0	0	0	0	0	2	3	2	-0.078374708796461	1	-1.71286912141665	NA	-0.247597816921833	NA	NA	NA	NA	NA	NA	NA	chrY_2178870_2180107_Lx9_3end	Distal Intergenic	22768
chrY|+|1536396|1536432|Simple_repeat|NA|(T)n|4557623|NA	chrY	+	1536396	1536432	Simple_repeat	NA	(T)n	4557623	NA	1	0	0	0	0	0	0	0	0	0	0	14	36	0	0	0	0	0	0	0	0	0	13	16	15	0.543514754598576	NA	0.747217609726676	NA	1.15055998627526	NA	NA	NA	NA	NA	NA	NA	chrY_1536396_1536432_(T)n	Distal Intergenic	107868
chrY|+|1285108|1285299|SINE|B2|B3|4557279|32.38	chrY	+	1285108	1285299	SINE	B2	B3	4557279	32.38	0	0	0	0	3	1	0	0	0	0	0	0	0	0	1	0	0	2	0	0	0	1	0	0	3	-0.916368028978264	1	0.544141637028727	1	-0.312811354708194	NA	NA	NA	NA	NA	NA	NA	chrY_1285108_1285299_B3	Promoter	26900
chrY|+|1279887|1280228|LTR|ERVL|MT2B1|4557272|29.15	chrY	+	1279887	1280228	LTR	ERVL	MT2B1	4557272	29.15	0	0	0	0	4	1	0	0	0	0	1	0	2	1	0	0	0	0	0	0	0	0	2	0	0	-0.800898911140823	1	-0.574095357179569	NA	-1.01804549785473	NA	NA	NA	NA	NA	NA	NA	chrY_1279887_1280228_MT2B1	Intron (ENSMUST00000091190.11/26900, intron 4 of 16)	26900
chrY|+|1273545|1277184|LTR|ERVK|MMERVK10C|4557270|39.85	chrY	+	1273545	1277184	LTR	ERVK	MMERVK10C	4557270	39.85	0	0	0	0	0	0	0	2	1	2	0	1	6	0	0	0	1	0	0	0	0	0	8	0	0	1.46336515812898	1	0.360185051153202	1	0.856271564503581	NA	NA	NA	NA	NA	NA	NA	chrY_1273545_1277184_MMERVK10C	Intron (ENSMUST00000091190.11/26900, intron 6 of 16)	26900
chrY|+|1268083|1268241|LTR|ERVL-MaLR|ORR1C2|4557250|18.13	chrY	+	1268083	1268241	LTR	ERVL-MaLR	ORR1C2	4557250	18.13	0	0	0	0	2	0	0	1	1	0	0	5	8	0	0	2	2	2	0	0	0	1	0	0	4	2.44005697633755	1	2.98893375786366	1	0.217285472188344	NA	2.02982392939212	NA	2.93878884739848	NA	-0.21963023693722	NA	chrY_1268083_1268241_ORR1C2	Intron (ENSMUST00000091190.11/26900, intron 7 of 16)	26900
chrY|-|1267563|1267674|SINE|Alu|B1_Mur2|4557249|20.54	chrY	-	1267563	1267674	SINE	Alu	B1_Mur2	4557249	20.54	0	0	0	1	1	1	0	0	0	0	1	2	1	0	1	0	0	0	0	2	0	1	2	2	2	0.989144073173796	1	0.349213612889535	1	0.609549698251157	NA	1.53074228516629	NA	-0.863710953308277	NA	0.10225974523132	NA	chrY_1267563_1267674_B1_Mur2	Intron (ENSMUST00000091190.11/26900, intron 7 of 16)	26900
chrY|-|1266758|1266901|SINE|B2|B3|4557245|24.41	chrY	-	1266758	1266901	SINE	B2	B3	4557245	24.41	0	0	0	0	1	0	1	0	2	0	0	0	8	1	0	0	0	0	0	0	0	0	1	0	1	-1.00234416571726	1	-0.549504998310661	NA	-0.721358352920675	NA	NA	NA	NA	NA	NA	NA	chrY_1266758_1266901_B3	Intron (ENSMUST00000091190.11/26900, intron 8 of 16)	26900
chrY|+|1261545|1261582|Simple_repeat|NA|(T)n|4557235|NA	chrY	+	1261545	1261582	Simple_repeat	NA	(T)n	4557235	NA	0	0	0	0	2	0	3	0	0	0	0	0	1	0	0	0	0	0	0	0	0	1	1	1	0	-2.05066053701562	NA	-1.760067858125	NA	-0.857931185121508	NA	NA	NA	NA	NA	NA	NA	chrY_1261545_1261582_(T)n	3' UTR	26900
chrY|+|1217661|1217967|LTR|ERVK|RLTR33|4557112|19.66	chrY	+	1217661	1217967	LTR	ERVK	RLTR33	4557112	19.66	0	0	0	1	1	0	0	0	0	0	0	1	1	1	0	0	0	0	0	0	0	1	0	0	0	0.774350403554686	NA	1.0559655464043	NA	-1.1822912392042	NA	NA	NA	NA	NA	NA	NA	chrY_1217661_1217967_RLTR33	Intron (ENSMUST00000143286.7/22290, intron 3 of 24)	22290
chrY|+|1162257|1162755|LINE|L1|L1_Rod_orf2|4556980|31.13	chrY	+	1162257	1162755	LINE	L1	L1_Rod_orf2	4556980	31.13	0	1	0	0	2	0	0	0	0	0	0	0	0	0	1	0	2	0	0	0	1	0	0	3	0	-0.224475966487845	1	1.27793615012762	NA	-0.285116470492707	NA	NA	NA	NA	NA	NA	NA	chrY_1162257_1162755_L1_Rod_orf2	Intron (ENSMUST00000143286.7/22290, intron 12 of 24)	22290
chrY|+|1158524|1158561|Simple_repeat|NA|(ATTCTG)n|4556972|NA	chrY	+	1158524	1158561	Simple_repeat	NA	(ATTCTG)n	4556972	NA	1	0	0	0	3	3	0	0	0	0	0	0	2	1	0	0	0	0	0	0	0	1	3	4	5	-3.39540745097347	1	-2.40784193307389	1	-0.523614783673612	NA	NA	NA	NA	NA	NA	NA	chrY_1158524_1158561_(ATTCTG)n	3' UTR	22290
chrY|+|1144624|1146037|LINE|L1|L1Lx_IV_orf2|4556949|19.53	chrY	+	1144624	1146037	LINE	L1	L1Lx_IV_orf2	4556949	19.53	0	0	0	0	1	0	1	0	1	0	1	0	4	0	0	1	0	0	0	0	0	0	0	1	0	1.1349771487873	1	0.861698580044552	NA	-1.08682213447326	NA	NA	NA	NA	NA	NA	NA	chrY_1144624_1146037_L1Lx_IV_orf2	Intron (ENSMUST00000143286.7/22290, intron 16 of 24)	22290
chrY|+|1136342|1136562|SINE|B2|B3|4556933|32.97	chrY	+	1136342	1136562	SINE	B2	B3	4556933	32.97	0	0	0	0	6	0	1	0	0	2	1	0	6	1	2	0	1	1	0	0	0	1	6	0	5	-0.855129213566499	1	0.0142395311696361	1	0.104451117611342	NA	-0.863109218171771	NA	-0.306444443270443	NA	-0.204211252484845	NA	chrY_1136342_1136562_B3	Exon (ENSMUST00000185837.1/ENSMUST00000185837.1, exon 1 of 1)	22290
chrY|+|1135110|1135217|LTR|ERVK|RLTR20C1_MM|4556930|40.73	chrY	+	1135110	1135217	LTR	ERVK	RLTR20C1_MM	4556930	40.73	0	0	0	0	2	1	0	2	1	0	1	0	1	0	0	0	0	1	0	1	0	0	0	0	5	1.48569176062296	1	-0.26199668468522	1	0.0413274866358274	NA	NA	NA	NA	NA	NA	NA	chrY_1135110_1135217_RLTR20C1_MM	Exon (ENSMUST00000185837.1/ENSMUST00000185837.1, exon 1 of 1)	22290
chrY|+|1121185|1125570|LINE|L1|L1MdGf_I_orf2|4556906|1.37	chrY	+	1121185	1125570	LINE	L1	L1MdGf_I_orf2	4556906	1.37	0	2	0	0	0	0	0	0	0	0	0	0	4	0	0	2	0	2	0	0	0	0	0	3	1	0.5251468898882	1	2.38884824714787	1	-0.472888209334271	NA	NA	NA	NA	NA	NA	NA	chrY_1121185_1125570_L1MdGf_I_orf2	Intron (ENSMUST00000143286.7/22290, intron 22 of 24)	22290
chrY|-|1096163|1096262|LINE|L1|L1_Mur3_orf2|4556874|26.66	chrY	-	1096163	1096262	LINE	L1	L1_Mur3_orf2	4556874	26.66	0	1	0	0	3	0	1	0	0	0	0	1	1	1	0	0	0	0	0	0	0	0	1	0	2	-1.13214227272214	NA	-0.874637080318349	NA	-1.15791713470809	NA	NA	NA	NA	NA	NA	NA	chrY_1096163_1096262_L1_Mur3_orf2	Distal Intergenic	22109
chrY|+|1093093|1094149|LINE|L1|L1Lx_II_orf2|4556868|12.68	chrY	+	1093093	1094149	LINE	L1	L1Lx_II_orf2	4556868	12.68	1	3	0	1	16	2	0	1	3	3	0	1	9	2	2	2	4	1	0	0	1	1	0	9	8	-1.14453965599284	1	-0.317194137107315	1	-1.13213117912848	0.928394425319344	-2.60177177698899	NA	0.307289554769486	NA	-0.953240087744384	NA	chrY_1093093_1094149_L1Lx_II_orf2	Distal Intergenic	22109
chrY|+|1091250|1092888|LINE|L1|L1Lx_II_orf2|4556868|12.68	chrY	+	1091250	1092888	LINE	L1	L1Lx_II_orf2	4556868	12.68	1	3	0	3	4	6	0	3	3	1	1	4	19	2	2	5	1	3	0	1	0	1	5	5	15	-0.546696817501156	1	0.123924284261837	1	-1.03971589399005	0.918595340186342	-0.649332895034229	NA	0.570113068794637	0.99998603569134	-0.600832526399146	0.999806343986626	chrY_1091250_1092888_L1Lx_II_orf2	Distal Intergenic	22109
chrY|+|1086915|1086996|LTR|ERVL-MaLR|ORR1D1|4556857|13.72	chrY	+	1086915	1086996	LTR	ERVL-MaLR	ORR1D1	4556857	13.72	0	0	1	0	0	0	0	0	0	1	0	1	4	0	0	0	0	1	0	0	0	0	0	0	3	1.02419838040909	1	1.1293410263574	NA	-0.22103139603138	NA	NA	NA	NA	NA	NA	NA	chrY_1086915_1086996_ORR1D1	Distal Intergenic	22109
chrY|+|1047566|1048785|LINE|L1|Lx2B2_3end|4556799|17.96	chrY	+	1047566	1048785	LINE	L1	Lx2B2_3end	4556799	17.96	11	17	8	27	69	18	10	10	19	7	1	46	46	19	6	5	14	20	2	25	13	12	71	48	92	-0.502461750001491	1	-0.34808132100894	1	-0.305827971165194	0.971942153646098	-0.526661834033547	0.93518290805322	-0.223186964150847	0.99998603569134	-0.156559889398377	0.999806343986626	chrY_1047566_1048785_Lx2B2_3end	Exon (ENSMUST00000188485.1/ENSMUST00000188485.1, exon 1 of 1)	22109
chrY|+|1045641|1045823|SINE|B2|B2_Mm2|4556797|7.51	chrY	+	1045641	1045823	SINE	B2	B2_Mm2	4556797	7.51	0	0	0	0	2	0	0	1	1	0	0	0	2	3	3	1	9	0	0	0	5	1	4	1	3	0.944123365153156	1	3.83135134746668	1	1.86869295449105	0.907637454461845	-1.00722953974362	NA	3.57982322460613	NA	0.883328849957012	NA	chrY_1045641_1045823_B2_Mm2	Distal Intergenic	22109
chrY|-|1043455|1043861|LINE|L1|Lx4A_3end|4556794|12.17	chrY	-	1043455	1043861	LINE	L1	Lx4A_3end	4556794	12.17	0	2	0	4	0	0	0	0	0	2	0	0	0	1	0	0	2	0	1	0	1	0	1	0	5	0.564378217657236	1	0.90902099549093	1	-0.101371089458143	NA	NA	NA	NA	NA	NA	NA	chrY_1043455_1043861_Lx4A_3end	Distal Intergenic	22109
chrY|-|1043226|1043383|LINE|L1|Lx4A_3end|4556794|17.54	chrY	-	1043226	1043383	LINE	L1	Lx4A_3end	4556794	17.54	2	0	0	2	0	0	0	0	0	0	0	0	3	0	0	0	0	0	0	1	1	1	0	0	3	-0.231695246919797	1	0.431705499172596	1	0.00122872380314642	NA	NA	NA	NA	NA	NA	NA	chrY_1043226_1043383_Lx4A_3end	Distal Intergenic	22109
chrY|-|1043018|1043218|LINE|L1|L1_Mur2_orf2|4556793|9.02	chrY	-	1043018	1043218	LINE	L1	L1_Mur2_orf2	4556793	9.02	0	0	0	2	5	2	1	1	0	2	0	0	13	2	1	1	8	3	0	2	3	2	5	9	10	-0.811529650384869	1	1.66494532286755	1	0.750342297068891	0.962979846783157	-3.22193407439809	NA	1.61485138533932	NA	0.214264111785159	0.999806343986626	chrY_1043018_1043218_L1_Mur2_orf2	Distal Intergenic	22109
chrY|-|1039154|1039674|LINE|L1|L1Lx_III_3end|4556785|14.45	chrY	-	1039154	1039674	LINE	L1	L1Lx_III_3end	4556785	14.45	1	0	0	1	5	1	1	2	4	2	0	0	15	5	0	0	5	2	0	0	1	3	0	10	6	-0.333288527672521	1	0.849803678239521	1	0.399410028704378	0.991959928087949	-2.89897342480913	NA	1.10294063716926	NA	-0.0739481717837929	NA	chrY_1039154_1039674_L1Lx_III_3end	Distal Intergenic	26908
chrY|-|1037314|1037742|LTR|ERVL|MT2C_Mm|4556784|4.78	chrY	-	1037314	1037742	LTR	ERVL	MT2C_Mm	4556784	4.78	0	1	0	0	2	0	0	0	1	1	0	0	3	1	0	0	2	0	0	1	1	0	4	4	0	0.0522247434244289	1	0.778122038157856	1	0.702676846221225	NA	NA	NA	NA	NA	NA	NA	chrY_1037314_1037742_MT2C_Mm	Distal Intergenic	26908
chrY|-|1035757|1037312|LTR|ERVL-MaLR|ORR1A1-int|4556783|7.55	chrY	-	1035757	1037312	LTR	ERVL-MaLR	ORR1A1-int	4556783	7.55	0	3	0	1	9	1	2	0	6	0	0	1	10	4	1	2	4	3	0	0	3	2	8	8	7	-0.703365374698175	1	0.594148509119144	1	-0.0159198677016354	1	-2.33997767345244	NA	0.872760845277353	NA	-0.205055204256329	0.999806343986626	chrY_1035757_1037312_ORR1A1-int	Distal Intergenic	26908
chrY|-|1032278|1032352|SINE|MIR|MIR3|4556775|36.33	chrY	-	1032278	1032352	SINE	MIR	MIR3	4556775	36.33	0	0	0	1	1	0	0	0	0	0	0	0	6	0	0	2	2	0	0	0	0	0	0	5	3	-0.0837737568743763	1	2.04421573092018	1	0.173838444569693	NA	NA	NA	NA	NA	NA	NA	chrY_1032278_1032352_MIR3	Distal Intergenic	26908
chrY|-|1030639|1031890|LINE|L1|L1_Mur2_orf2|4556773|16.79	chrY	-	1030639	1031890	LINE	L1	L1_Mur2_orf2	4556773	16.79	1	0	0	1	12	1	1	5	6	2	2	0	46	4	6	2	10	13	0	0	1	0	5	17	12	0.326484096084524	1	1.74177197765005	1	-0.0545949137728655	0.998675089167885	-0.936906576660905	NA	2.22759371868695	0.99998603569134	0.318070139802203	0.999806343986626	chrY_1030639_1031890_L1_Mur2_orf2	Distal Intergenic	26908
chrY|-|1030091|1030378|LINE|L1|Lx5_3end|4556770|17.39	chrY	-	1030091	1030378	LINE	L1	Lx5_3end	4556770	17.39	0	0	0	0	1	0	0	0	2	0	0	0	1	1	1	0	0	0	0	0	0	1	1	1	0	-0.0766988165305676	1	0.288525151620155	1	0.0726467076663026	NA	NA	NA	NA	NA	NA	NA	chrY_1030091_1030378_Lx5_3end	Distal Intergenic	26908
chrY|+|1029476|1029614|SINE|B2|B2_Mm2|4556768|45.44	chrY	+	1029476	1029614	SINE	B2	B2_Mm2	4556768	45.44	0	0	0	0	2	0	0	0	0	0	0	0	2	1	0	0	1	2	0	0	0	1	0	0	0	0.465053864949363	1	2.38069856246476	NA	-1.02448495680114	NA	NA	NA	NA	NA	NA	NA	chrY_1029476_1029614_B2_Mm2	Distal Intergenic	26908
chrY|-|1026046|1026234|SINE|B2|B3|4556761|28.98	chrY	-	1026046	1026234	SINE	B2	B3	4556761	28.98	0	0	0	0	4	0	0	3	2	1	1	1	1	1	0	0	0	2	0	0	0	1	3	2	0	1.90658863955582	1	0.3613629531178	1	0.0033409641910871	NA	0.950611474408198	NA	0.611006054421538	NA	-0.344156399430452	NA	chrY_1026046_1026234_B3	Intron (ENSMUST00000091197.3/26908, intron 11 of 11)	26908
chrY|-|1025769|1025885|SINE|B2|B3|4556760|24.97	chrY	-	1025769	1025885	SINE	B2	B3	4556760	24.97	0	1	0	0	0	0	0	1	0	1	1	0	0	2	0	0	4	0	0	0	0	0	0	4	1	2.21051474585431	1	2.52516292388128	1	0.112132491969716	NA	NA	NA	NA	NA	NA	NA	chrY_1025769_1025885_B3	Intron (ENSMUST00000091197.3/26908, intron 11 of 11)	26908
chrY|-|1018269|1018505|LINE|L1|L1_Rod_orf2|4556747|28.09	chrY	-	1018269	1018505	LINE	L1	L1_Rod_orf2	4556747	28.09	0	0	0	0	2	0	0	0	0	0	1	2	1	0	2	1	0	0	0	1	0	0	1	0	4	1.18603581176837	1	1.731645281792	1	0.411804428185444	NA	1.92785017387482	NA	0.459595295531298	NA	0.147506119627172	NA	chrY_1018269_1018505_L1_Rod_orf2	Intron (ENSMUST00000091197.3/26908, intron 9 of 11)	26908
chrY|-|1017805|1017937|SINE|B4|B4|4556745|49.50	chrY	-	1017805	1017937	SINE	B4	B4	4556745	49.50	0	0	1	0	5	4	2	1	3	0	1	0	6	0	1	0	0	3	0	0	0	0	1	2	7	-1.30482284120739	1	-1.45170003639211	1	-1.5621481528371	NA	-2.50988568282916	NA	-1.32692834509465	NA	-1.96415240046265	NA	chrY_1017805_1017937_B4	Intron (ENSMUST00000091197.3/26908, intron 9 of 11)	26908
chrY|+|1016479|1016520|Simple_repeat|NA|(T)n|4556742|NA	chrY	+	1016479	1016520	Simple_repeat	NA	(T)n	4556742	NA	0	0	0	0	8	0	1	1	0	0	0	5	9	0	1	0	0	1	0	0	0	0	1	0	2	-0.160541109680236	1	-0.0307152735509837	1	-1.17295937289794	NA	0.205675861421939	NA	-1.36351623679796	NA	-2.38182257425131	NA	chrY_1016479_1016520_(T)n	Exon (ENSMUST00000148961.7/26908, exon 7 of 10)	26908
chrY|-|1016317|1016463|SINE|Alu|B1_Mus2|4556741|10.81	chrY	-	1016317	1016463	SINE	Alu	B1_Mus2	4556741	10.81	4	16	8	2	118	19	17	13	31	6	14	41	103	11	6	10	21	26	1	11	7	5	65	66	79	-0.05007310129984	1	-0.180927605752984	1	-0.642932230944713	0.857810686919111	-0.255365506307958	0.962673690321029	-0.137871505792693	0.99998603569134	-0.664841926228295	0.999806343986626	chrY_1016317_1016463_B1_Mus2	Exon (ENSMUST00000148961.7/26908, exon 7 of 10)	26908
chrY|-|1015807|1015981|SINE|B2|B2_Mm2|4556739|28.27	chrY	-	1015807	1015981	SINE	B2	B2_Mm2	4556739	28.27	0	1	1	3	72	11	9	12	10	11	8	12	54	9	5	4	12	25	0	3	3	5	24	28	52	0.103434117221325	1	0.212154846510554	1	-0.31101689433713	0.98412137696084	-0.69284581411554	0.891054577658013	0.106331588237223	0.99998603569134	-0.915252939074184	0.999806343986626	chrY_1015807_1015981_B2_Mm2	Intron (ENSMUST00000091197.3/26908, intron 6 of 11)	26908
chrY|-|1013948|1014123|SINE|B2|B2_Mm1t|4556737|11.50	chrY	-	1013948	1014123	SINE	B2	B2_Mm1t	4556737	11.50	0	0	0	0	23	4	8	3	2	2	0	0	29	5	5	2	2	0	0	0	0	0	6	0	7	-3.76113063688737	1	-2.06512914524252	1	-2.14141468690243	0.375333218520569	-5.33464516172785	NA	-1.91263084922166	0.99998603569134	-2.76268847317575	0.81057433719454	chrY_1013948_1014123_B2_Mm1t	Intron (ENSMUST00000091197.3/26908, intron 5 of 11)	26908
chrY|-|1013784|1013840|SINE|B2|B2_Mm2|4556736|8.38	chrY	-	1013784	1013840	SINE	B2	B2_Mm2	4556736	8.38	0	0	0	1	1	1	0	1	0	0	1	0	1	0	0	0	0	0	0	0	0	0	0	0	0	1.24942582952976	NA	-0.00171455083920471	NA	-1.98005744420877	NA	NA	NA	NA	NA	NA	NA	chrY_1013784_1013840_B2_Mm2	Intron (ENSMUST00000091197.3/26908, intron 5 of 11)	26908
chrY|-|1013067|1013311|SINE|B4|B4A|4556734|36.34	chrY	-	1013067	1013311	SINE	B4	B4A	4556734	36.34	2	4	2	1	21	4	4	5	2	5	6	2	18	6	3	2	3	8	0	1	1	5	6	11	19	0.0900987349758117	1	0.160959593562409	1	-0.733306451027954	0.942096233825141	-0.0529815549645938	0.998328258118948	0.018417454360753	0.99998603569134	-0.930601227969684	0.999806343986626	chrY_1013067_1013311_B4A	Intron (ENSMUST00000091197.3/26908, intron 4 of 11)	26908
chrY|+|956484|956836|LTR|ERVK|IAPEY2_LTR|4556652|3.45	chrY	+	956484	956836	LTR	ERVK	IAPEY2_LTR	4556652	3.45	2	3	0	0	3	5	0	1	1	1	0	3	2	3	0	0	0	0	0	4	1	5	8	0	12	-1.67274278306856	1	-2.36743739528771	1	0.243518452211815	0.995795972863323	NA	NA	NA	NA	NA	NA	chrY_956484_956836_IAPEY2_LTR	3' UTR	20592
chrY|+|955251|955724|LTR|ERVK|IAPEY3-int|4556652|9.25	chrY	+	955251	955724	LTR	ERVK	IAPEY3-int	4556652	9.25	0	2	0	4	22	2	0	0	4	4	1	2	11	8	3	0	2	5	0	2	2	2	13	13	22	-1.26414275481466	1	-0.374051011320841	1	0.0726068245961094	0.998245975392288	-1.41211459252795	NA	-0.214062761956073	0.99998603569134	0.221076376078259	0.999806343986626	chrY_955251_955724_IAPEY3-int	Intron (ENSMUST00000186726.6/20592, intron 27 of 27)	20592
chrY|+|953297|955273|LTR|ERVK|IAPEY3-int|4556652|10.71	chrY	+	953297	955273	LTR	ERVK	IAPEY3-int	4556652	10.71	12	12	2	16	109	15	17	13	19	18	9	28	115	25	11	11	46	34	0	10	19	14	103	49	145	-0.237671836179755	1	0.496240112389123	1	-0.0231941095644327	0.99883162196259	-0.678699195741134	0.885971176163396	0.658668920113523	0.99998603569134	-0.00947033171279718	0.999806343986626	chrY_953297_955273_IAPEY3-int	3' UTR	20592
chrY|+|952966|953296|LTR|ERVK|IAPEY3_LTR|4556652|3.75	chrY	+	952966	953296	LTR	ERVK	IAPEY3_LTR	4556652	3.75	1	3	0	3	3	0	2	0	2	3	2	2	9	0	0	2	8	2	0	3	0	1	8	4	13	1.33428881773675	1	1.44338525487808	1	0.0575981917674106	0.998675089167885	0.925503511977177	NA	2.37832300129342	0.99998603569134	0.996676205448201	0.999806343986626	chrY_952966_953296_IAPEY3_LTR	3' UTR	20592
chrY|+|950390|950833|LTR|ERVK|BGLII_B|4556649|13.19	chrY	+	950390	950833	LTR	ERVK	BGLII_B	4556649	13.19	2	2	0	0	8	4	2	1	6	5	0	1	29	2	4	2	5	3	0	0	4	2	9	11	21	-0.905053391900695	1	0.0654937544358237	1	0.190754558763076	0.993584710284143	-2.87788639347925	NA	0.481828277793296	0.99998603569134	0.0579567277862038	0.999806343986626	chrY_950390_950833_BGLII_B	Intron (ENSMUST00000186726.6/20592, intron 26 of 27)	20592
chrY|-|949378|950389|LINE|L1|L1MdV_I_orf2|4556646|9.11	chrY	-	949378	950389	LINE	L1	L1MdV_I_orf2	4556646	9.11	3	6	0	3	4	1	0	5	1	1	1	1	10	1	0	0	6	3	1	3	1	1	4	0	7	1.16854882953901	1	1.29724991211891	1	-0.553484513040248	0.981896331207299	0.118941249431493	NA	2.06131795722201	NA	0.0186368571681327	NA	chrY_949378_950389_L1MdV_I_orf2	Intron (ENSMUST00000186726.6/20592, intron 26 of 27)	20592
chrY|-|946832|949336|LINE|L1|L1MdV_I_orf2|4556646|9.11	chrY	-	946832	949336	LINE	L1	L1MdV_I_orf2	4556646	9.11	3	4	4	0	17	5	1	4	2	3	0	5	20	6	0	5	3	10	1	5	14	10	7	14	18	-0.105485674909182	1	0.995308974451291	1	0.407914152823267	0.982498379408932	-1.37628403871693	NA	0.88578586955065	0.99998603569134	-0.474235555021074	0.999806343986626	chrY_946832_949336_L1MdV_I_orf2	Intron (ENSMUST00000186726.6/20592, intron 26 of 27)	20592
chrY|-|946368|947128|LINE|L1|L1MdA_VII_3end|4556646|3.48	chrY	-	946368	947128	LINE	L1	L1MdA_VII_3end	4556646	3.48	0	0	1	0	6	1	1	3	4	2	0	0	18	1	6	0	0	0	0	0	2	2	4	4	6	-2.50784355587253	1	-2.22200426550961	1	0.244311143540766	0.993546106326024	-3.0212827630653	NA	-2.52938224394363	NA	-0.354646779679238	NA	chrY_946368_947128_L1MdA_VII_3end	Intron (ENSMUST00000186726.6/20592, intron 26 of 27)	20592
chrY|+|944870|945965|LTR|ERVL-MaLR|MT-int|4556647|3.61	chrY	+	944870	945965	LTR	ERVL-MaLR	MT-int	4556647	3.61	1	1	0	6	48	4	13	11	6	9	3	21	50	10	5	7	14	18	1	2	10	4	29	29	47	0.155675879922208	1	0.624498195715131	1	0.0327347348380627	0.998675089167885	-0.459583462474882	0.932184115940504	0.529002502661828	0.99998603569134	-0.463229934338842	0.999806343986626	chrY_944870_945965_MT-int	3' UTR	20592
chrY|+|944474|944869|LTR|ERVL-MaLR|MTA_Mm|4556647|4.48	chrY	+	944474	944869	LTR	ERVL-MaLR	MTA_Mm	4556647	4.48	1	0	0	3	9	0	0	0	0	2	0	1	1	2	0	0	0	0	0	1	0	3	4	9	5	-1.59126246476476	1	-1.92720008870683	1	0.322768263237477	NA	NA	NA	NA	NA	NA	NA	chrY_944474_944869_MTA_Mm	3' UTR	20592
chrY|-|944240|944473|LINE|L1|L1MdA_VII_3end|4556646|3.48	chrY	-	944240	944473	LINE	L1	L1MdA_VII_3end	4556646	3.48	0	0	0	0	2	2	2	0	1	0	0	1	18	0	4	0	0	1	0	1	0	0	0	3	2	-2.4668318333248	1	-0.632510965938347	1	-0.940154184943646	NA	-2.07689854042604	NA	-1.87619034024981	NA	-2.17418241209221	NA	chrY_944240_944473_L1MdA_VII_3end	3' UTR	20592
chrY|+|943208|943297|Simple_repeat|NA|(TTCC)n|4556642|NA	chrY	+	943208	943297	Simple_repeat	NA	(TTCC)n	4556642	NA	3	2	0	0	11	2	3	1	4	3	2	3	20	1	0	1	5	1	0	1	0	3	13	16	16	-0.307886870791079	1	-0.324142450274988	1	-0.00392892782979769	1	-0.517849281076421	NA	-0.0179277597483408	0.99998603569134	0.236516290070484	0.999806343986626	chrY_943208_943297_(TTCC)n	3' UTR	20592
chrY|-|931442|932363|LTR|ERVK|ETnERV|4556615|6.16	chrY	-	931442	932363	LTR	ERVK	ETnERV	4556615	6.16	0	0	0	0	1	2	0	0	0	0	0	0	5	1	0	0	1	3	0	0	0	1	0	0	1	-0.777227597080522	1	1.61576308604408	1	-0.99291951819517	NA	NA	NA	NA	NA	NA	NA	chrY_931442_932363_ETnERV	Intron (ENSMUST00000055032.13/20592, intron 17 of 25)	20592
chrY|-|915628|916536|LINE|L1|L1_Mur2_orf2|4556591|17.43	chrY	-	915628	916536	LINE	L1	L1_Mur2_orf2	4556591	17.43	1	1	1	1	8	4	2	0	5	4	2	2	15	2	0	0	3	2	0	0	2	2	14	7	11	-0.408924166720806	1	-0.778120675728618	1	-0.269189643391777	0.991959928087949	-0.7711738521976	NA	-0.608570281089392	0.99998603569134	-0.285815684107113	0.999806343986626	chrY_915628_916536_L1_Mur2_orf2	Promoter	20592
chrY|-|911218|911357|LINE|L1|L1M3_orf2|4556581|33.15	chrY	-	911218	911357	LINE	L1	L1M3_orf2	4556581	33.15	0	0	0	0	5	1	1	0	1	0	0	0	3	0	0	0	1	0	0	0	0	0	2	1	1	-1.82111641591162	1	-1.35741665553029	1	-1.09432280547207	NA	-2.89968443545087	NA	-1.44598934317707	NA	-2.00700304776012	NA	chrY_911218_911357_L1M3_orf2	Intron (ENSMUST00000189069.6/20592, intron 7 of 9)	20592
chrX|-|170755671|170755977|LTR|ERVL-MaLR|ORR1D-int|4554613|47.99	chrX	-	170755671	170755977	LTR	ERVL-MaLR	ORR1D-int	4554613	47.99	0	0	0	0	2	0	0	0	0	0	0	0	0	1	1	0	1	0	0	0	0	0	4	5	4	-1.56775526412008	1	0.18152217189084	NA	0.741615780672459	NA	NA	NA	NA	NA	NA	NA	chrX_170755671_170755977_ORR1D-int	Distal Intergenic	107626
chrX|-|170020436|170020549|SINE|Alu|B1_Mus2|4554587|21.00	chrX	-	170020436	170020549	SINE	Alu	B1_Mus2	4554587	21.00	0	0	0	0	0	0	0	0	0	0	3	0	0	2	4	0	0	0	0	0	0	0	5	7	12	14.9568795951292	0.107833032497146	15.1571788763489	0.0256637028738121	15.5462651122076	NA	NA	NA	NA	NA	NA	NA	chrX_170020436_170020549_B1_Mus2	Distal Intergenic	17318
chrX|+|170019029|170019091|Simple_repeat|NA|(ACGC)n|4554584|NA	chrX	+	170019029	170019091	Simple_repeat	NA	(ACGC)n	4554584	NA	0	1	0	0	2	0	1	0	1	1	2	4	15	5	1	0	6	0	0	0	0	0	6	5	14	0.815368680027434	1	1.89339537769992	1	0.6989819498535	0.98183989353389	2.18929491803102	NA	2.10093333366542	NA	1.76128276906978	NA	chrX_170019029_170019091_(ACGC)n	Intron (ENSMUST00000179760.1/ENSMUST00000179760.1, intron 5 of 6)	17318
chrX|-|170018346|170018386|SINE|Alu|B1_Mm|4554580|10.74	chrX	-	170018346	170018386	SINE	Alu	B1_Mm	4554580	10.74	0	0	0	0	0	0	0	0	0	4	0	2	3	0	1	0	0	0	0	1	0	0	6	0	6	1.27196493642786	1	-0.0332867528054365	1	1.49529476008909	NA	NA	NA	NA	NA	NA	NA	chrX_170018346_170018386_B1_Mm	Intron (ENSMUST00000179760.1/ENSMUST00000179760.1, intron 5 of 6)	17318
chrX|-|170018128|170018273|SINE|B2|B2_Mm1a|4554578|10.51	chrX	-	170018128	170018273	SINE	B2	B2_Mm1a	4554578	10.51	0	11	3	5	12	12	2	2	0	4	3	38	28	15	14	17	15	0	0	1	4	0	63	35	103	-1.05043228296932	1	0.555337070142385	1	-0.600142104226163	0.979413712714967	0.673121738880736	0.96118117054128	1.11557427123832	0.99998603569134	1.06888038726537	0.999806343986626	chrX_170018128_170018273_B2_Mm1a	Intron (ENSMUST00000179760.1/ENSMUST00000179760.1, intron 5 of 6)	17318
chrX|-|170017867|170017910|SINE|Alu|B1_Mm|4554575|12.60	chrX	-	170017867	170017910	SINE	Alu	B1_Mm	4554575	12.60	0	0	0	1	0	0	0	0	0	1	0	1	2	0	2	1	1	0	0	1	1	0	0	2	4	1.09929027614635	1	2.31160396156024	1	1.04748845763878	NA	NA	NA	NA	NA	NA	NA	chrX_170017867_170017910_B1_Mm	Intron (ENSMUST00000179760.1/ENSMUST00000179760.1, intron 5 of 6)	17318
chrX|-|170017251|170017444|SINE|B2|B2_Mm1t|4554574|8.53	chrX	-	170017251	170017444	SINE	B2	B2_Mm1t	4554574	8.53	5	4	0	7	5	0	1	1	0	2	0	4	6	5	9	1	0	0	0	1	1	0	8	6	14	-2.09144556863297	1	-0.976895626215195	1	-0.884808915701982	0.960130498340119	0.380059078358494	NA	-1.01036731340381	NA	1.19532159086187	NA	chrX_170017251_170017444_B2_Mm1t	Intron (ENSMUST00000179760.1/ENSMUST00000179760.1, intron 5 of 6)	17318
chrX|+|170016535|170016696|LTR|ERVK|RMER19A|4554573|31.71	chrX	+	170016535	170016696	LTR	ERVK	RMER19A	4554573	31.71	21	141	9	55	22	33	16	12	0	17	24	44	73	45	17	19	33	6	17	12	41	14	174	162	314	-0.853253956702241	1	-0.233530121247832	1	-0.312263751350179	0.986539101252874	0.442504399244166	0.96643329868698	0.142170862995961	0.99998603569134	1.06873873328461	0.999806343986626	chrX_170016535_170016696_RMER19A	Intron (ENSMUST00000179760.1/ENSMUST00000179760.1, intron 5 of 6)	17318
chrX|+|170013385|170013546|LTR|ERVK|RMER19A|4554572|28.87	chrX	+	170013385	170013546	LTR	ERVK	RMER19A	4554572	28.87	0	5	0	4	0	7	0	0	0	0	2	2	10	2	0	0	5	1	1	0	3	1	24	2	28	-1.70469524248378	1	-0.195107943048705	1	-0.236210007348565	0.996256770946006	-0.590483072879539	NA	-0.454132970548928	0.99998603569134	0.394841886373223	0.999806343986626	chrX_170013385_170013546_RMER19A	Intron (ENSMUST00000179760.1/ENSMUST00000179760.1, intron 5 of 6)	17318
chrX|+|170010573|170010608|Simple_repeat|NA|(TTAAT)n|4554568|NA	chrX	+	170010573	170010608	Simple_repeat	NA	(TTAAT)n	4554568	NA	1	0	0	0	1	0	2	0	0	0	0	2	3	0	0	0	0	0	0	0	1	0	0	2	1	-0.654186123631134	NA	-0.802494766509283	NA	-0.927401409198766	NA	NA	NA	NA	NA	NA	NA	chrX_170010573_170010608_(TTAAT)n	Exon (ENSMUST00000238482.1/ENSMUST00000238482.1, exon 1 of 2)	17318
chrX|+|170010465|170010514|Simple_repeat|NA|(TTATTT)n|4554567|NA	chrX	+	170010465	170010514	Simple_repeat	NA	(TTATTT)n	4554567	NA	3	9	0	7	0	1	0	0	0	1	0	4	6	4	2	0	7	2	2	0	6	1	5	1	6	0.284227988446259	1	2.48780681038244	1	-0.137457141172666	0.998142308443881	1.98786363347168	NA	3.57483985808995	NA	1.67203161909547	NA	chrX_170010465_170010514_(TTATTT)n	Exon (ENSMUST00000238482.1/ENSMUST00000238482.1, exon 1 of 2)	17318
chrX|+|170010205|170010241|Simple_repeat|NA|(TTAATTT)n|4554563|NA	chrX	+	170010205	170010241	Simple_repeat	NA	(TTAATTT)n	4554563	NA	6	14	2	9	4	25	0	2	0	7	11	19	69	16	4	3	30	8	1	1	7	2	23	17	32	-0.363326668131828	1	0.679975346960994	1	-1.38242420394811	0.80846733336725	0.225890693556933	0.99153507268921	0.379993716184718	0.99998603569134	-1.15626039538097	0.999806343986626	chrX_170010205_170010241_(TTAATTT)n	Exon (ENSMUST00000238482.1/ENSMUST00000238482.1, exon 1 of 2)	17318
chrX|+|170010204|170010240|Simple_repeat|NA|(ATTTTT)n|4554563|NA	chrX	+	170010204	170010240	Simple_repeat	NA	(ATTTTT)n	4554563	NA	0	0	0	1	4	0	0	1	0	0	2	2	2	1	0	2	3	3	0	0	0	0	1	0	5	1.91127628456442	1	2.49548774463605	1	-0.516713086432774	NA	1.8090127927327	NA	2.59850790595657	NA	-0.314400213634817	NA	chrX_170010204_170010240_(ATTTTT)n	Exon (ENSMUST00000238482.1/ENSMUST00000238482.1, exon 1 of 2)	17318
chrX|+|170005184|170005321|LTR|ERVL|MT2B2|4554559|36.51	chrX	+	170005184	170005321	LTR	ERVL	MT2B2	4554559	36.51	1	0	0	0	1	0	0	0	0	0	0	1	0	0	0	0	1	0	0	0	0	0	0	1	6	0.364144535566953	NA	0.223937581355987	NA	0.0618187266057828	NA	NA	NA	NA	NA	NA	NA	chrX_170005184_170005321_MT2B2	Intron (ENSMUST00000171433.7/17318, intron 9 of 9)	17318
chrX|-|169977163|169977289|LTR|ERVL-MaLR|MLT1A1|4554535|34.89	chrX	-	169977163	169977289	LTR	ERVL-MaLR	MLT1A1	4554535	34.89	0	0	0	0	0	3	0	0	0	0	0	4	2	1	1	0	2	2	0	0	0	0	0	0	0	0.287365601268961	1	1.75758236080429	1	-2.22210695244455	NA	NA	NA	NA	NA	NA	NA	chrX_169977163_169977289_MLT1A1	Intron (ENSMUST00000112107.7/17318, intron 4 of 9)	654820
chrX|+|169976245|169976472|LINE|L1|L1_Mur3_orf2|4554532|35.06	chrX	+	169976245	169976472	LINE	L1	L1_Mur3_orf2	4554532	35.06	4	2	2	2	0	0	0	0	0	0	0	0	0	0	0	0	2	0	1	2	0	5	0	0	0	1.97683307480455	1	2.67472002462386	1	-0.745457567536756	NA	NA	NA	NA	NA	NA	NA	chrX_169976245_169976472_L1_Mur3_orf2	Promoter	17318
chrY|+|1162536|1163482|LINE|L1|Lx8b_3end|4556980|37.98	chrY	+	1162536	1163482	LINE	L1	Lx8b_3end	4556980	37.98	1	1	0	0	1	2	0	0	2	1	2	2	14	2	0	0	3	1	0	0	0	0	2	8	5	0.411306146632596	1	0.731079595076087	1	-0.343336072024678	NA	1.35177720581169	NA	1.05332397626619	NA	0.575694652424928	NA	chrY_1162536_1163482_Lx8b_3end	Intron (ENSMUST00000143286.7/22290, intron 12 of 24)	22290
chrX|+|169378468|169378504|Simple_repeat|NA|(T)n|4553570|NA	chrX	+	169378468	169378504	Simple_repeat	NA	(T)n	4553570	NA	0	0	0	0	6	5	0	0	3	0	0	0	0	0	6	0	0	1	0	2	0	0	0	13	13	-3.67903265478058	1	-2.30332164439215	1	0.382150124133069	0.997451741292694	NA	NA	NA	NA	NA	NA	chrX_169378468_169378504_(T)n	Distal Intergenic	101055907
chrX|-|169365780|169366309|LINE|L1|L1_Mur2_orf2|4553550|11.93	chrX	-	169365780	169366309	LINE	L1	L1_Mur2_orf2	4553550	11.93	1	0	1	1	2	1	0	2	1	0	0	0	1	0	1	0	0	0	0	0	0	0	0	0	1	-0.826645626020918	1	-1.49127744930477	1	-2.4543866197215	NA	NA	NA	NA	NA	NA	NA	chrX_169365780_169366309_L1_Mur2_orf2	Intron (ENSMUST00000149873.1/101055907, intron 5 of 5)	101055907
chrX|-|169360167|169361279|LINE|L1|Lx8b_3end|4553545|25.17	chrX	-	169360167	169361279	LINE	L1	Lx8b_3end	4553545	25.17	2	3	0	0	2	2	1	2	0	0	1	0	6	2	1	1	0	1	0	0	1	1	3	7	5	-1.73742852045659	1	-0.751754444219677	1	-0.607347872093794	NA	-1.35866428666625	NA	-0.541006169506972	NA	-0.133602574905258	NA	chrX_169360167_169361279_Lx8b_3end	Exon (ENSMUST00000156210.7/101055907, exon 6 of 6)	101055907
chrX|-|169326567|169328611|LINE|L1|L1MdV_III_orf2|4553493|7.55	chrX	-	169326567	169328611	LINE	L1	L1MdV_III_orf2	4553493	7.55	0	0	0	2	9	4	4	1	1	0	0	0	16	3	1	0	4	0	0	0	0	0	1	5	2	-3.71082367822009	1	-1.32210611974025	1	-2.33459703821374	0.545762674610373	-4.57134906330365	NA	-1.31964554325892	NA	-2.71429406239821	NA	chrX_169326567_169328611_L1MdV_III_orf2	Intron (ENSMUST00000156210.7/101055907, intron 4 of 5)	101055907
chrX|-|169311775|169311898|SINE|Alu|B1_Mur4|4553474|10.94	chrX	-	169311775	169311898	SINE	Alu	B1_Mur4	4553474	10.94	8	13	5	6	43	9	5	15	11	7	5	70	55	5	8	8	6	11	1	3	9	8	39	36	33	0.828477207615484	1	0.194303050257866	1	-0.461885606823027	0.915990846317114	1.14050691128753	0.806890404836319	0.131488480052537	0.99998603569134	-0.222687775472917	0.999806343986626	chrX_169311775_169311898_B1_Mur4	3' UTR	15159
chrX|-|169298858|169299447|LINE|L1|Lx2B_3end|4553464|10.46	chrX	-	169298858	169299447	LINE	L1	Lx2B_3end	4553464	10.46	0	0	0	0	3	1	0	0	0	1	1	1	1	2	1	0	2	1	0	0	1	1	1	6	7	0.208275362885656	1	1.18019871717676	1	0.873261261827	NA	0.320464499277505	NA	0.776930023175353	NA	0.584007410516817	NA	chrX_169298858_169299447_Lx2B_3end	Intron (ENSMUST00000033721.12/11856, intron 10 of 12)	15159
chrX|+|168922078|168922118|Simple_repeat|NA|(T)n|4552878|NA	chrX	+	168922078	168922118	Simple_repeat	NA	(T)n	4552878	NA	0	0	0	0	0	0	0	1	0	0	0	0	0	0	0	1	0	1	0	0	0	0	2	1	1	1.48029481573771	NA	1.57850704603587	NA	0.395742597426567	NA	NA	NA	NA	NA	NA	NA	chrX_168922078_168922118_(T)n	Intron (ENSMUST00000033721.12/11856, intron 1 of 12)	11856
chrX|-|168653737|168653861|Satellite|NA|IMPB_01|4552382|18.73	chrX	-	168653737	168653861	Satellite	NA	IMPB_01	4552382	18.73	1	2	1	1	23	1	1	0	1	1	2	4	12	3	5	0	3	2	0	1	2	0	3	7	9	-1.22255140645046	1	-0.121074891515081	1	-1.16457341131845	0.846769570790667	-0.370908629727846	NA	-0.685297862439173	NA	-1.15364757755345	0.999806343986626	chrX_168653737_168653861_IMPB_01	Distal Intergenic	17692
chrX|+|168430443|168430535|Simple_repeat|NA|(AGGA)n|4551911|NA	chrX	+	168430443	168430535	Simple_repeat	NA	(AGGA)n	4551911	NA	1	0	0	0	2	0	0	0	0	0	0	1	5	0	0	0	0	0	0	0	1	0	0	3	5	-0.593823102381531	NA	-0.205474195316881	NA	0.376488727630793	NA	NA	NA	NA	NA	NA	NA	chrX_168430443_168430535_(AGGA)n	Intron (ENSMUST00000112147.8/333605, intron 3 of 19)	333605
chrX|+|168342861|168347252|LINE|L1|L1MdFanc_I_orf2|4551737|4.76	chrX	+	168342861	168347252	LINE	L1	L1MdFanc_I_orf2	4551737	4.76	0	2	0	0	0	0	0	0	0	0	0	1	0	0	1	0	1	0	0	2	0	0	0	2	0	1.22241237148917	1	1.78183116709928	NA	-0.0608091456543718	NA	NA	NA	NA	NA	NA	NA	chrX_168342861_168347252_L1MdFanc_I_orf2	Intron (ENSMUST00000112147.8/333605, intron 3 of 19)	333605
chrX|-|168227222|168227616|LTR|ERVL-MaLR|MTA_Mm|4551475|4.48	chrX	-	168227222	168227616	LTR	ERVL-MaLR	MTA_Mm	4551475	4.48	0	6	0	0	0	0	0	0	0	0	0	4	0	0	0	0	0	1	0	1	2	1	1	0	0	2.70215087261895	1	1.93548953046039	1	-0.606396855590545	NA	NA	NA	NA	NA	NA	NA	chrX_168227222_168227616_MTA_Mm	Intron (ENSMUST00000112147.8/333605, intron 3 of 19)	333605
chrX|-|168088761|168088915|DNA|hAT-Charlie|MER5A|4551169|36.64	chrX	-	168088761	168088915	DNA	hAT-Charlie	MER5A	4551169	36.64	0	0	0	1	1	0	0	0	0	0	0	1	0	0	0	0	1	0	0	0	0	1	0	0	1	1.34945697201007	NA	1.20808188489418	NA	-0.726268564539826	NA	NA	NA	NA	NA	NA	NA	chrX_168088761_168088915_MER5A	Intron (ENSMUST00000112147.8/333605, intron 3 of 19)	333605
chrX|+|168088240|168088405|DNA|hAT-Blackjack|MER63A|4551166|36.12	chrX	+	168088240	168088405	DNA	hAT-Blackjack	MER63A	4551166	36.12	0	0	0	0	0	1	0	0	0	0	0	1	0	0	0	1	0	0	0	0	0	1	2	1	1	0.705427682137243	NA	0.554103248959433	NA	0.307581703479514	NA	0.356895559140382	NA	0.563714122631889	NA	0.00833777473015631	NA	chrX_168088240_168088405_MER63A	Intron (ENSMUST00000112147.8/333605, intron 3 of 19)	333605
chrX|+|168080446|168080771|LINE|L1|Lx9_3end|4551149|29.62	chrX	+	168080446	168080771	LINE	L1	Lx9_3end	4551149	29.62	0	1	0	0	1	0	0	1	2	0	0	0	2	0	0	0	0	0	0	0	0	0	1	1	0	0.578527094850225	NA	-0.516558512417988	NA	-0.735332991096418	NA	NA	NA	NA	NA	NA	NA	chrX_168080446_168080771_Lx9_3end	Intron (ENSMUST00000112147.8/333605, intron 3 of 19)	333605
chrX|+|168023920|168024072|LTR|ERVK|RLTR40|4551028|36.59	chrX	+	168023920	168024072	LTR	ERVK	RLTR40	4551028	36.59	0	1	0	0	1	0	0	0	0	0	0	1	2	0	0	0	0	1	0	1	0	0	0	0	0	1.27200804152298	NA	1.65802866233302	NA	-1.16945218453643	NA	NA	NA	NA	NA	NA	NA	chrX_168023920_168024072_RLTR40	Intron (ENSMUST00000112147.8/333605, intron 3 of 19)	333605
chrX|-|168008551|168008699|SINE|B4|RSINE1|4550987|23.14	chrX	-	168008551	168008699	SINE	B4	RSINE1	4550987	23.14	0	0	0	0	0	0	1	0	0	2	1	0	0	0	0	0	0	1	0	0	0	0	5	0	3	1.62558896543767	1	-0.23278391958493	1	0.250629971376176	NA	NA	NA	NA	NA	NA	NA	chrX_168008551_168008699_RSINE1	Intron (ENSMUST00000112147.8/333605, intron 3 of 19)	333605
chrX|+|167976243|167979066|LINE|L1|L1MdN_I_orf2|4550920|8.46	chrX	+	167976243	167979066	LINE	L1	L1MdN_I_orf2	4550920	8.46	2	2	0	0	0	0	0	0	0	0	0	2	0	2	0	0	0	0	0	0	1	2	0	4	2	0.535081321733032	1	0.818884678309755	1	0.533929257828507	NA	NA	NA	NA	NA	NA	NA	chrX_167976243_167979066_L1MdN_I_orf2	Intron (ENSMUST00000112147.8/333605, intron 3 of 19)	333605
chrX|+|167897504|167897619|SINE|MIR|MIRc|4550760|22.30	chrX	+	167897504	167897619	SINE	MIR	MIRc	4550760	22.30	2	2	0	1	6	0	1	1	1	0	0	2	7	0	0	0	1	1	0	1	0	0	2	9	10	-1.29548514244488	1	-1.07978630468672	1	-0.465187032733207	NA	-0.643389772151883	NA	-0.356715529899228	NA	0.598898694162844	NA	chrX_167897504_167897619_MIRc	Promoter	333605
chrX|+|167700303|167700715|LTR|ERVL|RMER10B|4550389|17.22	chrX	+	167700303	167700715	LTR	ERVL	RMER10B	4550389	17.22	0	0	0	0	0	0	0	0	0	1	0	1	0	0	0	1	1	0	0	0	0	1	0	0	1	2.82025705646	1	2.64076266844032	NA	0.0499246185340207	NA	NA	NA	NA	NA	NA	NA	chrX_167700303_167700715_RMER10B	Intron (ENSMUST00000238211.1/333605, intron 2 of 16)	333605
chrX|-|167677566|167678037|LINE|L1|L1MD3_3end|4550324|33.30	chrX	-	167677566	167678037	LINE	L1	L1MD3_3end	4550324	33.30	1	0	0	1	4	0	0	0	0	0	0	1	1	0	0	0	1	0	0	0	0	1	0	0	1	0.114744015020504	NA	0.291044899048029	NA	-1.60517579014976	NA	NA	NA	NA	NA	NA	NA	chrX_167677566_167678037_L1MD3_3end	Intron (ENSMUST00000238211.1/333605, intron 2 of 16)	333605
chrX|+|167630178|167630366|Simple_repeat|NA|(TCT)n|4550235|NA	chrX	+	167630178	167630366	Simple_repeat	NA	(TCT)n	4550235	NA	1	0	0	1	0	0	0	0	0	1	0	4	1	0	0	1	2	0	0	0	0	0	0	1	4	2.09262403313227	1	1.93152707776859	1	-0.252164972216806	NA	NA	NA	NA	NA	NA	NA	chrX_167630178_167630366_(TCT)n	Intron (ENSMUST00000238211.1/333605, intron 2 of 16)	333605
chrX|+|167602591|167603074|LTR|ERV1|RMER5|4550190|25.55	chrX	+	167602591	167603074	LTR	ERV1	RMER5	4550190	25.55	1	1	0	0	0	0	0	0	0	0	0	0	2	0	0	0	0	0	0	1	0	1	0	0	2	0.227754330541041	NA	0.724915162410618	NA	0.00639853450499773	NA	NA	NA	NA	NA	NA	NA	chrX_167602591_167603074_RMER5	Intron (ENSMUST00000238211.1/333605, intron 4 of 16)	110639
chrX|+|167474692|167474730|Simple_repeat|NA|(CCTCAT)n|4549947|NA	chrX	+	167474692	167474730	Simple_repeat	NA	(CCTCAT)n	4549947	NA	2	0	0	0	3	3	3	1	1	0	1	0	6	0	1	0	1	1	0	3	0	0	2	12	10	-2.00026051644338	1	-1.5403765940036	1	-0.21853119615693	NA	-2.38193276638781	NA	-1.65235505651041	NA	-0.500428118474752	NA	chrX_167474692_167474730_(CCTCAT)n	3' UTR	110639
chrX|+|167472089|167472211|SINE|MIR|MIR|4549945|42.99	chrX	+	167472089	167472211	SINE	MIR	MIR	4549945	42.99	4	6	2	9	31	9	19	6	10	4	9	23	39	5	7	9	7	7	4	7	9	4	30	46	42	-0.0372331064557593	1	-0.128548976306634	1	-0.296150987900643	0.967435227479753	-0.0639992721832225	0.997151382494685	-0.418735444316928	0.99998603569134	-0.585847784308756	0.999806343986626	chrX_167472089_167472211_MIR	3' UTR	110639
chrX|-|167471832|167472083|SINE|MIR|MIRb|4549944|54.01	chrX	-	167471832	167472083	SINE	MIR	MIRb	4549944	54.01	12	10	3	9	91	15	23	19	21	8	10	69	82	12	19	12	12	36	5	13	13	14	120	140	116	0.103157799081136	1	0.122781508068588	1	0.284538455230374	0.945237292639323	0.130193123937505	0.984681090423198	0.0626580528149349	0.99998603569134	0.313997824235862	0.999806343986626	chrX_167471832_167472083_MIRb	3' UTR	110639
chrX|+|167382635|167382706|Simple_repeat|NA|(CTG)n|4549760|NA	chrX	+	167382635	167382706	Simple_repeat	NA	(CTG)n	4549760	NA	2	0	1	2	0	0	0	0	0	0	0	1	0	0	0	0	0	0	1	1	2	0	0	0	0	1.83477192864612	1	1.20816308223691	1	-0.991979744916984	NA	NA	NA	NA	NA	NA	NA	chrX_167382635_167382706_(CTG)n	Promoter	110639
chrX|+|166785632|166785706|Simple_repeat|NA|(A)n|4548453|NA	chrX	+	166785632	166785706	Simple_repeat	NA	(A)n	4548453	NA	1	0	0	0	2	3	0	1	0	1	0	0	4	0	4	0	1	0	4	0	0	0	4	4	2	-2.44700315001216	1	-1.03880246099697	1	0.494854670979358	NA	-3.06431150308489	NA	-1.61061707224063	NA	-0.848031574182863	NA	chrX_166785632_166785706_(A)n	Distal Intergenic	382255
chrX|+|166603308|166603353|Simple_repeat|NA|(A)n|4548069|NA	chrX	+	166603308	166603353	Simple_repeat	NA	(A)n	4548069	NA	0	0	0	0	2	0	2	0	0	0	0	3	5	0	0	0	0	1	2	0	0	0	0	0	4	-0.173958431736274	1	0.147471635109509	1	0.0379024725379599	NA	NA	NA	NA	NA	NA	NA	chrX_166603308_166603353_(A)n	Distal Intergenic	54156
chrX|-|166523317|166523485|SINE|B2|B3|4547841|23.33	chrX	-	166523317	166523485	SINE	B2	B3	4547841	23.33	0	1	0	0	5	1	1	1	1	0	1	5	5	0	2	0	0	0	0	0	0	1	3	5	7	-0.112316303205396	1	-1.06740241467835	1	-0.172618270138322	NA	0.748839212813847	NA	-2.39877236947898	NA	-0.136905852436013	NA	chrX_166523317_166523485_B3	3' UTR	245695
chrX|+|166510788|166510873|scRNA|NA|4.5SRNA|4547791|22.18	chrX	+	166510788	166510873	scRNA	NA	4.5SRNA	4547791	22.18	0	2	1	1	8	1	0	0	3	0	1	1	2	0	0	1	0	1	1	1	0	0	9	3	7	-0.332353409127234	1	-1.40684706321063	1	-0.352093002214515	NA	-0.599066138955452	NA	-0.596549021750351	NA	0.188687571125146	NA	chrX_166510788_166510873_4.5SRNA	Promoter	245695
chrX|+|166502067|166502204|SINE|Alu|B1_Mus1|4547770|3.93	chrX	+	166502067	166502204	SINE	Alu	B1_Mus1	4547770	3.93	0	2	0	0	5	0	0	0	1	0	0	2	2	0	0	0	0	1	0	0	0	0	0	2	2	-0.00125209024605478	1	-0.394405434119855	NA	-1.18134977603025	NA	NA	NA	NA	NA	NA	NA	chrX_166502067_166502204_B1_Mus1	3' UTR	245695
chrX|-|166501129|166501227|SINE|Alu|PB1D7|4547765|26.61	chrX	-	166501129	166501227	SINE	Alu	PB1D7	4547765	26.61	1	0	1	0	0	1	1	1	1	1	3	0	3	0	0	0	0	0	0	0	0	0	1	3	0	1.32559618213316	1	-1.12150016524644	1	-1.43954234133207	NA	NA	NA	NA	NA	NA	NA	chrX_166501129_166501227_PB1D7	3' UTR	245695
chrX|+|166500354|166500459|SINE|Alu|PB1D7|4547763|32.47	chrX	+	166500354	166500459	SINE	Alu	PB1D7	4547763	32.47	0	0	0	0	2	0	0	1	1	0	1	0	0	2	0	0	0	3	0	0	0	0	4	3	4	1.11114326135501	1	1.29270831540618	1	0.636964745134575	NA	0.70860415793376	NA	1.74360874073129	NA	1.33226246017817	NA	chrX_166500354_166500459_PB1D7	3' UTR	245695
chrX|+|166460406|166460586|LTR|ERVL|RMER15|4547657|21.45	chrX	+	166460406	166460586	LTR	ERVL	RMER15	4547657	21.45	0	0	0	0	1	0	0	0	0	1	0	0	5	0	0	0	0	0	0	1	1	0	1	0	0	0.310118420074339	NA	0.618141807523089	NA	0.193852175013144	NA	NA	NA	NA	NA	NA	NA	chrX_166460406_166460586_RMER15	Intron (ENSMUST00000112091.8/56382, intron 2 of 2)	56382
chrX|-|166458825|166458999|SINE|B4|B4A|4547654|25.26	chrX	-	166458825	166458999	SINE	B4	B4A	4547654	25.26	0	0	0	0	1	1	2	0	0	1	0	0	1	0	0	0	0	0	0	1	0	0	0	0	2	-1.6100710539699	1	-1.93071329099305	NA	-0.927308619469403	NA	NA	NA	NA	NA	NA	NA	chrX_166458825_166458999_B4A	5' UTR	66226
chrX|+|166456337|166456625|LTR|ERVL-MaLR|MTC|4547649|17.77	chrX	+	166456337	166456625	LTR	ERVL-MaLR	MTC	4547649	17.77	0	0	0	0	2	0	0	1	0	0	0	0	3	0	0	0	0	1	0	1	0	1	0	5	1	-0.00528633039709238	1	0.416437691504071	NA	0.908844717109792	NA	NA	NA	NA	NA	NA	NA	chrX_166456337_166456625_MTC	Distal Intergenic	66226
chrX|-|166451634|166451703|SINE|B4|RSINE1|4547641|22.10	chrX	-	166451634	166451703	SINE	B4	RSINE1	4547641	22.10	0	0	0	0	0	1	0	0	0	0	1	1	2	0	0	1	0	0	0	1	0	0	0	0	0	2.44644874823561	1	2.2342818253137	NA	-0.796215460009791	NA	NA	NA	NA	NA	NA	NA	chrX_166451634_166451703_RSINE1	Exon (ENSMUST00000154573.7/66226, exon 3 of 3)	66226
chrX|+|166451392|166451513|SINE|Alu|B1F|4547640|33.04	chrX	+	166451392	166451513	SINE	Alu	B1F	4547640	33.04	0	0	0	1	1	0	0	0	0	0	0	0	1	3	0	0	1	1	0	0	1	0	5	0	5	-1.14866306424912	1	1.26571286581452	1	0.76851512569293	NA	NA	NA	NA	NA	NA	NA	chrX_166451392_166451513_B1F	Exon (ENSMUST00000154573.7/66226, exon 3 of 3)	66226
chrX|+|166451257|166451384|SINE|B4|ID_B1|4547639|36.47	chrX	+	166451257	166451384	SINE	B4	ID_B1	4547639	36.47	0	0	0	0	1	0	1	1	0	0	0	0	2	0	0	0	0	1	0	0	2	2	0	5	0	0.18869042736451	1	0.441768686042411	1	1.31144402959328	NA	NA	NA	NA	NA	NA	NA	chrX_166451257_166451384_ID_B1	Exon (ENSMUST00000154573.7/66226, exon 3 of 3)	66226
chrX|+|166450239|166450370|SINE|B2|B2_Mm2|4547636|8.02	chrX	+	166450239	166450370	SINE	B2	B2_Mm2	4547636	8.02	0	0	0	0	9	0	0	0	0	0	0	0	1	2	1	1	0	0	0	0	1	0	3	0	2	-2.36591476543181	1	-0.224176037660101	1	-0.2395819216987	NA	NA	NA	NA	NA	NA	NA	chrX_166450239_166450370_B2_Mm2	Exon (ENSMUST00000154573.7/66226, exon 3 of 3)	66226
chrX|+|166407614|166408293|LINE|L1|Lx8_3end|4547558|29.96	chrX	+	166407614	166408293	LINE	L1	Lx8_3end	4547558	29.96	1	0	0	0	4	0	0	0	0	0	1	1	10	0	1	1	1	1	0	0	2	0	3	4	1	0.0278625549489173	1	1.76616105794877	1	0.305925312051785	NA	0.68599433195885	NA	1.21923474967712	NA	0.18366383366419	NA	chrX_166407614_166408293_Lx8_3end	Intron (ENSMUST00000049501.8/237222, intron 15 of 22)	66226
chrX|-|166397099|166399175|LINE|L1|L1MdV_III_orf2|4547542|5.50	chrX	-	166397099	166399175	LINE	L1	L1MdV_III_orf2	4547542	5.50	0	0	0	0	5	1	0	0	1	0	0	0	5	1	0	0	3	0	0	1	0	0	0	3	2	-1.13773873709945	1	0.552352776839136	1	-0.321198532259302	NA	NA	NA	NA	NA	NA	NA	chrX_166397099_166399175_L1MdV_III_orf2	Intron (ENSMUST00000049501.8/237222, intron 19 of 22)	66226
chrX|+|166391112|166391302|DNA|hAT-Charlie|URR1B|4547532|11.11	chrX	+	166391112	166391302	DNA	hAT-Charlie	URR1B	4547532	11.11	0	1	0	0	3	1	0	0	0	1	0	1	3	0	0	0	1	0	0	2	0	1	1	0	11	-0.481865489243402	1	-0.437121502583861	1	0.743674956151877	NA	-0.81450250805074	NA	-0.60722462743786	NA	0.304519568523823	NA	chrX_166391112_166391302_URR1B	Intron (ENSMUST00000049501.8/237222, intron 22 of 22)	14758
chrX|-|166384653|166384852|DNA|TcMar-Tigger|Tigger17d|4547527|28.38	chrX	-	166384653	166384852	DNA	TcMar-Tigger	Tigger17d	4547527	28.38	4	4	4	3	37	6	3	8	11	6	5	3	37	12	3	2	7	9	0	3	3	2	16	22	36	-0.577611736638724	1	-0.364582081411535	1	-0.692693241789696	0.90698915305522	-0.771489556345683	0.908081106710349	-0.0144969275893091	0.99998603569134	-0.371874608381363	0.999806343986626	chrX_166384653_166384852_Tigger17d	Intron (ENSMUST00000112235.7/14758, intron 6 of 6)	14758
chrX|-|166384484|166384631|DNA|TcMar-Tigger|Tigger17a|4547527|33.19	chrX	-	166384484	166384631	DNA	TcMar-Tigger	Tigger17a	4547527	33.19	2	3	1	2	11	1	3	0	2	0	1	0	13	4	0	0	1	2	0	2	0	5	5	4	3	-2.30368459632686	1	-0.674814203930339	1	-0.848976550729792	0.944080352206208	-2.46342660445339	NA	-1.11029513914577	NA	-1.46021671220813	NA	chrX_166384484_166384631_Tigger17a	Intron (ENSMUST00000112235.7/14758, intron 6 of 6)	14758
chrX|+|166383064|166383285|SINE|B2|B3|4547525|24.40	chrX	+	166383064	166383285	SINE	B2	B3	4547525	24.40	0	2	0	3	2	1	0	0	0	1	1	0	6	2	1	0	2	2	0	2	2	2	3	1	7	-0.409894759135473	1	1.47811018139638	1	0.395886491891982	NA	-0.14057752522636	NA	1.47356716890833	NA	0.56654788359629	NA	chrX_166383064_166383285_B3	Intron (ENSMUST00000112235.7/14758, intron 5 of 6)	14758
chrX|+|166381904|166382033|SINE|Alu|B1_Mur1|4547522|19.44	chrX	+	166381904	166382033	SINE	Alu	B1_Mur1	4547522	19.44	0	0	0	1	6	0	0	1	1	0	0	0	5	1	0	0	3	2	0	0	1	0	1	1	7	-0.489025651406747	1	1.00306928939992	1	-0.101291173539128	NA	-2.05682208752349	NA	1.44850802407671	NA	-0.0821877030922817	NA	chrX_166381904_166382033_B1_Mur1	Intron (ENSMUST00000112235.7/14758, intron 4 of 6)	14758
chrX|-|166376089|166376132|SINE|ID|ID4|4547510|22.54	chrX	-	166376089	166376132	SINE	ID	ID4	4547510	22.54	0	0	0	1	6	1	1	0	2	0	1	0	12	0	0	0	1	0	0	0	0	1	0	3	11	-1.42799652930173	1	-1.2778824468923	1	-0.278243476540154	NA	-1.32252919164117	NA	-1.56427170039567	NA	-0.426798021849908	NA	chrX_166376089_166376132_ID4	Intron (ENSMUST00000112235.7/14758, intron 3 of 6)	14758
chrX|+|166374945|166375066|DNA|hAT-Charlie|MER5B|4547509|43.94	chrX	+	166374945	166375066	DNA	hAT-Charlie	MER5B	4547509	43.94	2	2	2	3	35	12	10	8	10	4	5	22	55	10	6	4	8	10	0	0	2	2	12	9	64	-0.57724416549609	1	-0.387401729293715	1	-1.07870921882523	0.730100712197389	-0.342695324895271	0.976809006582704	-0.442363491345357	0.99998603569134	-0.964620910896327	0.999806343986626	chrX_166374945_166375066_MER5B	Intron (ENSMUST00000112235.7/14758, intron 2 of 6)	14758
chrX|+|166374122|166374280|SINE|B4|ID_B1|4547505|32.08	chrX	+	166374122	166374280	SINE	B4	ID_B1	4547505	32.08	1	3	1	5	27	3	3	0	7	3	3	10	16	9	5	3	5	12	0	1	1	2	19	18	27	-0.368323018911758	1	0.414903114522968	1	-0.536021632403951	0.958954723321583	-0.0911485653263707	0.993655086364246	0.646946953755793	0.99998603569134	-0.0720615577828534	0.999806343986626	chrX_166374122_166374280_ID_B1	Intron (ENSMUST00000112235.7/14758, intron 2 of 6)	14758
chrX|-|166373894|166373992|SINE|Alu|PB1D7|4547504|23.64	chrX	-	166373894	166373992	SINE	Alu	PB1D7	4547504	23.64	0	1	0	3	24	2	5	1	6	4	3	12	31	5	2	4	6	5	3	3	1	5	3	5	27	0.591343463448044	1	0.89368165607517	1	0.128489623075541	0.996648872086449	0.126254994860496	0.993021767150908	0.348452658649319	0.99998603569134	-0.958753215721771	0.999806343986626	chrX_166373894_166373992_PB1D7	Intron (ENSMUST00000112235.7/14758, intron 2 of 6)	14758
chrX|+|166372987|166373151|SINE|B4|ID_B1|4547503|25.53	chrX	+	166372987	166373151	SINE	B4	ID_B1	4547503	25.53	2	1	0	0	28	9	10	3	8	5	5	7	60	6	5	4	9	16	0	3	2	6	16	25	49	-0.292922233830778	1	0.506103010987379	1	0.15566193026883	0.993584710284143	-0.905334151906487	0.879180078167364	0.20299937771054	0.99998603569134	-0.575167595228552	0.999806343986626	chrX_166372987_166373151_ID_B1	Exon (ENSMUST00000129731.1/14758, exon 2 of 2)	14758
chrX|-|166370191|166370407|DNA|hAT-Charlie|RMER30|4547497|30.40	chrX	-	166370191	166370407	DNA	hAT-Charlie	RMER30	4547497	30.40	1	1	0	0	2	0	0	1	1	0	0	0	1	0	0	0	0	0	0	0	0	0	0	1	0	0.189309472338377	NA	-0.728387838595832	NA	-1.70716569774696	NA	NA	NA	NA	NA	NA	NA	chrX_166370191_166370407_RMER30	Intron (ENSMUST00000112235.7/14758, intron 1 of 6)	14758
chrX|+|166323163|166323737|LINE|L1|L1MB8_3end|4547397|27.51	chrX	+	166323163	166323737	LINE	L1	L1MB8_3end	4547397	27.51	0	0	0	0	0	0	1	1	0	0	1	3	1	0	1	1	0	0	0	0	0	0	4	1	0	1.67695192806243	1	0.920486654638088	1	0.0502764703175202	NA	2.3393608429079	NA	0.586025464373595	NA	0.407728183108991	NA	chrX_166323163_166323737_L1MB8_3end	Intron (ENSMUST00000112235.7/14758, intron 1 of 6)	14758
chrX|+|166238976|166239034|Simple_repeat|NA|(AGCCC)n|4547171|NA	chrX	+	166238976	166239034	Simple_repeat	NA	(AGCCC)n	4547171	NA	7	14	2	9	34	2	4	5	3	3	4	17	28	8	3	3	16	4	2	16	5	7	61	77	40	-0.192545259323754	1	0.33073954036396	1	0.501092663632236	0.935996968335095	0.393349839381968	0.969092407135102	0.709506362780984	0.99998603569134	1.27325929938264	0.999806343986626	chrX_166238976_166239034_(AGCCC)n	Promoter	14758
chrX|-|166190320|166190532|DNA|hAT-Charlie|MER58A|4547051|30.48	chrX	-	166190320	166190532	DNA	hAT-Charlie	MER58A	4547051	30.48	3	0	0	0	10	3	5	4	4	1	3	19	16	0	0	2	1	2	2	3	5	1	10	18	24	1.03871686190092	1	-0.208406740621957	1	0.622909444564881	0.95483537956937	0.949812472204881	NA	-0.83671976243134	0.99998603569134	0.0455417173417777	0.999806343986626	chrX_166190320_166190532_MER58A	3' UTR	237221
chrX|+|166190152|166190297|SINE|Alu|B1_Mm|4547050|3.86	chrX	+	166190152	166190297	SINE	Alu	B1_Mm	4547050	3.86	0	2	0	3	2	0	0	0	0	0	0	6	1	0	0	0	0	3	14	3	0	0	7	6	0	2.13270410565774	1	2.05690999941288	1	2.00008142179914	0.927654141929311	NA	NA	NA	NA	NA	NA	chrX_166190152_166190297_B1_Mm	3' UTR	237221
chrX|-|166189835|166189966|LINE|L1|L1Lx_III_3end|4547049|9.39	chrX	-	166189835	166189966	LINE	L1	L1Lx_III_3end	4547049	9.39	7	2	0	6	8	0	0	0	0	0	1	0	0	0	0	0	0	0	6	12	3	3	1	5	7	-0.80164845948635	1	-1.64976806419308	1	0.471093237945562	0.984365033148952	NA	NA	NA	NA	NA	NA	chrX_166189835_166189966_L1Lx_III_3end	3' UTR	237221
chrX|-|166185589|166185936|LTR|ERVL-MaLR|MTEa|4547041|34.99	chrX	-	166185589	166185936	LTR	ERVL-MaLR	MTEa	4547041	34.99	0	1	0	1	0	2	0	0	0	0	0	0	4	0	2	1	1	2	0	0	0	0	0	0	3	-1.83292442380137	1	0.986980948114781	1	-1.6886256162945	NA	NA	NA	NA	NA	NA	NA	chrX_166185589_166185936_MTEa	Intron (ENSMUST00000130880.8/237221, intron 4 of 4)	237221
chrX|-|166176339|166176478|SINE|Alu|B1F|4547019|19.58	chrX	-	166176339	166176478	SINE	Alu	B1F	4547019	19.58	0	0	0	2	2	0	0	0	0	1	0	0	4	0	1	0	0	0	0	0	0	1	1	0	1	-0.984593339968168	1	-0.283400049210524	1	-0.913279634796424	NA	NA	NA	NA	NA	NA	NA	chrX_166176339_166176478_B1F	Intron (ENSMUST00000130880.8/237221, intron 1 of 4)	237221
chrX|-|166174524|166174714|SINE|B2|B3|4547017|17.02	chrX	-	166174524	166174714	SINE	B2	B3	4547017	17.02	1	2	0	1	1	1	0	0	0	0	0	0	5	0	0	0	0	0	0	0	1	0	1	2	3	-2.28656661228359	1	-1.28888270553272	1	-0.91440448212965	NA	NA	NA	NA	NA	NA	NA	chrX_166174524_166174714_B3	Intron (ENSMUST00000130880.8/237221, intron 1 of 4)	237221
chrX|-|165864601|165866797|LINE|L1|L1MdMus_II_orf2|4546528|8.31	chrX	-	165864601	165866797	LINE	L1	L1MdMus_II_orf2	4546528	8.31	0	0	0	0	3	1	0	0	0	0	0	0	5	0	2	0	3	4	1	0	2	0	2	11	0	-0.98421307243597	1	2.14792086538448	1	1.20117732920147	NA	-2.05559762357384	NA	1.90373864270708	NA	0.525857645350171	NA	chrX_165864601_165866797_L1MdMus_II_orf2	Distal Intergenic	237221
chrX|-|165630371|165630846|LTR|ERVL-MaLR|MTC|4546269|18.47	chrX	-	165630371	165630846	LTR	ERVL-MaLR	MTC	4546269	18.47	0	0	0	0	4	0	0	0	1	0	0	3	8	0	2	1	0	1	0	0	0	0	6	12	4	-0.255885456743845	1	0.774147533727896	1	0.903052423428064	NA	0.731756124324626	NA	0.663656171526674	NA	1.64013706660248	NA	chrX_165630371_165630846_MTC	Distal Intergenic	237213
chrX|-|165402933|165406436|LINE|L1|L1Lx_IV_orf2|4545977|16.51	chrX	-	165402933	165406436	LINE	L1	L1Lx_IV_orf2	4545977	16.51	0	0	2	3	14	4	0	0	4	1	6	11	7	1	3	1	0	0	2	1	1	1	20	19	14	0.442059647286501	1	-1.05582445626837	1	0.149348435345416	0.997085723629115	1.30686715751235	NA	-2.7256176687464	0.99998603569134	0.435781651578393	0.999806343986626	chrX_165402933_165406436_L1Lx_IV_orf2	Distal Intergenic	237213
chrX|+|165314843|165314901|Simple_repeat|NA|(A)n|4545872|NA	chrX	+	165314843	165314901	Simple_repeat	NA	(A)n	4545872	NA	0	0	0	0	0	0	0	2	0	0	0	0	2	1	0	0	1	1	0	0	0	0	0	1	0	1.79181741089839	1	2.36077461810659	NA	-0.363248805377878	NA	NA	NA	NA	NA	NA	NA	chrX_165314843_165314901_(A)n	Intron (ENSMUST00000058787.8/237213, intron 2 of 8)	237213
chrX|-|164993746|164993886|SINE|Alu|B1F2|4545356|38.20	chrX	-	164993746	164993886	SINE	Alu	B1F2	4545356	38.20	0	0	0	0	1	2	0	1	0	0	0	0	0	1	0	0	0	1	0	0	0	0	2	0	8	-1.90964684764047	1	-1.35336255247043	1	-0.279566289230381	NA	NA	NA	NA	NA	NA	NA	chrX_164993746_164993886_B1F2	Intron (ENSMUST00000167446.7/237211, intron 6 of 8)	237211
chrX|+|164949110|164949280|SINE|B2|B3A|4545271|27.48	chrX	+	164949110	164949280	SINE	B2	B3A	4545271	27.48	0	1	0	1	1	1	0	1	0	0	0	0	2	0	0	0	1	0	0	0	0	0	0	5	2	-1.26128567415487	1	-0.98666190516415	1	-0.788168756689102	NA	NA	NA	NA	NA	NA	NA	chrX_164949110_164949280_B3A	Intron (ENSMUST00000112248.8/76763, intron 8 of 14)	76763
chrX|+|164578758|164578821|LTR|ERVK|RLTR20A4|4544668|11.89	chrX	+	164578758	164578821	LTR	ERVK	RLTR20A4	4544668	11.89	1	1	0	0	0	0	1	0	1	0	0	3	0	0	1	0	0	0	0	0	0	0	0	3	1	0.318099210438117	1	-0.674323100844391	NA	-0.987689795803118	NA	NA	NA	NA	NA	NA	NA	chrX_164578758_164578821_RLTR20A4	Distal Intergenic	69299
chrX|-|164425699|164425903|SINE|MIR|MIRc|4544418|30.53	chrX	-	164425699	164425903	SINE	MIR	MIRc	4544418	30.53	1	1	0	0	4	2	0	1	0	0	0	0	4	2	1	0	1	0	0	0	0	0	1	3	3	-3.01904899687902	1	-1.36384123078771	1	-1.35014559047536	NA	-2.83798270746426	NA	-1.38428793180159	NA	-1.18768227244046	NA	chrX_164425699_164425903_MIRc	Promoter	18700
chrX|-|164385395|164385663|LTR|ERVL-MaLR|MLT1C2|4544344|44.00	chrX	-	164385395	164385663	LTR	ERVL-MaLR	MLT1C2	4544344	44.00	0	0	0	0	5	0	0	0	1	1	0	0	4	1	0	0	3	3	0	0	0	0	0	0	10	0.0198830585520086	1	1.4272184593297	1	0.183689427409546	NA	NA	NA	NA	NA	NA	NA	chrX_164385395_164385663_MLT1C2	Intron (ENSMUST00000033751.7/14205, intron 1 of 6)	14205
chrX|+|164372659|164372755|SINE|Alu|B1_Mm|4544324|23.43	chrX	+	164372659	164372755	SINE	Alu	B1_Mm	4544324	23.43	0	4	1	3	8	4	4	4	3	1	0	12	25	0	0	3	3	3	3	3	4	0	13	8	30	0.000629381526888877	1	-0.0104299623526191	1	0.123946289425889	0.996976802263969	-0.14064536599053	NA	0.0471691389548927	0.99998603569134	0.03558673763713	0.999806343986626	chrX_164372659_164372755_B1_Mm	Promoter	14205
chrX|-|164333683|164336897|LINE|L1|L1MdF_V_orf2|4544248|3.38	chrX	-	164333683	164336897	LINE	L1	L1MdF_V_orf2	4544248	3.38	0	0	0	0	0	0	1	0	0	0	0	2	6	0	0	0	1	0	0	0	0	0	1	3	2	0.0776554294904064	NA	0.705684787897383	NA	0.0845348849479712	NA	1.03692309574372	NA	0.576336260216758	NA	0.560642463412215	NA	chrX_164333683_164336897_L1MdF_V_orf2	Intron (ENSMUST00000145412.7/69656, intron 6 of 8)	14205
chrX|+|164076255|164076325|Simple_repeat|NA|(TCCGGCTC)n|4543686|NA	chrX	+	164076255	164076325	Simple_repeat	NA	(TCCGGCTC)n	4543686	NA	0	1	0	2	2	0	0	0	0	0	0	3	1	0	0	0	1	0	0	1	0	1	3	4	0	0.695053913472337	1	0.370421365314132	1	0.0553613927345441	NA	NA	NA	NA	NA	NA	NA	chrX_164076255_164076325_(TCCGGCTC)n	Promoter	20438
chrX|+|164072123|164072163|Simple_repeat|NA|(GCTGCTGCC)n|4543681|NA	chrX	+	164072123	164072163	Simple_repeat	NA	(GCTGCTGCC)n	4543681	NA	1	0	0	0	0	0	1	0	0	0	0	1	4	0	0	0	0	0	0	1	2	0	0	3	3	-0.129103315311333	1	0.165688224763812	NA	0.751355219475711	NA	NA	NA	NA	NA	NA	NA	chrX_164072123_164072163_(GCTGCTGCC)n	5' UTR	20438
chrX|+|164067525|164067629|SINE|Alu|B1_Mus2|4543670|11.89	chrX	+	164067525	164067629	SINE	Alu	B1_Mus2	4543670	11.89	1	0	0	0	1	0	0	0	0	0	0	0	0	0	0	0	0	0	0	0	0	1	1	1	1	-0.109803764124788	NA	-0.17902485998661	NA	-0.079283074766766	NA	NA	NA	NA	NA	NA	NA	chrX_164067525_164067629_B1_Mus2	Distal Intergenic	20438
chrX|+|164064749|164064900|DNA|hAT-Charlie|URR1A|4543663|16.28	chrX	+	164064749	164064900	DNA	hAT-Charlie	URR1A	4543663	16.28	0	2	0	0	0	0	1	1	0	0	0	0	0	1	0	0	2	3	0	1	1	0	1	2	0	0.822529669516226	1	2.25193366692076	1	-0.25755443117717	NA	NA	NA	NA	NA	NA	NA	chrX_164064749_164064900_URR1A	Distal Intergenic	20438
chrX|+|164063922|164064095|LTR|ERVK|RLTR19-int|4543661|22.06	chrX	+	164063922	164064095	LTR	ERVK	RLTR19-int	4543661	22.06	0	0	0	1	1	1	0	0	2	0	0	1	3	3	0	0	2	1	0	0	0	0	0	1	5	-0.173323441162636	1	1.00777256263247	1	-0.430649349131104	NA	-0.128804329772602	NA	1.42043047043816	NA	-0.00120720211401001	NA	chrX_164063922_164064095_RLTR19-int	Distal Intergenic	20438
chrX|-|164061455|164061630|SINE|B2|B2_Mm2|4543655|10.60	chrX	-	164061455	164061630	SINE	B2	B2_Mm2	4543655	10.60	0	0	0	0	2	0	0	0	0	0	0	0	2	3	0	0	0	0	0	1	0	0	1	2	1	-1.50412612141008	1	0.257880598575213	NA	0.292283070963086	NA	NA	NA	NA	NA	NA	NA	chrX_164061455_164061630_B2_Mm2	Distal Intergenic	20438
chrX|+|164056642|164057009|LTR|ERVL-MaLR|MTD|4543644|26.14	chrX	+	164056642	164057009	LTR	ERVL-MaLR	MTD	4543644	26.14	0	1	0	0	0	0	0	0	0	0	1	1	1	0	1	0	0	0	0	0	0	0	1	2	2	1.0216402869101	NA	0.665996323770134	NA	0.138343366210612	NA	NA	NA	NA	NA	NA	NA	chrX_164056642_164057009_MTD	Distal Intergenic	20438
chrX|-|164049596|164051043|LTR|ERV1|RLTR1B-int|4543636|7.80	chrX	-	164049596	164051043	LTR	ERV1	RLTR1B-int	4543636	7.80	0	0	1	2	5	0	5	0	0	0	0	4	2	0	0	0	0	2	0	3	0	0	0	0	7	-1.08285813918605	1	-0.963336900599762	1	-1.22173701127773	NA	NA	NA	NA	NA	NA	NA	chrX_164049596_164051043_RLTR1B-int	Distal Intergenic	56078
chrX|+|163978563|163978731|SINE|B2|B2_Mm2|4543464|11.98	chrX	+	163978563	163978731	SINE	B2	B2_Mm2	4543464	11.98	0	2	2	0	1	0	2	0	0	0	0	1	0	0	0	0	0	0	1	0	4	0	0	0	4	-0.777916115336996	1	-1.40477030649978	1	-0.745273654859159	NA	NA	NA	NA	NA	NA	NA	chrX_163978563_163978731_B2_Mm2	3' UTR	22184
chrX|+|163978163|163978271|LTR|ERV1|MER57-int|4543462|32.76	chrX	+	163978163	163978271	LTR	ERV1	MER57-int	4543462	32.76	0	2	0	2	2	1	0	1	0	0	0	3	5	0	1	1	2	0	1	4	3	4	11	4	8	0.56639390964299	1	1.36603015540084	1	1.62418173969843	0.6779603246806	0.748331280507109	NA	1.22315564160375	NA	1.69636652695193	NA	chrX_163978163_163978271_MER57-int	3' UTR	22184
chrX|+|163977695|163977772|SINE|Alu|PB1D7|4543460|19.64	chrX	+	163977695	163977772	SINE	Alu	PB1D7	4543460	19.64	0	0	0	1	1	0	1	0	0	0	0	1	1	1	0	0	1	0	0	0	0	0	0	4	1	-0.65231266977432	NA	0.0521653543502346	NA	-0.594009939106808	NA	-0.175137414180793	NA	0.0327448346324378	NA	-0.255003985443113	NA	chrX_163977695_163977772_PB1D7	3' UTR	22184
chrX|+|163976869|163977005|SINE|Alu|B1_Mus1|4543457|6.40	chrX	+	163976869	163977005	SINE	Alu	B1_Mus1	4543457	6.40	0	1	0	0	0	2	0	0	0	2	0	0	0	3	0	0	0	0	0	0	0	1	1	0	0	-1.36167696278809	1	-0.829388906863815	1	-1.31923184000644	NA	NA	NA	NA	NA	NA	NA	chrX_163976869_163977005_B1_Mus1	3' UTR	22184
chrX|+|163975974|163976169|SINE|B2|B3|4543455|20.93	chrX	+	163975974	163976169	SINE	B2	B3	4543455	20.93	1	0	0	4	32	6	3	2	10	4	3	27	39	4	1	3	3	7	1	0	3	1	32	25	29	0.21786158304991	1	-0.185823921715414	1	-0.117386638086864	0.995795972863323	0.493838628570012	0.935331117462863	-0.331301733421175	0.99998603569134	-0.0242282794567502	0.999806343986626	chrX_163975974_163976169_B3	Distal Intergenic	22184
chrX|+|163973890|163974508|LINE|L1|L1Lx_IV_orf2|4543453|6.20	chrX	+	163973890	163974508	LINE	L1	L1Lx_IV_orf2	4543453	6.20	0	8	2	1	21	3	0	6	3	9	3	10	32	3	3	4	2	2	3	1	2	4	31	21	23	0.227529287458535	1	-0.218867482357527	1	0.323374955812081	0.98412137696084	0.492026820913843	0.962673690321029	0.0404768354348841	0.99998603569134	0.751314141211267	0.999806343986626	chrX_163973890_163974508_L1Lx_IV_orf2	Distal Intergenic	22184
chrX|-|163971303|163971955|LINE|L1|L1MA7_3end|4543451|32.93	chrX	-	163971303	163971955	LINE	L1	L1MA7_3end	4543451	32.93	0	0	0	0	2	0	0	0	1	0	0	0	4	4	0	0	1	2	0	0	0	0	1	0	8	-1.02101316642096	1	1.39465972019011	1	0.471644966206762	NA	NA	NA	NA	NA	NA	NA	chrX_163971303_163971955_L1MA7_3end	Distal Intergenic	22184
chrX|+|163963647|163964005|LTR|ERVL-MaLR|ORR1E|4543427|24.88	chrX	+	163963647	163964005	LTR	ERVL-MaLR	ORR1E	4543427	24.88	0	0	0	1	2	0	0	0	1	0	0	0	1	0	0	0	0	1	1	0	1	1	0	2	1	0.42264573772076	1	0.485458913338775	1	0.415605931095325	NA	NA	NA	NA	NA	NA	NA	chrX_163963647_163964005_ORR1E	Distal Intergenic	22184
chrX|-|163960436|163960563|SINE|Alu|B1_Mm|4543416|20.41	chrX	-	163960436	163960563	SINE	Alu	B1_Mm	4543416	20.41	0	0	0	0	1	3	0	1	1	1	0	0	1	2	0	0	1	0	0	0	0	0	0	0	1	-1.50557305777395	1	-1.28974157863898	1	-1.86800771657815	NA	NA	NA	NA	NA	NA	NA	chrX_163960436_163960563_B1_Mm	Distal Intergenic	22184
chrX|+|163956650|163956765|LTR|ERVL|MT2B|4543403|28.84	chrX	+	163956650	163956765	LTR	ERVL	MT2B	4543403	28.84	0	0	0	0	3	0	0	1	0	0	1	0	3	0	0	0	1	0	0	0	0	0	1	0	0	1.32522560918361	NA	0.845373159278585	NA	-1.03231995179808	NA	NA	NA	NA	NA	NA	NA	chrX_163956650_163956765_MT2B	Promoter	22184
chrX|+|163955366|163955468|SINE|Alu|PB1D10|4543395|37.72	chrX	+	163955366	163955468	SINE	Alu	PB1D10	4543395	37.72	1	0	1	0	3	0	0	0	0	0	0	0	2	0	0	0	2	0	0	2	0	0	2	0	3	-0.497404348662626	1	0.705227386812926	1	-0.19897168525326	NA	NA	NA	NA	NA	NA	NA	chrX_163955366_163955468_PB1D10	Intron (ENSMUST00000112289.8/22184, intron 3 of 10)	22184
chrX|+|163945777|163946098|LINE|L1|Lx8_3end|4543365|29.19	chrX	+	163945777	163946098	LINE	L1	Lx8_3end	4543365	29.19	0	0	0	3	2	0	0	0	0	0	0	0	2	1	0	0	0	1	0	0	0	0	0	0	2	-1.12838029813409	1	0.315945294685293	NA	-1.57666849413	NA	NA	NA	NA	NA	NA	NA	chrX_163945777_163946098_Lx8_3end	Intron (ENSMUST00000112289.8/22184, intron 7 of 10)	22184
chrX|-|163938228|163938324|SINE|B2|B3|4543343|23.02	chrX	-	163938228	163938324	SINE	B2	B3	4543343	23.02	0	0	0	0	1	0	1	0	0	0	0	2	0	0	0	0	0	0	0	1	1	0	1	0	0	1.07162591457864	NA	0.168132040533836	NA	-0.0869091305930534	NA	NA	NA	NA	NA	NA	NA	chrX_163938228_163938324_B3	Intron (ENSMUST00000112289.8/22184, intron 10 of 10)	22184
chrX|-|163938049|163938196|SINE|Alu|B1_Mur4|4543342|14.81	chrX	-	163938049	163938196	SINE	Alu	B1_Mur4	4543342	14.81	0	0	0	2	4	0	0	0	0	0	0	0	1	0	0	0	0	1	0	1	0	0	0	1	4	-0.984421331005638	NA	-0.343627900759769	NA	-0.551372869846352	NA	NA	NA	NA	NA	NA	NA	chrX_163938049_163938196_B1_Mur4	Intron (ENSMUST00000112289.8/22184, intron 10 of 10)	22184
chrX|+|163937301|163937413|LINE|L1|L1M4_orf2|4543338|29.28	chrX	+	163937301	163937413	LINE	L1	L1M4_orf2	4543338	29.28	0	0	0	0	1	0	0	0	0	1	0	0	2	0	0	0	0	0	0	0	1	1	0	1	1	0.428952129468581	NA	0.331383610751228	NA	0.490863600590614	NA	NA	NA	NA	NA	NA	NA	chrX_163937301_163937413_L1M4_orf2	Intron (ENSMUST00000112289.8/22184, intron 10 of 10)	22184
chrX|+|163935849|163935980|SINE|B4|RSINE1|4543328|21.89	chrX	+	163935849	163935980	SINE	B4	RSINE1	4543328	21.89	0	0	0	0	0	3	1	0	0	3	0	0	2	0	0	0	2	0	0	0	2	0	2	10	10	-0.964648009474874	1	-1.53494367207314	1	0.604676554492686	NA	-3.24999770151825	NA	-0.975571819446036	NA	0.0358497327998489	NA	chrX_163935849_163935980_RSINE1	3' UTR	22184
chrX|-|163931135|163931270|SINE|MIR|MIR|4543323|29.78	chrX	-	163931135	163931270	SINE	MIR	MIR	4543323	29.78	0	0	1	0	4	0	0	0	0	0	0	0	2	0	0	0	1	0	0	0	0	1	3	2	0	-1.01757409627607	1	-0.150462439170965	NA	-0.182886169349035	NA	NA	NA	NA	NA	NA	NA	chrX_163931135_163931270_MIR	Intron (ENSMUST00000069041.14/108012, intron 4 of 5)	22184
chrX|+|163929059|163929160|SINE|Alu|PB1D10|4543320|22.27	chrX	+	163929059	163929160	SINE	Alu	PB1D10	4543320	22.27	3	2	1	0	12	2	2	1	1	4	2	1	17	2	1	1	0	2	1	0	0	2	6	4	10	-1.19496151830965	1	-1.08745639345116	1	-0.947710387128124	0.915500105577675	-0.906482588795058	NA	-1.11993732601858	NA	-0.843543633479616	0.999806343986626	chrX_163929059_163929160_PB1D10	3' UTR	22184
chrX|+|163926680|163926719|Simple_repeat|NA|(ATTTT)n|4543318|NA	chrX	+	163926680	163926719	Simple_repeat	NA	(ATTTT)n	4543318	NA	0	1	0	0	3	0	0	0	0	0	0	0	1	0	1	0	1	0	0	0	0	0	0	1	0	-0.802795585222964	NA	0.520552889369556	NA	-1.48595177080503	NA	NA	NA	NA	NA	NA	NA	chrX_163926680_163926719_(ATTTT)n	Intron (ENSMUST00000069041.14/108012, intron 4 of 5)	108012
chrX|+|163838852|163843548|LINE|L1|L1Lx_II_orf2|4543124|6.90	chrX	+	163838852	163843548	LINE	L1	L1Lx_II_orf2	4543124	6.90	0	0	0	0	1	0	1	0	1	0	0	0	0	0	1	0	1	0	0	0	0	0	0	0	2	-0.41505674798423	NA	0.161244528338593	NA	-0.731422644896041	NA	NA	NA	NA	NA	NA	NA	chrX_163838852_163843548_L1Lx_II_orf2	Distal Intergenic	108012
chrX|+|163773127|163773189|Simple_repeat|NA|(AATA)n|4542965|NA	chrX	+	163773127	163773189	Simple_repeat	NA	(AATA)n	4542965	NA	0	0	0	2	0	0	2	0	0	0	0	6	0	5	4	0	3	3	0	0	0	0	5	3	3	-0.412647837075535	1	2.09874816529581	1	-0.631652113232344	NA	1.50749732934123	NA	1.96755088481456	NA	0.550890045473161	NA	chrX_163773127_163773189_(AATA)n	Distal Intergenic	74264
chrX|-|163509423|163509553|SINE|B4|B4|4542299|39.21	chrX	-	163509423	163509553	SINE	B4	B4	4542299	39.21	0	1	0	0	6	0	0	0	0	0	1	1	4	0	0	0	0	3	0	0	0	0	0	9	5	0.0774718452012731	1	0.662906158610162	1	-0.0181036358174557	NA	0.525239885058303	NA	0.713161692221768	NA	0.611100380086507	NA	chrX_163509423_163509553_B4	Distal Intergenic	14829
chrX|+|163174076|163174178|Simple_repeat|NA|(ACAAAAA)n|4541618|NA	chrX	+	163174076	163174178	Simple_repeat	NA	(ACAAAAA)n	4541618	NA	0	0	0	0	18	0	0	2	2	4	0	18	23	0	10	7	0	0	0	2	0	1	19	34	28	0.87489889260528	1	1.44777240151133	1	1.79305433267892	0.904724505041106	1.30061689865865	NA	1.19288082784391	0.99998603569134	1.81321855394713	0.999806343986626	chrX_163174076_163174178_(ACAAAAA)n	Distal Intergenic	55936
chrX|-|163036866|163037207|LTR|ERV1|RMER5|4541245|29.04	chrX	-	163036866	163037207	LTR	ERV1	RMER5	4541245	29.04	0	0	0	0	4	0	1	0	0	0	0	2	1	0	0	0	0	0	1	0	0	0	0	0	3	-0.245873878740986	NA	-0.78694076034359	NA	-0.39190590516424	NA	NA	NA	NA	NA	NA	NA	chrX_163036866_163037207_RMER5	Distal Intergenic	55936
chrX|-|163033725|163034244|LTR|ERVK|RLTR42-int|4541241|20.95	chrX	-	163033725	163034244	LTR	ERVK	RLTR42-int	4541241	20.95	2	9	1	1	31	6	5	2	2	4	5	22	17	1	3	5	4	8	2	7	2	4	41	26	22	0.281800679346487	1	0.123258225816509	1	-0.038782925308225	0.998675089167885	0.393998875325298	0.961167286398623	-0.0291950368876495	0.99998603569134	-0.06711956308194	0.999806343986626	chrX_163033725_163034244_RLTR42-int	Distal Intergenic	55936
chrX|-|163033202|163033331|LTR|ERVK|RLTR42-int|4541241|23.02	chrX	-	163033202	163033331	LTR	ERVK	RLTR42-int	4541241	23.02	2	2	1	0	14	1	6	2	2	3	3	19	19	4	0	0	6	5	0	3	3	0	21	29	24	0.547888415989962	1	0.363757347491823	1	0.371704770179164	0.978955324402325	0.92306337997574	0.881214635920346	0.157989765993431	0.99998603569134	0.551967169681843	0.999806343986626	chrX_163033202_163033331_RLTR42-int	Distal Intergenic	55936
chrX|-|163032998|163033080|LTR|ERVK|RLTR42-int|4541241|25.20	chrX	-	163032998	163033080	LTR	ERVK	RLTR42-int	4541241	25.20	1	0	0	0	1	2	0	0	2	3	0	4	8	0	1	1	0	1	0	1	1	1	6	5	13	0.740980159174157	1	0.117834979914559	1	1.258534538267	NA	0.629225786390245	NA	0.173855024137217	NA	1.24303141143057	NA	chrX_163032998_163033080_RLTR42-int	Distal Intergenic	55936
chrX|-|163031958|163032088|SINE|Alu|B1F|4541238|39.35	chrX	-	163031958	163032088	SINE	Alu	B1F	4541238	39.35	2	1	1	1	16	3	6	3	3	3	1	14	10	6	4	3	4	6	0	0	1	0	16	12	19	-0.258090888172446	1	-0.00166126228306599	1	-0.777261546148556	0.89721560505314	-0.0256231806852929	0.998328258118948	0.160864765696616	0.99998603569134	-0.419316431443597	0.999806343986626	chrX_163031958_163032088_B1F	3' UTR	55936
chrX|+|163002745|163002796|Simple_repeat|NA|(AC)n|4541152|NA	chrX	+	163002745	163002796	Simple_repeat	NA	(AC)n	4541152	NA	0	0	0	0	0	0	0	3	2	0	6	3	1	0	0	0	0	2	0	0	0	0	0	0	0	6.08238015748208	1	2.99615648872714	1	0	NA	NA	NA	NA	NA	NA	NA	chrX_163002745_163002796_(AC)n	Intron (ENSMUST00000112303.7/55936, intron 16 of 18)	55936
chrX|-|162941497|162941591|LINE|L2|L2a_3end|4540976|39.11	chrX	-	162941497	162941591	LINE	L2	L2a_3end	4540976	39.11	3	4	1	2	80	13	11	6	10	8	11	32	66	10	4	4	21	11	0	2	3	4	25	29	73	-0.10547978367758	1	-0.0490831429097361	1	-0.712722260195047	0.858413809331273	-0.0120346034121725	0.998378150873182	-0.250592521395431	0.99998603569134	-0.851034201590374	0.999806343986626	chrX_162941497_162941591_L2a_3end	Promoter	55936
chrX|-|162940399|162940524|SINE|Alu|B1F1|4540973|33.88	chrX	-	162940399	162940524	SINE	Alu	B1F1	4540973	33.88	3	2	1	0	8	2	0	0	0	0	2	0	4	0	2	0	3	2	0	1	0	2	5	1	1	-0.774437507562262	1	0.716213856565821	1	-1.33556083654542	0.928394425319344	-0.249881928013497	NA	0.24265622412835	NA	-1.53884247597328	NA	chrX_162940399_162940524_B1F1	Promoter	55936
chrX|-|162940194|162940346|SINE|Alu|B1_Mur4|4540972|13.23	chrX	-	162940194	162940346	SINE	Alu	B1_Mur4	4540972	13.23	0	6	1	2	17	5	6	0	3	0	7	0	38	4	1	1	0	1	0	0	1	1	8	13	12	-1.19974665707685	1	-1.25423747107099	1	-1.66742390249924	0.841223994435551	-0.0585083892770049	NA	-2.79232394398377	0.99998603569134	-1.24279463340426	0.999806343986626	chrX_162940194_162940346_B1_Mur4	Promoter	55936
chrX|-|162939488|162939679|SINE|B4|ID_B1|4540970|24.58	chrX	-	162939488	162939679	SINE	B4	ID_B1	4540970	24.58	1	11	5	4	16	6	2	4	3	1	4	3	22	8	4	4	4	7	0	3	0	3	15	18	27	-1.01438965125497	1	-0.0295335842699995	1	-0.918631445114198	0.85379330951783	-0.459694422030446	0.96643329868698	0.423308016531841	0.99998603569134	-0.0428176817176543	0.999806343986626	chrX_162939488_162939679_ID_B1	Promoter	55936
chrX|-|162939073|162939468|LTR|ERVL-MaLR|ORR1D1|4540968|25.75	chrX	-	162939073	162939468	LTR	ERVL-MaLR	ORR1D1	4540968	25.75	5	10	4	4	15	3	2	0	2	5	3	3	10	3	0	0	1	5	0	4	5	6	7	13	17	-0.381908446607122	1	-0.716218597990747	1	-0.527082536415847	0.962627424307986	-0.290935517120686	NA	-0.558997932131252	0.99998603569134	-0.300057108416298	0.999806343986626	chrX_162939073_162939468_ORR1D1	Intron (ENSMUST00000101095.8/55936, intron 11 of 14)	55936
chrX|+|162938721|162939000|SINE|B4|B4A|4540967|24.48	chrX	+	162938721	162939000	SINE	B4	B4A	4540967	24.48	2	7	1	3	28	2	7	3	8	0	3	10	30	7	1	2	9	9	0	6	1	6	7	11	27	-0.0158227087632407	1	0.556916275615668	1	-0.465003817576672	0.973819247601106	-0.328798554524837	0.978131837030336	0.382047769380304	0.99998603569134	-0.861390934147864	0.999806343986626	chrX_162938721_162939000_B4A	Intron (ENSMUST00000101095.8/55936, intron 11 of 14)	55936
chrX|+|162938419|162938536|LTR|ERVL|MT2B|4540965|20.87	chrX	+	162938419	162938536	LTR	ERVL	MT2B	4540965	20.87	0	9	0	1	17	12	1	0	0	0	0	0	3	5	4	2	7	0	0	0	0	0	3	10	0	-5.54827857427072	1	-1.1790067517453	1	-3.29755947041001	0.449630566923614	-5.47584995092658	NA	-0.963749462583355	0.99998603569134	-2.8843014902664	0.999806343986626	chrX_162938419_162938536_MT2B	Intron (ENSMUST00000101095.8/55936, intron 11 of 14)	55936
chrX|-|162938123|162938229|SINE|Alu|PB1D11|4540963|43.98	chrX	-	162938123	162938229	SINE	Alu	PB1D11	4540963	43.98	1	1	0	1	10	2	0	1	1	2	0	3	10	2	0	1	4	1	0	2	3	0	0	7	7	-0.239002084947303	1	0.465070636401715	1	-0.276104907862013	0.991959928087949	-1.0168618782433	NA	0.427065817899613	NA	-0.831136435869588	NA	chrX_162938123_162938229_PB1D11	Intron (ENSMUST00000101095.8/55936, intron 11 of 14)	55936
chrX|-|162937752|162937827|SINE|ID|ID4|4540961|30.40	chrX	-	162937752	162937827	SINE	ID	ID4	4540961	30.40	2	2	0	1	14	3	0	2	0	0	1	0	20	4	0	0	2	4	0	2	2	0	11	5	13	-2.4299541103461	1	-0.244571954276113	1	-0.383249519674829	0.986539101252874	-2.47144122601237	NA	-0.203603475803453	NA	-0.25192944668716	0.999806343986626	chrX_162937752_162937827_ID4	Intron (ENSMUST00000101095.8/55936, intron 11 of 14)	55936
chrX|+|162937608|162937699|SINE|Alu|B1_Mur4|4540960|13.30	chrX	+	162937608	162937699	SINE	Alu	B1_Mur4	4540960	13.30	0	3	0	0	6	0	1	3	0	0	0	1	17	1	0	0	0	6	0	0	0	0	4	6	6	-1.15591323039605	1	0.224504052985865	1	-0.792069527502935	NA	-1.34445390732103	NA	1.13101060542329	NA	0.25939366203532	NA	chrX_162937608_162937699_B1_Mur4	Intron (ENSMUST00000101095.8/55936, intron 11 of 14)	55936
chrX|+|162873885|162874278|LTR|ERVL|MT2A|4540701|21.15	chrX	+	162873885	162874278	LTR	ERVL	MT2A	4540701	21.15	0	1	0	0	2	0	0	0	1	0	0	0	1	1	0	0	0	0	0	0	1	0	0	0	2	-0.592135524546727	NA	-0.244677643810443	NA	-0.547064917591496	NA	NA	NA	NA	NA	NA	NA	chrX_162873885_162874278_MT2A	Promoter	100499528
chrX|+|162872602|162872651|LINE|CR1|X6A_LINE|4540693|23.03	chrX	+	162872602	162872651	LINE	CR1	X6A_LINE	4540693	23.03	2	1	0	0	6	0	1	0	0	0	0	1	4	0	0	1	0	1	0	1	3	1	6	4	8	-1.40702587285452	1	-0.176982155773422	1	0.461903144923352	NA	-1.37585849547786	NA	-0.283556835679068	NA	0.399491176407941	NA	chrX_162872602_162872651_X6A_LINE	Exon (ENSMUST00000033723.3/67043, exon 5 of 9)	100499528
chrX|-|162871497|162871593|SINE|Alu|PB1D10|4540689|27.30	chrX	-	162871497	162871593	SINE	Alu	PB1D10	4540689	27.30	0	0	0	0	1	1	0	0	3	1	1	0	13	2	0	0	1	0	0	1	0	0	2	3	5	0.0740642316203165	1	0.194750138027676	1	0.712171848886001	NA	0.300498661972626	NA	0.0877157679143562	NA	0.7978754413586	NA	chrX_162871497_162871593_PB1D10	Intron (ENSMUST00000033723.3/67043, intron 5 of 8)	100499528
chrX|-|162871370|162871485|SINE|Alu|PB1D7|4540688|31.54	chrX	-	162871370	162871485	SINE	Alu	PB1D7	4540688	31.54	0	1	0	1	0	0	0	2	0	0	1	0	7	1	1	0	2	0	0	1	1	1	1	5	2	1.21309750462366	1	2.00131038967332	1	1.21255043299816	NA	NA	NA	NA	NA	NA	NA	chrX_162871370_162871485_PB1D7	Intron (ENSMUST00000033723.3/67043, intron 5 of 8)	100499528
chrX|-|162869240|162869448|SINE|B2|B3|4540680|13.61	chrX	-	162869240	162869448	SINE	B2	B3	4540680	13.61	1	0	0	1	0	0	0	1	0	0	0	0	0	0	0	0	0	2	0	0	2	1	0	2	0	2.04575063189304	1	2.14471636914457	1	0.323050222585984	NA	NA	NA	NA	NA	NA	NA	chrX_162869240_162869448_B3	Intron (ENSMUST00000033723.3/67043, intron 5 of 8)	100499528
chrX|+|162867979|162868166|SINE|B4|ID_B1|4540677|34.68	chrX	+	162867979	162868166	SINE	B4	ID_B1	4540677	34.68	0	2	1	0	11	0	0	0	2	3	0	0	5	0	0	0	3	2	0	1	1	0	2	4	5	-0.0487821265318203	1	-0.0649437016219234	1	-0.631492263653155	NA	-2.84641929064228	NA	0.67181337956563	NA	-0.543227834316351	NA	chrX_162867979_162868166_ID_B1	Intron (ENSMUST00000033723.3/67043, intron 5 of 8)	67043
chrX|+|162866585|162866658|LINE|L1|L1MC4_3end|4540661|25.86	chrX	+	162866585	162866658	LINE	L1	L1MC4_3end	4540661	25.86	0	0	0	0	0	0	0	0	0	0	0	0	1	1	0	0	1	1	0	0	0	0	2	0	4	0	NA	1.67029470667604	NA	0.630195334932727	NA	NA	NA	NA	NA	NA	NA	chrX_162866585_162866658_L1MC4_3end	Intron (ENSMUST00000033723.3/67043, intron 5 of 8)	67043
chrX|+|162865756|162865933|SINE|B4|ID_B1|4540664|24.96	chrX	+	162865756	162865933	SINE	B4	ID_B1	4540664	24.96	0	0	0	0	4	1	1	0	0	1	0	1	11	1	0	0	4	3	0	0	0	0	8	3	8	-1.22803746869584	1	1.04789074474148	1	0.154217972219113	NA	-1.46894628131088	NA	1.29229669719426	NA	0.39459147210194	NA	chrX_162865756_162865933_ID_B1	Intron (ENSMUST00000033723.3/67043, intron 5 of 8)	67043
chrX|+|162865606|162865722|SINE|B4|RSINE1|4540663|20.57	chrX	+	162865606	162865722	SINE	B4	RSINE1	4540663	20.57	0	0	0	1	2	0	0	0	2	0	0	0	5	1	0	0	0	2	0	0	1	0	1	0	6	-0.156464992599383	1	0.707338862848905	1	0.290600338490598	NA	NA	NA	NA	NA	NA	NA	chrX_162865606_162865722_RSINE1	Intron (ENSMUST00000033723.3/67043, intron 5 of 8)	67043
chrX|-|162864499|162864607|SINE|Alu|PB1D10|4540658|33.51	chrX	-	162864499	162864607	SINE	Alu	PB1D10	4540658	33.51	0	0	1	1	3	0	0	0	2	0	0	0	3	0	0	0	0	0	0	0	0	0	0	2	6	-1.07747195695533	1	-1.59701387514367	1	-0.481235240199587	NA	NA	NA	NA	NA	NA	NA	chrX_162864499_162864607_PB1D10	Promoter	67043
chrX|-|162863794|162863894|SINE|B4|RSINE1|4540655|29.59	chrX	-	162863794	162863894	SINE	B4	RSINE1	4540655	29.59	0	1	0	0	2	0	2	1	1	0	0	2	5	1	1	0	0	3	0	0	0	1	0	1	3	-0.0319709646542904	1	0.73614217475392	1	-0.882082673639339	NA	-0.456097789053442	NA	0.360656091080617	NA	-1.57498990597309	NA	chrX_162863794_162863894_RSINE1	Promoter	67043
chrX|+|162862628|162862734|SINE|Alu|PB1D10|4540652|23.70	chrX	+	162862628	162862734	SINE	Alu	PB1D10	4540652	23.70	2	1	0	0	1	1	0	0	0	0	0	0	0	3	0	0	0	1	0	0	0	0	0	1	0	-1.66752651900556	1	0.389362526547316	1	-2.1957643432233	NA	NA	NA	NA	NA	NA	NA	chrX_162862628_162862734_PB1D10	Promoter	67043
chrX|+|162813803|162814081|LINE|L1|L1ME3B_3end|4540433|34.70	chrX	+	162813803	162814081	LINE	L1	L1ME3B_3end	4540433	34.70	0	1	1	0	3	1	0	0	0	0	1	1	5	3	1	0	1	0	0	0	1	0	3	3	2	-1.18196828212377	1	0.324804090577192	1	-0.476523860538434	NA	0.346445353961889	NA	-0.597043823371906	NA	-0.166857073786066	NA	chrX_162813803_162814081_L1ME3B_3end	Promoter	353170
chrX|+|162812203|162812422|LTR|ERVL-MaLR|MLT1J2|4540424|48.84	chrX	+	162812203	162812422	LTR	ERVL-MaLR	MLT1J2	4540424	48.84	0	0	0	0	0	1	0	1	0	2	0	1	2	0	1	0	0	0	0	0	1	0	0	0	1	1.26498809842696	1	0.324890956363788	1	-0.382943241156001	NA	NA	NA	NA	NA	NA	NA	chrX_162812203_162812422_MLT1J2	Promoter	353170
chrX|+|162789853|162789952|SINE|Alu|B1_Mur3|4540345|7.98	chrX	+	162789853	162789952	SINE	Alu	B1_Mur3	4540345	7.98	0	0	0	0	4	0	1	0	0	2	2	2	4	1	0	0	3	0	0	2	1	1	9	5	6	1.4126932631	1	1.07497694800814	1	1.42205333087797	NA	1.23734045072417	NA	0.589757281444548	NA	0.953580112170534	NA	chrX_162789853_162789952_B1_Mur3	3' UTR	245688
chrX|+|162789483|162789621|SINE|B2|B3A|4540341|31.01	chrX	+	162789483	162789621	SINE	B2	B3A	4540341	31.01	5	0	0	0	27	11	7	3	4	6	7	26	36	0	3	6	0	0	0	3	0	0	24	33	0	-0.0980102388802408	1	-1.10774529499863	1	-1.10801923890253	0.962979846783157	0.283442199367024	0.988676025886385	-1.59995553135572	0.99998603569134	-1.15674277960778	0.999806343986626	chrX_162789483_162789621_B3A	3' UTR	245688
chrX|+|162788980|162789113|SINE|B2|B3A|4540339|14.42	chrX	+	162788980	162789113	SINE	B2	B3A	4540339	14.42	1	0	0	3	14	4	7	6	12	8	2	33	27	4	3	3	6	6	1	0	0	3	33	31	22	0.979205394776268	1	0.13511805649087	1	0.213444141043304	0.988140348651496	0.939484238023617	0.874993869565335	0.214002925631264	0.99998603569134	0.327217243427256	0.999806343986626	chrX_162788980_162789113_B3A	3' UTR	245688
chrX|+|162788479|162788610|SINE|B2|B3|4540337|11.42	chrX	+	162788479	162788610	SINE	B2	B3	4540337	11.42	0	2	0	0	4	0	0	1	2	2	0	0	0	0	0	1	3	0	0	0	0	0	0	0	8	2.0709011683062	1	0.664951239132648	1	-0.597156406807792	NA	NA	NA	NA	NA	NA	NA	chrX_162788479_162788610_B3	Intron (ENSMUST00000131463.1/353170, intron 4 of 7)	245688
chrX|+|162784866|162784950|SINE|B2|B3|4540334|24.15	chrX	+	162784866	162784950	SINE	B2	B3	4540334	24.15	0	1	0	0	0	0	0	1	0	0	1	0	5	2	0	0	2	0	0	1	0	0	1	5	2	0.905907346392699	1	1.96992633971953	1	0.905339827090374	NA	NA	NA	NA	NA	NA	NA	chrX_162784866_162784950_B3	Intron (ENSMUST00000131463.1/353170, intron 5 of 7)	245688
chrX|-|162783968|162784133|SINE|B2|B2_Mm2|4540333|12.57	chrX	-	162783968	162784133	SINE	B2	B2_Mm2	4540333	12.57	1	1	0	1	12	0	2	3	2	0	0	0	7	0	0	0	4	0	1	1	1	1	5	6	6	-1.0212140982814	1	-0.844848791992583	1	-0.211983842455555	NA	-3.52213551652713	NA	-0.276627390234399	NA	-0.567561847082924	NA	chrX_162783968_162784133_B2_Mm2	Intron (ENSMUST00000131463.1/353170, intron 6 of 7)	245688
chrX|-|162775430|162775632|DNA|hAT-Charlie|URR1B|4540322|14.74	chrX	-	162775430	162775632	DNA	hAT-Charlie	URR1B	4540322	14.74	1	0	1	0	2	0	0	0	0	0	0	0	0	0	0	0	1	0	0	1	0	0	0	1	0	0.113863380893726	NA	0.425102613791267	NA	-1.48196426713158	NA	NA	NA	NA	NA	NA	NA	chrX_162775430_162775632_URR1B	Promoter	245688
chrX|-|162764653|162764789|SINE|B2|B2_Mm2|4540293|8.11	chrX	-	162764653	162764789	SINE	B2	B2_Mm2	4540293	8.11	0	0	0	0	1	0	0	1	0	0	1	0	1	0	0	0	0	0	0	0	1	0	0	0	1	2.03067306074959	NA	0.773780414562684	NA	-0.292576759565935	NA	NA	NA	NA	NA	NA	NA	chrX_162764653_162764789_B2_Mm2	Intron (ENSMUST00000033720.11/245688, intron 2 of 11)	245688
chrX|+|162734464|162734736|SINE|B4|B4A|4540191|22.93	chrX	+	162734464	162734736	SINE	B4	B4A	4540191	22.93	0	0	0	0	3	0	0	0	2	0	0	0	0	0	0	0	1	1	0	2	0	0	1	2	0	1.2997709561524	1	0.827469739453072	NA	0.378136085463213	NA	NA	NA	NA	NA	NA	NA	chrX_162734464_162734736_B4A	Distal Intergenic	102640117
chrX|-|162733371|162733555|SINE|B2|B3|4540188|20.06	chrX	-	162733371	162733555	SINE	B2	B3	4540188	20.06	0	1	0	0	1	0	0	0	0	0	0	1	3	0	0	0	0	1	0	0	0	0	0	2	0	0.513783530238687	NA	1.05456167449336	NA	-0.756437078626715	NA	NA	NA	NA	NA	NA	NA	chrX_162733371_162733555_B3	Distal Intergenic	102640117
chrX|+|162709991|162710028|Simple_repeat|NA|(TGG)n|4540101|NA	chrX	+	162709991	162710028	Simple_repeat	NA	(TGG)n	4540101	NA	1	0	0	1	0	0	0	1	0	0	0	0	1	0	0	0	0	0	0	0	0	0	1	0	2	0.00311337645994919	NA	-0.322064281833035	NA	-0.64023940001303	NA	NA	NA	NA	NA	NA	NA	chrX_162709991_162710028_(TGG)n	Distal Intergenic	102640117
chrX|+|162550533|162550909|LINE|L1|L1ME3_3end|4539662|35.31	chrX	+	162550533	162550909	LINE	L1	L1ME3_3end	4539662	35.31	1	0	0	0	2	0	1	0	0	1	0	0	3	0	1	0	1	0	0	0	0	1	0	0	1	-0.801554313434398	1	0.184560690976441	1	-1.30357600306788	NA	NA	NA	NA	NA	NA	NA	chrX_162550533_162550909_L1ME3_3end	Intron (ENSMUST00000154424.7/194590, intron 4 of 15)	194590
chrX|+|162549399|162549567|Simple_repeat|NA|(AAAG)n|4539661|NA	chrX	+	162549399	162549567	Simple_repeat	NA	(AAAG)n	4539661	NA	0	0	0	0	0	2	0	1	0	0	0	0	4	6	0	0	0	0	0	0	0	0	1	4	1	-2.95859647193543	1	-1.15150151791218	1	-0.516299842009461	NA	NA	NA	NA	NA	NA	NA	chrX_162549399_162549567_(AAAG)n	Intron (ENSMUST00000154424.7/194590, intron 4 of 15)	194590
chrX|+|162483134|162483847|LTR|ERVK|RMER6A|4539545|10.19	chrX	+	162483134	162483847	LTR	ERVK	RMER6A	4539545	10.19	0	1	0	0	1	0	0	0	0	0	1	0	0	0	0	0	0	0	1	0	0	0	0	1	1	1.52495493145922	NA	0.414874258889058	NA	-0.343923504686717	NA	NA	NA	NA	NA	NA	NA	chrX_162483134_162483847_RMER6A	Intron (ENSMUST00000154424.7/194590, intron 11 of 15)	194590
chrX|+|162479196|162480771|LTR|ERVL-MaLR|MTE-int|4539539|35.70	chrX	+	162479196	162480771	LTR	ERVL-MaLR	MTE-int	4539539	35.70	0	0	1	0	1	0	0	0	1	0	0	0	0	0	0	0	0	1	0	0	0	1	1	1	2	0.580561778592417	1	0.313908576229202	NA	0.1041642562841	NA	NA	NA	NA	NA	NA	NA	chrX_162479196_162480771_MTE-int	Intron (ENSMUST00000154424.7/194590, intron 11 of 15)	194590
chrX|-|162419619|162419864|LINE|L1|L1ME1_3end|4539432|36.87	chrX	-	162419619	162419864	LINE	L1	L1ME1_3end	4539432	36.87	0	0	0	1	3	1	0	0	0	0	0	0	2	0	0	0	1	0	0	1	0	0	0	0	4	-1.30639706291868	NA	-0.442366593605276	NA	-0.582137367765892	NA	NA	NA	NA	NA	NA	NA	chrX_162419619_162419864_L1ME1_3end	Intron (ENSMUST00000154424.7/194590, intron 15 of 15)	194590
chrX|-|162418242|162418630|LTR|ERVL-MaLR|ORR1B1|4539429|11.34	chrX	-	162418242	162418630	LTR	ERVL-MaLR	ORR1B1	4539429	11.34	0	0	0	0	2	0	1	0	0	0	0	0	3	0	0	0	0	0	0	0	0	1	1	0	1	-1.22834676570867	NA	-0.577250286887584	NA	-0.402167289448945	NA	NA	NA	NA	NA	NA	NA	chrX_162418242_162418630_ORR1B1	Intron (ENSMUST00000154424.7/194590, intron 15 of 15)	194590
chrX|-|162417256|162417344|SINE|Alu|PB1D10|4539428|52.56	chrX	-	162417256	162417344	SINE	Alu	PB1D10	4539428	52.56	4	0	1	0	3	5	3	8	5	32	5	11	10	4	0	9	12	7	5	6	12	10	17	61	19	3.13094184520499	1	1.7374053268715	1	1.8756464999814	0.509653741683937	1.0665902797596	0.885971176163396	1.9259089375054	0.99998603569134	1.20433664370165	0.999806343986626	chrX_162417256_162417344_PB1D10	3' UTR	194590
chrX|+|162415763|162415810|Simple_repeat|NA|(AACA)n|4539425|NA	chrX	+	162415763	162415810	Simple_repeat	NA	(AACA)n	4539425	NA	1	3	0	1	3	4	3	0	2	2	0	1	5	1	1	0	0	0	0	2	1	0	0	16	8	-3.08588746975331	1	-3.61799191575262	1	-0.832396315723611	0.967435227479753	-2.97027222738682	NA	-3.72923124496096	NA	-0.810903989960859	NA	chrX_162415763_162415810_(AACA)n	3' UTR	194590
chrX|+|162312847|162312882|Simple_repeat|NA|(CT)n|4539247|NA	chrX	+	162312847	162312882	Simple_repeat	NA	(CT)n	4539247	NA	0	0	0	0	0	0	1	0	0	1	0	0	0	1	0	0	0	1	0	0	0	0	0	1	1	-0.0514863982615066	NA	0.525282311380734	NA	-0.534876854862324	NA	NA	NA	NA	NA	NA	NA	chrX_162312847_162312882_(CT)n	Distal Intergenic	195727
chrX|+|161911094|161911305|SINE|MIR|MIRb|4538486|57.20	chrX	+	161911094	161911305	SINE	MIR	MIRb	4538486	57.20	0	0	2	0	1	0	0	0	4	1	0	0	1	0	0	0	0	0	0	0	0	0	0	2	0	0.883437250444595	1	-0.957126412084399	1	-1.27118426750569	NA	NA	NA	NA	NA	NA	NA	chrX_161911094_161911305_MIRb	Intron (ENSMUST00000087085.9/195727, intron 1 of 8)	24004
chrX|-|161848643|161848775|Satellite|NA|IMPB_01|4538373|15.34	chrX	-	161848643	161848775	Satellite	NA	IMPB_01	4538373	15.34	0	6	5	0	11	0	0	0	0	0	0	18	0	2	0	0	0	0	20	17	18	8	23	24	11	1.03572480337622	1	-0.620019944747523	1	2.0929633845934	0.64662064501125	NA	NA	NA	NA	NA	NA	chrX_161848643_161848775_IMPB_01	Intron (ENSMUST00000087085.9/195727, intron 4 of 8)	24004
chrX|+|161833904|161833939|Simple_repeat|NA|(T)n|4538363|NA	chrX	+	161833904	161833939	Simple_repeat	NA	(T)n	4538363	NA	0	0	0	0	2	0	0	0	0	1	0	1	1	0	0	0	0	1	0	0	0	1	0	0	1	1.22167730795131	NA	0.865032387386042	NA	-0.502612231657626	NA	NA	NA	NA	NA	NA	NA	chrX_161833904_161833939_(T)n	3' UTR	24004
chrX|+|161833760|161833817|Simple_repeat|NA|(AAAAC)n|4538362|NA	chrX	+	161833760	161833817	Simple_repeat	NA	(AAAAC)n	4538362	NA	0	0	0	2	6	0	2	1	2	1	0	5	3	0	1	1	1	0	1	0	0	2	4	6	7	0.321977707546201	1	-0.723308642465641	1	0.106786380077978	NA	0.158909088497011	NA	-0.622212648775421	NA	-0.0483960116569712	NA	chrX_161833760_161833817_(AAAAC)n	3' UTR	24004
chrX|+|161778264|161778310|Simple_repeat|NA|(GTCCCA)n|4538285|NA	chrX	+	161778264	161778310	Simple_repeat	NA	(GTCCCA)n	4538285	NA	2	0	0	2	0	0	0	0	0	0	0	0	0	0	0	0	0	0	1	2	0	1	4	2	2	-0.132587844519764	1	-0.226214556145488	1	0.901393781207488	NA	NA	NA	NA	NA	NA	NA	chrX_161778264_161778310_(GTCCCA)n	Exon (ENSMUST00000112338.1/24004, exon 2 of 2)	24004
chrX|+|161472781|161472830|Simple_repeat|NA|(AAAC)n|4537766|NA	chrX	+	161472781	161472830	Simple_repeat	NA	(AAAC)n	4537766	NA	0	0	0	0	3	5	0	4	1	0	5	3	1	0	0	3	6	0	0	3	0	4	19	62	49	2.27616713536286	1	0.568456935686046	1	2.48485282706842	0.66654004008308	1.05687719537971	0.91944873967958	0.783394689954176	0.99998603569134	2.07858844683583	0.999806343986626	chrX_161472781_161472830_(AAAC)n	Distal Intergenic	107815
chrX|+|160973609|160973675|Simple_repeat|NA|(AG)n|4536876|NA	chrX	+	160973609	160973675	Simple_repeat	NA	(AG)n	4536876	NA	0	0	0	0	0	0	0	0	11	0	0	0	0	8	7	2	0	0	8	0	0	5	0	5	0	2.16144362423922	1	3.53547719761746	1	3.38245788144541	0.902928940421111	NA	NA	NA	NA	NA	NA	chrX_160973609_160973675_(AG)n	Intron (ENSMUST00000087104.10/382253, intron 1 of 18)	382253
chrX|+|160896824|160896994|SINE|B2|B2_Mm2|4536681|7.53	chrX	+	160896824	160896994	SINE	B2	B2_Mm2	4536681	7.53	0	0	0	2	0	0	1	0	0	0	0	2	2	0	0	0	0	0	0	0	0	0	0	4	2	-0.533080958851443	NA	-0.850790907070495	NA	-0.805794257472859	NA	NA	NA	NA	NA	NA	NA	chrX_160896824_160896994_B2_Mm2	Intron (ENSMUST00000196297.4/382253, intron 2 of 18)	414089
chrX|+|160806951|160806992|Simple_repeat|NA|(CAA)n|4536510|NA	chrX	+	160806951	160806992	Simple_repeat	NA	(CAA)n	4536510	NA	0	0	0	0	3	1	0	0	0	0	0	1	0	0	0	1	0	0	0	0	1	0	1	3	1	-0.164181517307164	NA	-0.326366103162582	NA	-0.0656712382709329	NA	-0.801572637729107	NA	-0.599956415994252	NA	-0.863056641067728	NA	chrX_160806951_160806992_(CAA)n	3' UTR	382253
chrX|+|160806620|160806681|Simple_repeat|NA|(GTTTTT)n|4536509|NA	chrX	+	160806620	160806681	Simple_repeat	NA	(GTTTTT)n	4536509	NA	3	1	2	3	12	3	0	0	0	0	3	12	15	0	4	0	0	4	0	0	0	0	12	35	14	-1.4280503857338	1	-0.665651566266214	1	-1.30027224173294	0.941919731805803	1.15225765926054	NA	-0.65738847713534	0.99998603569134	0.930049120380419	0.999806343986626	chrX_160806620_160806681_(GTTTTT)n	3' UTR	382253
chrX|-|160769606|160769808|SINE|B2|B2_Mm1a|4536420|2.70	chrX	-	160769606	160769808	SINE	B2	B2_Mm1a	4536420	2.70	0	0	0	0	0	0	0	0	0	0	6	3	0	0	0	4	0	0	0	0	0	0	2	9	6	4.09406266817321	1	3.03588179907953	1	1.28049317485285	NA	5.41961509811098	NA	3.96393176049665	NA	3.20836129208669	0.999806343986626	chrX_160769606_160769808_B2_Mm1a	Promoter	20147
chrX|-|160602566|160603017|LTR|ERV1|RLTR24|4536044|13.16	chrX	-	160602566	160603017	LTR	ERV1	RLTR24	4536044	13.16	0	0	0	0	2	2	0	1	1	0	1	1	7	0	1	0	2	0	0	1	2	0	1	2	8	0.327722860376562	1	0.561140174151678	1	0.74569900497516	NA	-0.0430900412571859	NA	-0.214969301142914	NA	-0.228371500853735	NA	chrX_160602566_160603017_RLTR24	Distal Intergenic	110094
chrX|-|160599932|160600132|LINE|L2|L2a_3end|4536041|36.76	chrX	-	160599932	160600132	LINE	L2	L2a_3end	4536041	36.76	0	0	0	0	0	0	0	0	1	0	0	1	1	0	0	0	1	0	0	0	1	0	0	1	0	2.29762885356062	NA	1.9402011264053	NA	0.047966289022671	NA	NA	NA	NA	NA	NA	NA	chrX_160599932_160600132_L2a_3end	Distal Intergenic	110094
chrX|-|160598146|160598220|LTR|ERVL-MaLR|MLT1N2|4536040|33.68	chrX	-	160598146	160598220	LTR	ERVL-MaLR	MLT1N2	4536040	33.68	1	2	0	3	2	0	0	0	0	0	1	0	0	0	0	0	1	1	0	1	0	0	3	1	1	0.573575487837658	1	0.401271501661016	1	-1.0760591760682	NA	0.728308337683493	NA	1.24530402137169	NA	0.235769082660703	NA	chrX_160598146_160598220_MLT1N2	Intron (ENSMUST00000112380.8/110094, intron 32 of 32)	110094
chrX|-|160597612|160597904|SINE|B4|B4A|4536039|42.49	chrX	-	160597612	160597904	SINE	B4	B4A	4536039	42.49	4	10	2	5	39	3	1	1	1	4	2	16	20	6	1	1	6	4	1	8	4	5	30	12	16	-0.349590533772813	1	-0.0548430936587628	1	-0.349253372426042	0.978637040013129	0.0637273586777306	0.997796205795549	-0.326209161689164	0.99998603569134	-0.272018153075234	0.999806343986626	chrX_160597612_160597904_B4A	Intron (ENSMUST00000112380.8/110094, intron 32 of 32)	110094
chrX|+|160596233|160596308|SINE|MIR|MIR1_Amn|4536037|24.88	chrX	+	160596233	160596308	SINE	MIR	MIR1_Amn	4536037	24.88	0	3	0	0	5	1	2	0	2	0	0	2	7	0	0	1	1	5	1	0	3	0	5	0	8	-0.302400573386035	1	0.753496865022994	1	-0.185571504367364	NA	-1.24740516671429	NA	0.82061602380665	NA	-0.670949039930068	NA	chrX_160596233_160596308_MIR1_Amn	Intron (ENSMUST00000112380.8/110094, intron 32 of 32)	110094
chrX|-|160594250|160596125|LINE|L1|L1MdA_VII_orf2|4536036|2.26	chrX	-	160594250	160596125	LINE	L1	L1MdA_VII_orf2	4536036	2.26	7	14	0	9	105	16	20	19	26	16	15	15	140	14	9	11	32	25	5	13	13	5	78	69	97	-0.0268952945090065	1	0.175576528282608	1	-0.114664645014178	0.991959928087949	-0.617528886984701	0.890412850403912	0.198363576544936	0.99998603569134	-0.359501151483915	0.999806343986626	chrX_160594250_160596125_L1MdA_VII_orf2	Intron (ENSMUST00000112380.8/110094, intron 32 of 32)	110094
chrX|-|160593559|160594546|LINE|L1|L1MdA_VII_3end|4536036|3.81	chrX	-	160593559	160594546	LINE	L1	L1MdA_VII_3end	4536036	3.81	4	8	4	2	23	5	6	2	0	0	0	1	25	8	6	6	5	10	2	6	8	5	12	16	22	-3.17848879483931	0.671924847047028	0.696937863789546	1	-0.365676130384092	0.96657789316639	-3.9756358721152	0.412475698904731	0.473278366716452	0.99998603569134	-0.746255182568763	0.999806343986626	chrX_160593559_160594546_L1MdA_VII_3end	Intron (ENSMUST00000112380.8/110094, intron 32 of 32)	110094
chrX|-|160562431|160562566|SINE|B4|ID_B1|4536000|27.76	chrX	-	160562431	160562566	SINE	B4	ID_B1	4536000	27.76	0	0	1	0	6	1	0	1	2	0	0	3	8	3	0	0	2	3	0	0	0	3	6	0	9	0.151142392486563	1	1.07059206334509	1	0.662340214906092	NA	-0.225406152974185	NA	0.866020424472011	NA	0.128392141512657	NA	chrX_160562431_160562566_ID_B1	Intron (ENSMUST00000112377.7/110094, intron 18 of 33)	110094
chrX|-|160562094|160562179|SINE|B4|ID_B1|4535999|32.44	chrX	-	160562094	160562179	SINE	B4	ID_B1	4535999	32.44	1	3	0	1	0	2	0	0	0	0	1	0	5	0	1	0	0	2	0	1	2	0	0	2	0	-0.336598562222051	1	1.02711710788464	1	-1.27595294684665	NA	NA	NA	NA	NA	NA	NA	chrX_160562094_160562179_ID_B1	Intron (ENSMUST00000112377.7/110094, intron 18 of 33)	110094
chrX|-|160529079|160529279|LTR|ERVL-MaLR|MLT1A|4535959|36.14	chrX	-	160529079	160529279	LTR	ERVL-MaLR	MLT1A	4535959	36.14	1	0	0	1	5	1	1	0	3	0	2	0	4	3	0	0	0	1	0	1	0	0	4	1	3	-0.470946343065109	1	-0.850609625887352	1	-0.961828840299608	NA	0.101328893085441	NA	-1.44512956733565	NA	-1.00990925145297	NA	chrX_160529079_160529279_MLT1A	Exon (ENSMUST00000146752.7/110094, exon 4 of 4)	110094
chrX|+|160136416|160136523|SINE|Alu|PB1D9|4535129|23.60	chrX	+	160136416	160136523	SINE	Alu	PB1D9	4535129	23.60	1	0	0	0	3	0	0	0	0	1	0	0	3	1	1	1	0	0	0	0	0	0	0	0	2	-1.08299451470048	1	0.313845373979993	1	-1.11204517872495	NA	NA	NA	NA	NA	NA	NA	chrX_160136416_160136523_PB1D9	Intron (ENSMUST00000033662.8/18597, intron 1 of 10)	18597
chrX|+|160129116|160129303|SINE|B2|B2_Mm1a|4535113|11.14	chrX	+	160129116	160129303	SINE	B2	B2_Mm1a	4535113	11.14	0	0	0	0	6	0	2	0	0	0	0	0	7	3	0	0	2	0	0	1	0	0	0	5	4	-2.80521964264085	1	-0.111907612449164	1	-0.147177233328191	NA	NA	NA	NA	NA	NA	NA	chrX_160129116_160129303_B2_Mm1a	Promoter	18597
chrX|+|160128147|160128329|SINE|B2|B3|4535112|21.39	chrX	+	160128147	160128329	SINE	B2	B3	4535112	21.39	1	2	0	0	1	0	0	1	0	0	0	1	1	0	1	0	0	0	0	1	0	0	0	4	3	-0.316310144305875	1	-0.594748305535973	1	-0.168066812999746	NA	NA	NA	NA	NA	NA	NA	chrX_160128147_160128329_B3	Promoter	18597
chrX|+|160116999|160117183|DNA|hAT-Charlie|URR1A|4535102|14.88	chrX	+	160116999	160117183	DNA	hAT-Charlie	URR1A	4535102	14.88	0	0	1	0	4	0	0	0	0	0	0	0	1	0	0	0	0	0	0	1	1	0	2	0	0	-0.914459798576228	NA	-0.623615347015794	NA	-0.405602125943594	NA	NA	NA	NA	NA	NA	NA	chrX_160116999_160117183_URR1A	Intron (ENSMUST00000033665.8/270672, intron 22 of 28)	18597
chrX|+|159975276|159975343|Simple_repeat|NA|(AG)n|4534837|NA	chrX	+	159975276	159975343	Simple_repeat	NA	(AG)n	4534837	NA	1	0	0	0	11	1	4	0	0	3	1	6	8	1	0	0	0	1	0	1	0	0	12	15	3	-0.854825255820504	1	-1.81994458464903	1	-0.313428354614015	NA	-0.283346184578057	NA	-2.65434983007797	NA	-0.29705972880075	0.999806343986626	chrX_159975276_159975343_(AG)n	3' UTR	270672
chrX|+|159935439|159935816|LINE|L1|L1MA7_3end|4534778|33.36	chrX	+	159935439	159935816	LINE	L1	L1MA7_3end	4534778	33.36	0	0	0	0	2	0	0	1	1	0	0	0	0	1	0	0	0	1	0	0	0	0	1	0	1	0.338855575387681	NA	0.333373865331695	NA	-0.527180031502122	NA	NA	NA	NA	NA	NA	NA	chrX_159935439_159935816_L1MA7_3end	Intron (ENSMUST00000112456.8/58194, intron 12 of 17)	58194
chrY|+|2549737|2549820|Simple_repeat|NA|(AAA)n|4558902|NA	chrY	+	2549737	2549820	Simple_repeat	NA	(AAA)n	4558902	NA	0	0	0	0	2	0	0	0	0	0	0	2	0	0	1	0	0	0	0	0	0	0	1	1	3	0.242056622130456	NA	-0.0245287690444626	NA	0.0638643888950424	NA	NA	NA	NA	NA	NA	NA	chrY_2549737_2549820_(AAA)n	Distal Intergenic	100042840
chrX|+|159590480|159590516|Simple_repeat|NA|(GAGAAAA)n|4534052|NA	chrX	+	159590480	159590516	Simple_repeat	NA	(GAGAAAA)n	4534052	NA	0	0	0	0	2	0	0	0	1	0	0	2	2	0	0	0	1	0	0	0	0	0	1	0	1	1.12585566938506	NA	0.732777450243528	NA	-0.528490714540807	NA	NA	NA	NA	NA	NA	NA	chrX_159590480_159590516_(GAGAAAA)n	Intron (ENSMUST00000112464.7/382252, intron 11 of 11)	382252
chrX|+|159590184|159590434|SINE|B4|B4A|4534051|45.13	chrX	+	159590184	159590434	SINE	B4	B4A	4534051	45.13	0	1	0	0	3	0	1	0	1	2	0	0	0	0	0	0	0	2	0	0	1	2	3	3	6	0.501905162459827	1	-0.453910805457852	1	0.833445515977889	NA	-2.00536977034697	NA	0.222085224833624	NA	0.427685010209526	NA	chrX_159590184_159590434_B4A	Intron (ENSMUST00000112464.7/382252, intron 11 of 11)	382252
chrX|+|159587777|159587886|SINE|Alu|B1F1|4534043|37.25	chrX	+	159587777	159587886	SINE	Alu	B1F1	4534043	37.25	0	1	0	0	1	0	0	0	0	0	0	1	0	0	0	0	1	1	0	0	0	0	0	0	1	1.43378035884563	NA	1.69688138664446	NA	-1.13064915247927	NA	NA	NA	NA	NA	NA	NA	chrX_159587777_159587886_B1F1	Intron (ENSMUST00000112464.7/382252, intron 11 of 11)	382252
chrX|-|159583990|159584403|LINE|L1|L1Lx_IV_5end|4534029|21.76	chrX	-	159583990	159584403	LINE	L1	L1Lx_IV_5end	4534029	21.76	0	0	0	0	2	0	0	0	0	0	0	0	5	0	0	1	0	1	0	0	0	0	2	2	2	-0.527521392757191	NA	1.08193247377494	NA	0.190227324053635	NA	-0.998679013186114	NA	1.38994976522663	NA	0.459706004822735	NA	chrX_159583990_159584403_L1Lx_IV_5end	Intron (ENSMUST00000112464.7/382252, intron 11 of 11)	382252
chrX|-|159580636|159581967|LINE|L1|L1_Mur2_orf2|4534029|14.79	chrX	-	159580636	159581967	LINE	L1	L1_Mur2_orf2	4534029	14.79	0	1	0	3	2	0	0	3	1	0	0	0	2	0	0	0	3	1	0	0	0	0	1	5	4	0.692853704196031	1	0.307681535116491	1	-0.691599205478209	NA	-1.00720786554117	NA	2.20350026375673	NA	1.15225978230174	NA	chrX_159580636_159581967_L1_Mur2_orf2	Intron (ENSMUST00000112464.7/382252, intron 11 of 11)	382252
chrX|-|159579360|159580601|LINE|L1|L1_Mur2_orf2|4534029|14.79	chrX	-	159579360	159580601	LINE	L1	L1_Mur2_orf2	4534029	14.79	0	0	0	0	0	0	0	2	0	1	0	1	7	1	1	2	1	0	0	0	0	0	0	0	0	2.66800973651638	1	3.62144710698671	1	0	NA	NA	NA	NA	NA	NA	NA	chrX_159579360_159580601_L1_Mur2_orf2	Intron (ENSMUST00000112464.7/382252, intron 11 of 11)	382252
chrX|-|159566862|159566996|SINE|Alu|B1F|4534008|29.24	chrX	-	159566862	159566996	SINE	Alu	B1F	4534008	29.24	0	0	0	0	3	1	0	0	0	0	0	1	3	0	1	0	1	2	0	0	0	0	2	2	2	-0.691086036100509	1	0.904185024327977	1	-0.381684243197719	NA	-0.793650797978941	NA	0.754011142831358	NA	-0.593141990484458	NA	chrX_159566862_159566996_B1F	Promoter	382252
chrX|-|159565529|159565676|LINE|L2|L2c_3end|4534006|35.34	chrX	-	159565529	159565676	LINE	L2	L2c_3end	4534006	35.34	1	0	0	0	6	1	0	0	1	0	0	0	3	0	0	1	1	1	0	1	0	1	5	4	6	-1.36009713107453	1	-0.124079028736748	1	0.225003274589195	NA	-2.67790969035422	NA	0.243976681488197	NA	0.0968699582331298	NA	chrX_159565529_159565676_L2c_3end	Promoter	382252
chrX|-|159565123|159565321|LINE|L1|L1ME4a_3end|4534005|33.56	chrX	-	159565123	159565321	LINE	L1	L1ME4a_3end	4534005	33.56	1	0	0	0	3	0	0	0	1	0	0	1	5	1	1	1	0	1	0	1	0	1	0	1	2	0.0476308552920881	1	1.40601585071423	1	-0.272837217653228	NA	-0.0826083605763926	NA	1.06729043021746	NA	-0.930041354390149	NA	chrX_159565123_159565321_L1ME4a_3end	Intron (ENSMUST00000112464.7/382252, intron 8 of 11)	382252
chrX|-|159564018|159564198|LINE|L1|L1MB5_3end|4534002|33.80	chrX	-	159564018	159564198	LINE	L1	L1MB5_3end	4534002	33.80	0	0	0	0	2	0	0	0	1	1	1	0	2	1	0	0	1	1	0	0	0	0	0	1	4	1.35837014522661	1	1.1098992271047	1	0.0317768905214141	NA	0.840156987674427	NA	1.25332371399892	NA	0.131408096136053	NA	chrX_159564018_159564198_L1MB5_3end	Intron (ENSMUST00000112464.7/382252, intron 8 of 11)	382252
chrX|+|159562204|159562371|SINE|B4|RSINE1|4533998|28.17	chrX	+	159562204	159562371	SINE	B4	RSINE1	4533998	28.17	1	0	0	0	0	0	0	0	2	0	0	0	3	1	1	0	0	0	0	0	0	0	0	0	1	0.250127026507331	1	0.774272876608053	NA	-0.796139080237663	NA	NA	NA	NA	NA	NA	NA	chrX_159562204_159562371_RSINE1	Intron (ENSMUST00000112464.7/382252, intron 8 of 11)	382252
chrX|-|159561532|159562156|LINE|L1|L1MB7_3end|4533996|24.82	chrX	-	159561532	159562156	LINE	L1	L1MB7_3end	4533996	24.82	0	1	0	0	4	0	1	1	3	0	0	0	10	1	0	1	1	0	0	0	0	1	2	4	9	-1.17029575197812	1	-0.66367526492426	1	0.241053411237064	NA	-2.23739416488502	NA	0.156086480939	NA	0.492826323353388	NA	chrX_159561532_159562156_L1MB7_3end	Intron (ENSMUST00000112464.7/382252, intron 8 of 11)	382252
chrX|+|159560362|159560455|SINE|Alu|B1_Mur3|4533994|19.93	chrX	+	159560362	159560455	SINE	Alu	B1_Mur3	4533994	19.93	0	0	0	0	0	0	1	0	0	0	0	0	1	0	0	2	0	0	0	0	0	0	1	3	2	-0.0935993313734331	NA	0.991154453477313	NA	0.0663931582974101	NA	NA	NA	NA	NA	NA	NA	chrX_159560362_159560455_B1_Mur3	Intron (ENSMUST00000112464.7/382252, intron 8 of 11)	382252
chrX|-|159503867|159504233|LINE|L1|Lx4A_3end|4533846|10.32	chrX	-	159503867	159504233	LINE	L1	Lx4A_3end	4533846	10.32	1	0	0	0	0	0	1	0	1	0	0	1	1	0	0	0	0	0	0	0	0	0	0	1	0	0.647271873795466	NA	-0.135909978326132	NA	-1.3210300674511	NA	NA	NA	NA	NA	NA	NA	chrX_159503867_159504233_Lx4A_3end	Distal Intergenic	382252
chrX|-|159499586|159499763|LTR|ERVL|RMER15|4533830|39.89	chrX	-	159499586	159499763	LTR	ERVL	RMER15	4533830	39.89	2	1	0	0	0	0	0	0	0	0	0	2	2	0	0	0	0	0	0	1	0	1	0	1	1	1.34370520580373	NA	1.02146861059761	NA	-0.290452224067327	NA	NA	NA	NA	NA	NA	NA	chrX_159499586_159499763_RMER15	Distal Intergenic	382252
chrX|-|159499394|159499618|LTR|ERVL|RMER15|4533830|37.55	chrX	-	159499394	159499618	LTR	ERVL	RMER15	4533830	37.55	0	1	0	0	9	0	1	1	0	1	1	3	7	1	0	1	3	3	0	0	0	0	0	2	6	0.326472556151836	1	1.06343430100902	1	-1.09488731464722	NA	0.131999222957106	NA	1.03944852936879	NA	-1.2244695397157	NA	chrX_159499394_159499618_RMER15	Distal Intergenic	382252
chrX|-|159496719|159496795|SINE|B4|B4|4533827|21.44	chrX	-	159496719	159496795	SINE	B4	B4	4533827	21.44	0	0	0	0	2	0	1	0	0	0	0	1	1	0	0	0	3	1	0	0	0	1	0	1	1	0.762810202914078	1	1.78032271642866	1	-0.516554216368999	NA	-0.485332948218931	NA	1.48055466904951	NA	-1.89722943866055	NA	chrX_159496719_159496795_B4	Intron (ENSMUST00000112471.8/78283, intron 16 of 16)	382252
chrX|-|159494874|159494953|SINE|B4|ID_B1|4533824|19.65	chrX	-	159494874	159494953	SINE	B4	ID_B1	4533824	19.65	0	0	1	0	5	0	0	0	1	0	0	0	2	0	0	0	1	0	0	0	0	1	0	1	0	-0.372396326974921	1	-0.130423111156334	NA	-1.42565158859859	NA	NA	NA	NA	NA	NA	NA	chrX_159494874_159494953_ID_B1	Intron (ENSMUST00000112471.8/78283, intron 15 of 16)	382252
chrX|+|159494053|159494158|SINE|Alu|PB1D10|4533822|32.11	chrX	+	159494053	159494158	SINE	Alu	PB1D10	4533822	32.11	1	2	0	1	4	0	0	0	0	0	0	3	5	0	0	0	0	1	0	0	0	0	1	1	2	-0.309784010303738	1	0.0440097689721199	1	-1.58203329742923	NA	0.752902034777002	NA	-0.141669611668042	NA	-0.74458449228497	NA	chrX_159494053_159494158_PB1D10	Intron (ENSMUST00000112471.8/78283, intron 15 of 16)	382252
chrX|+|159493729|159493912|SINE|B2|B2_Mm2|4533821|9.43	chrX	+	159493729	159493912	SINE	B2	B2_Mm2	4533821	9.43	0	1	0	0	6	0	0	0	1	2	4	8	2	0	0	2	6	0	0	0	0	0	0	0	11	3.28102699877303	1	1.93639475113866	1	-0.209185343370858	0.998142308443881	2.97466112631489	NA	2.32740711590703	0.99998603569134	0.190178977562865	0.999806343986626	chrX_159493729_159493912_B2_Mm2	Intron (ENSMUST00000112471.8/78283, intron 15 of 16)	382252
chrX|+|159489002|159489075|Simple_repeat|NA|(TCTCGC)n|4533810|NA	chrX	+	159489002	159489075	Simple_repeat	NA	(TCTCGC)n	4533810	NA	0	0	0	0	2	2	0	1	0	0	0	1	8	0	0	0	0	0	0	0	0	1	2	3	9	-1.76562784215541	1	-1.6071677631612	1	0.277460944104798	NA	-1.28433367843257	NA	-2.04300228290549	NA	0.090548742744112	NA	chrX_159489002_159489075_(TCTCGC)n	Intron (ENSMUST00000112471.8/78283, intron 10 of 16)	78283
chrX|+|159482185|159482224|Simple_repeat|NA|(AGAAGG)n|4533801|NA	chrX	+	159482185	159482224	Simple_repeat	NA	(AGAAGG)n	4533801	NA	4	9	1	4	8	0	4	2	1	0	0	9	3	1	2	2	2	3	3	9	10	4	19	22	13	0.190223376500555	1	0.273151192854051	1	0.670127862389964	0.889708400548058	0.273356866995177	NA	0.428212637680696	0.99998603569134	0.938425058624545	0.999806343986626	chrX_159482185_159482224_(AGAAGG)n	Exon (ENSMUST00000112471.8/78283, exon 9 of 17)	78283
chrX|-|159468848|159469178|LTR|ERVL|MER68-int|4533767|37.09	chrX	-	159468848	159469178	LTR	ERVL	MER68-int	4533767	37.09	1	0	0	1	1	0	0	0	1	0	0	0	2	2	0	0	0	0	0	0	1	0	0	3	2	-1.15320887312734	1	-0.278002783338097	1	-0.124871292405378	NA	NA	NA	NA	NA	NA	NA	chrX_159468848_159469178_MER68-int	Intron (ENSMUST00000112471.8/78283, intron 6 of 16)	78283
chrX|-|159468007|159468363|LTR|ERVL|MER68-int|4533767|38.43	chrX	-	159468007	159468363	LTR	ERVL	MER68-int	4533767	38.43	0	1	0	0	9	2	1	1	2	1	1	2	7	0	5	2	2	3	0	0	0	2	2	4	4	-0.301655211455073	1	0.68719961899301	1	-0.913893390377481	0.953144701260577	-0.848458477270918	NA	0.506325742892515	NA	-1.44458222685822	0.999806343986626	chrX_159468007_159468363_MER68-int	Intron (ENSMUST00000112471.8/78283, intron 6 of 16)	78283
chrX|-|159466927|159467118|LTR|ERVL|MER68|4533767|45.52	chrX	-	159466927	159467118	LTR	ERVL	MER68	4533767	45.52	0	0	0	1	1	1	1	0	0	1	1	2	8	0	0	0	1	0	0	0	0	0	2	6	0	-0.159454991148606	1	-0.312100791007446	1	-0.649165758699649	NA	0.679749691201415	NA	-0.757285228241073	NA	-0.319693723856955	NA	chrX_159466927_159467118_MER68	Intron (ENSMUST00000112471.8/78283, intron 6 of 16)	78283
chrX|-|159466492|159466780|LTR|ERVL|MER68|4533767|45.52	chrX	-	159466492	159466780	LTR	ERVL	MER68	4533767	45.52	0	1	0	0	2	0	0	1	1	0	0	1	8	0	0	0	0	2	0	0	1	1	2	4	0	0.658242781527351	1	1.08234036350009	1	0.521598203314299	NA	NA	NA	NA	NA	NA	NA	chrX_159466492_159466780_MER68	Intron (ENSMUST00000112471.8/78283, intron 6 of 16)	78283
chrX|-|159465785|159465901|SINE|B4|ID_B1|4533764|28.07	chrX	-	159465785	159465901	SINE	B4	ID_B1	4533764	28.07	0	0	0	0	0	0	0	1	0	0	0	0	4	1	0	0	0	0	0	0	0	1	0	1	1	0.374464336935982	NA	1.02273122636869	NA	0.420784492386121	NA	NA	NA	NA	NA	NA	NA	chrX_159465785_159465901_ID_B1	Intron (ENSMUST00000112471.8/78283, intron 6 of 16)	78283
chrX|+|159465293|159465391|SINE|Alu|PB1D11|4533761|34.30	chrX	+	159465293	159465391	SINE	Alu	PB1D11	4533761	34.30	1	1	1	0	2	0	0	0	0	2	0	0	4	2	2	0	0	0	0	0	1	0	0	2	1	-1.48779653327347	1	-0.526726615044113	1	-1.0174353109555	NA	NA	NA	NA	NA	NA	NA	chrX_159465293_159465391_PB1D11	Intron (ENSMUST00000112471.8/78283, intron 6 of 16)	78283
chrX|-|159463927|159464074|LINE|L1|Lx6_3end|4533757|27.18	chrX	-	159463927	159464074	LINE	L1	Lx6_3end	4533757	27.18	0	0	0	0	2	0	0	1	0	0	0	0	6	1	1	1	0	0	0	0	0	0	1	1	1	-0.915728884636843	1	0.645589838171242	1	-0.320204801291455	NA	NA	NA	NA	NA	NA	NA	chrX_159463927_159464074_Lx6_3end	Intron (ENSMUST00000112471.8/78283, intron 6 of 16)	78283
chrX|-|159388098|159388237|SINE|B4|ID_B1|4533546|22.58	chrX	-	159388098	159388237	SINE	B4	ID_B1	4533546	22.58	12	14	0	9	54	14	21	19	15	14	12	48	121	9	10	10	16	19	1	7	18	12	73	126	82	0.149070361705799	1	0.051267620635335	1	0.14200289959195	0.986983729148619	0.235578392985316	0.973850333554548	0.0108483778918559	0.99998603569134	0.219934702594834	0.999806343986626	chrX_159388098_159388237_ID_B1	3' UTR	66235
chrX|+|159388039|159388095|Simple_repeat|NA|(GTTTTG)n|4533544|NA	chrX	+	159388039	159388095	Simple_repeat	NA	(GTTTTG)n	4533544	NA	0	1	1	0	3	1	1	0	1	1	0	0	7	2	0	1	1	2	0	6	1	1	4	9	7	-1.02303925370179	1	0.782045419444369	1	1.10649158443691	0.924793354974395	-2.54048743824983	NA	0.765635452504298	NA	0.637308995943606	NA	chrX_159388039_159388095_(GTTTTG)n	3' UTR	66235
chrX|+|159387678|159387721|Simple_repeat|NA|(CTT)n|4533543|NA	chrX	+	159387678	159387721	Simple_repeat	NA	(CTT)n	4533543	NA	3	2	2	3	20	2	9	6	0	0	3	11	6	0	3	2	1	3	0	2	1	1	23	20	14	-0.556599056676056	1	-1.30511701604288	1	-0.807426702686916	0.898127891128249	-0.203599015401608	0.984681090423198	-1.22751581129891	0.99998603569134	-0.413101069756869	0.999806343986626	chrX_159387678_159387721_(CTT)n	3' UTR	66235
chrX|-|159384937|159385090|SINE|B2|B3A|4533540|28.56	chrX	-	159384937	159385090	SINE	B2	B3A	4533540	28.56	0	0	0	0	5	1	0	0	2	0	0	0	4	0	0	0	0	0	0	0	0	0	2	1	1	-1.45149710609237	1	-1.82928726190985	NA	-0.760728122030281	NA	NA	NA	NA	NA	NA	NA	chrX_159384937_159385090_B3A	Intron (ENSMUST00000087143.6/66235, intron 6 of 6)	66235
chrX|-|159384039|159384218|SINE|B2|B3A|4533537|25.54	chrX	-	159384039	159384218	SINE	B2	B3A	4533537	25.54	0	0	0	1	4	0	1	0	1	1	0	1	3	1	1	1	2	1	0	0	0	0	0	3	4	-0.414206050099563	1	0.749860405234924	1	-0.721263842691408	NA	-0.988832837814483	NA	1.07970324994658	NA	-0.61719669785894	NA	chrX_159384039_159384218_B3A	Intron (ENSMUST00000087143.6/66235, intron 6 of 6)	66235
chrX|-|159283838|159284566|LINE|L1|L1ME4a_3end|4533299|30.91	chrX	-	159283838	159284566	LINE	L1	L1ME4a_3end	4533299	30.91	0	1	0	0	1	0	0	0	2	0	0	0	2	1	0	0	0	1	0	0	2	0	0	4	4	0.0985971800254288	1	0.340751035575477	1	0.900777458155744	NA	NA	NA	NA	NA	NA	NA	chrX_159283838_159284566_L1ME4a_3end	Intron (ENSMUST00000112493.7/110651, intron 4 of 24)	110651
chrX|-|159282415|159282643|SINE|MIR|MIRc|4533295|36.47	chrX	-	159282415	159282643	SINE	MIR	MIRc	4533295	36.47	0	0	0	0	0	0	1	0	0	0	1	0	2	0	0	0	0	1	0	0	0	0	0	1	1	1.08997782774369	NA	1.06190226766953	NA	-0.534765618748988	NA	NA	NA	NA	NA	NA	NA	chrX_159282415_159282643_MIRc	Intron (ENSMUST00000112493.7/110651, intron 4 of 24)	110651
chrX|-|159277796|159278465|LINE|L1|L1M6_5end|4533289|34.66	chrX	-	159277796	159278465	LINE	L1	L1M6_5end	4533289	34.66	0	1	1	0	11	3	10	1	7	1	0	3	22	2	5	1	2	2	1	0	1	4	3	10	10	-1.83810962375683	1	-1.14353926633205	1	-0.581518240355653	0.977553946313482	-2.59123123295957	NA	-1.49487278880355	0.99998603569134	-1.75053585014851	0.999806343986626	chrX_159277796_159278465_L1M6_5end	5' UTR	110651
chrX|+|159276904|159277038|SINE|Alu|B1F|4533287|31.30	chrX	+	159276904	159277038	SINE	Alu	B1F	4533287	31.30	2	0	0	0	1	0	0	0	0	0	1	0	0	3	0	0	0	0	0	1	0	0	0	1	1	-0.252350497475883	1	0.791931278192508	1	-0.75134498860356	NA	NA	NA	NA	NA	NA	NA	chrX_159276904_159277038_B1F	Promoter	110651
chrX|+|159276109|159276196|SINE|ID|ID4|4533284|29.76	chrX	+	159276109	159276196	SINE	ID	ID4	4533284	29.76	0	0	0	0	5	0	0	1	1	0	0	0	1	1	0	0	0	0	0	0	0	0	1	1	2	-1.05330690608166	1	-1.26380240883393	NA	-0.478342278849169	NA	NA	NA	NA	NA	NA	NA	chrX_159276109_159276196_ID4	Promoter	110651
chrX|+|159274935|159275082|SINE|B4|RSINE1|4533281|27.43	chrX	+	159274935	159275082	SINE	B4	RSINE1	4533281	27.43	1	0	0	1	0	0	0	0	0	0	0	0	0	0	0	0	2	0	1	0	0	0	2	1	0	0.927783908914546	NA	1.61322510671303	NA	-0.202675011111471	NA	NA	NA	NA	NA	NA	NA	chrX_159274935_159275082_RSINE1	Promoter	110651
chrX|-|159267184|159267876|LINE|L1|L1MB7_3end|4533271|30.89	chrX	-	159267184	159267876	LINE	L1	L1MB7_3end	4533271	30.89	1	0	0	0	0	0	0	0	2	0	0	0	4	0	1	0	1	0	1	0	0	1	0	0	2	1.13263847343215	1	1.66315851656414	1	0.491045635393956	NA	NA	NA	NA	NA	NA	NA	chrX_159267184_159267876_L1MB7_3end	Intron (ENSMUST00000112493.7/110651, intron 2 of 24)	110651
chrX|+|158990926|158990975|Simple_repeat|NA|(ACAAA)n|4532711|NA	chrX	+	158990926	158990975	Simple_repeat	NA	(ACAAA)n	4532711	NA	0	0	0	1	4	0	0	0	2	0	0	5	8	0	0	0	0	4	0	0	0	0	0	4	4	1.14489681105195	1	1.22991120986124	1	-0.234410922205509	NA	NA	NA	NA	NA	NA	NA	chrX_158990926_158990975_(ACAAA)n	Distal Intergenic	110651
chrX|+|158741598|158742298|LTR|ERVK|RLTR10-int|4532277|0.85	chrX	+	158741598	158742298	LTR	ERVK	RLTR10-int	4532277	0.85	0	2	3	0	6	2	13	0	0	0	0	0	0	0	0	0	1	0	0	0	0	0	0	0	4	-4.15384281437605	1	-3.84749814890229	1	-3.80744471494423	NA	NA	NA	NA	NA	NA	NA	chrX_158741598_158742298_RLTR10-int	Distal Intergenic	110651
chrX|-|157924369|157924566|DNA|hAT-Charlie|MER5A|4531035|40.29	chrX	-	157924369	157924566	DNA	hAT-Charlie	MER5A	4531035	40.29	0	0	0	0	2	2	0	1	1	1	0	1	2	0	0	0	0	0	0	1	0	1	1	0	1	0.107321238842915	1	-1.32836056694667	1	-0.527816973126066	NA	NA	NA	NA	NA	NA	NA	chrX_157924369_157924566_MER5A	Intron (ENSMUST00000026750.14/245684, intron 8 of 21)	245684
chrX|-|157921741|157921855|SINE|Alu|PB1D10|4531033|39.78	chrX	-	157921741	157921855	SINE	Alu	PB1D10	4531033	39.78	0	0	0	0	2	0	0	0	1	0	1	0	0	0	1	0	0	2	0	0	0	0	0	0	1	1.93548642612444	1	1.73031251435263	NA	-0.929744903370179	NA	NA	NA	NA	NA	NA	NA	chrX_157921741_157921855_PB1D10	Intron (ENSMUST00000026750.14/245684, intron 8 of 21)	245684
chrX|+|157894849|157896140|LINE|L1|Lx3A_3end|4531004|10.41	chrX	+	157894849	157896140	LINE	L1	Lx3A_3end	4531004	10.41	0	1	0	2	0	0	0	0	0	0	1	0	0	0	0	0	0	1	0	0	1	0	0	0	1	2.40439050875482	1	1.66793655988732	NA	-1.05421280435673	NA	NA	NA	NA	NA	NA	NA	chrX_157894849_157896140_Lx3A_3end	Intron (ENSMUST00000026750.14/245684, intron 11 of 21)	245684
chrX|+|157894133|157895144|LINE|L1|L1_Mur1_orf2|4531004|6.86	chrX	+	157894133	157895144	LINE	L1	L1_Mur1_orf2	4531004	6.86	0	0	0	0	2	0	2	0	0	0	0	0	2	1	0	0	0	1	0	0	0	1	0	0	5	-1.96394178215164	1	-0.526176626896029	1	-0.241660666252898	NA	NA	NA	NA	NA	NA	NA	chrX_157894133_157895144_L1_Mur1_orf2	Intron (ENSMUST00000026750.14/245684, intron 11 of 21)	245684
chrX|+|157833566|157833599|Simple_repeat|NA|(TAAA)n|4530915|NA	chrX	+	157833566	157833599	Simple_repeat	NA	(TAAA)n	4530915	NA	3	0	1	2	1	0	1	1	0	0	1	0	3	0	0	0	0	0	3	1	2	1	3	6	6	-0.661567891502961	1	-1.03703751841848	1	0.72875083119726	NA	0.325707082836664	NA	-0.887855558429861	NA	1.37645453216043	NA	chrX_157833566_157833599_(TAAA)n	3' UTR	245683
chrX|-|157827164|157827326|SINE|Alu|B1F|4530911|17.54	chrX	-	157827164	157827326	SINE	Alu	B1F	4530911	17.54	0	0	0	0	0	0	1	1	1	0	0	0	2	1	3	0	1	0	0	0	1	0	2	1	0	-0.44122985608724	1	0.907585999930665	1	0.174439249272096	NA	NA	NA	NA	NA	NA	NA	chrX_157827164_157827326_B1F	Intron (ENSMUST00000026750.14/245684, intron 20 of 21)	245683
chrX|+|157825139|157825258|LINE|L1|Lx7_3end|4530909|28.98	chrX	+	157825139	157825258	LINE	L1	Lx7_3end	4530909	28.98	0	0	0	0	3	0	2	0	2	0	0	0	1	3	2	0	2	0	0	0	0	0	0	0	1	-1.54957801438342	1	0.282780836551601	1	-1.62240053883816	NA	NA	NA	NA	NA	NA	NA	chrX_157825139_157825258_Lx7_3end	Intron (ENSMUST00000026750.14/245684, intron 21 of 21)	245683
chrX|+|157819377|157819427|Simple_repeat|NA|(GAGGAG)n|4530904|NA	chrX	+	157819377	157819427	Simple_repeat	NA	(GAGGAG)n	4530904	NA	0	2	1	0	13	3	2	5	1	1	1	0	12	6	0	5	7	3	1	5	1	0	6	9	15	-0.396277265999641	1	0.95795614476133	1	0.0681625639313563	0.998675089167885	-2.85759840347932	NA	1.02355556339661	0.99998603569134	-0.504045513876456	0.999806343986626	chrX_157819377_157819427_(GAGGAG)n	Promoter	245683
chrX|-|157757755|157757941|DNA|hAT-Charlie|RMER30|4530818|26.91	chrX	-	157757755	157757941	DNA	hAT-Charlie	RMER30	4530818	26.91	1	1	0	1	1	0	0	0	0	1	0	1	0	0	0	0	0	1	0	0	0	1	4	2	1	0.4728694294261	1	-0.211931093901891	1	-0.0746921069070543	NA	0.735917197372851	NA	0.943178238029635	NA	1.21845468622431	NA	chrX_157757755_157757941_RMER30	Exon (ENSMUST00000130794.1/ENSMUST00000130794.1, exon 2 of 2)	66106
chrX|-|157619539|157622779|LTR|ERVK|IAPEz-int|4530561|1.32	chrX	-	157619539	157622779	LTR	ERVK	IAPEz-int	4530561	1.32	2	2	0	2	0	0	0	0	2	2	0	8	16	2	2	0	11	3	9	9	2	4	26	37	28	2.2046415386391	1	3.36524858299812	0.835820726862518	3.33016608318796	0.00612427126886219	4.03111651371249	NA	5.2883465246935	0.160824344687629	5.66848355299384	0.0553982400009263	chrX_157619539_157622779_IAPEz-int	Distal Intergenic	270669
chrX|-|157601923|157602077|DNA|hAT-Ac|EuthAT-2|4530526|30.41	chrX	-	157601923	157602077	DNA	hAT-Ac	EuthAT-2	4530526	30.41	1	0	0	0	2	0	1	0	0	0	0	0	1	0	0	2	0	1	0	0	0	1	3	0	2	-0.282132464476435	1	1.07214140268722	1	-0.325448432339224	NA	-1.74985292309473	NA	1.33532425089862	NA	-0.530536611369186	NA	chrX_157601923_157602077_EuthAT-2	Distal Intergenic	270669
chrX|-|157600311|157600438|SINE|B4|ID_B1|4530523|23.59	chrX	-	157600311	157600438	SINE	B4	ID_B1	4530523	23.59	1	1	0	1	1	0	0	0	0	0	0	0	3	0	0	0	0	1	0	2	0	0	0	0	0	0.325516931746	NA	1.36234062254401	NA	-1.36810220080184	NA	NA	NA	NA	NA	NA	NA	chrX_157600311_157600438_ID_B1	Distal Intergenic	270669
chrX|-|157599150|157599341|SINE|B2|B2_Mm1a|4530517|9.81	chrX	-	157599150	157599341	SINE	B2	B2_Mm1a	4530517	9.81	0	3	0	0	8	0	1	0	1	0	0	0	0	0	0	0	0	0	0	1	0	1	0	0	1	-1.24151290620902	1	-1.89496249415559	1	-1.88785249153892	NA	NA	NA	NA	NA	NA	NA	chrX_157599150_157599341_B2_Mm1a	Promoter	270669
chrX|-|157583376|157583694|LTR|ERVL-MaLR|MTC-int|4530478|16.54	chrX	-	157583376	157583694	LTR	ERVL-MaLR	MTC-int	4530478	16.54	0	0	0	0	5	0	0	1	0	0	0	0	1	2	1	0	0	0	0	0	1	0	0	0	0	-1.26751315581871	1	-0.0786855432615004	1	-1.43604849681154	NA	NA	NA	NA	NA	NA	NA	chrX_157583376_157583694_MTC-int	Intron (ENSMUST00000058098.14/270669, intron 3 of 10)	270669
chrX|-|157567730|157567859|Satellite|NA|MMSAT4|4530440|40.90	chrX	-	157567730	157567859	Satellite	NA	MMSAT4	4530440	40.90	3	4	0	0	6	0	1	3	2	0	1	2	10	0	0	0	2	0	0	0	1	1	4	6	10	-0.322524778502766	1	-1.05805418494987	1	-0.486457773371842	NA	0.191187412447471	NA	-0.349715974771266	NA	0.525069092223089	NA	chrX_157567730_157567859_MMSAT4	Promoter	100073351
chrX|+|157556342|157556389|Simple_repeat|NA|(A)n|4530399|NA	chrX	+	157556342	157556389	Simple_repeat	NA	(A)n	4530399	NA	0	0	0	0	1	0	0	0	0	0	0	0	1	0	0	0	0	1	0	1	0	0	0	2	2	0.172693456468058	NA	0.808800239016764	NA	0.492824984184291	NA	NA	NA	NA	NA	NA	NA	chrX_157556342_157556389_(A)n	Intron (ENSMUST00000065857.5/270669, intron 4 of 8)	100073351
chrX|+|157550180|157550303|LTR|ERVK|RLTR20C1_MM|4530373|27.94	chrX	+	157550180	157550303	LTR	ERVK	RLTR20C1_MM	4530373	27.94	0	0	0	0	2	2	0	0	2	4	0	1	3	1	0	0	0	0	0	1	0	0	1	10	4	-0.800975552300056	1	-2.28981270249155	1	0.341936053670929	NA	-1.30305692837513	NA	-2.06051548963247	NA	0.197529108579725	NA	chrX_157550180_157550303_RLTR20C1_MM	3' UTR	100073351
chrX|+|157549062|157549245|DNA|TcMar-Tigger|Tigger15a|4530372|32.53	chrX	+	157549062	157549245	DNA	TcMar-Tigger	Tigger15a	4530372	32.53	3	7	0	6	11	4	7	4	0	1	2	8	7	3	3	3	7	1	3	4	3	6	14	28	15	-0.427742094779734	1	0.0378756970644071	1	-0.075920025978553	0.998142308443881	-0.493327888517836	0.962673690321029	-0.113563524506379	0.99998603569134	-0.217102887848155	0.999806343986626	chrX_157549062_157549245_Tigger15a	3' UTR	100073351
chrX|+|157548755|157548820|SINE|ID|ID4_|4530371|27.00	chrX	+	157548755	157548820	SINE	ID	ID4_	4530371	27.00	3	3	3	2	2	0	3	0	0	2	0	6	17	2	0	1	4	2	2	3	4	4	11	12	14	0.01742685186382	1	1.18590559540298	1	0.711596025391492	0.93557975625627	0.699718007700053	NA	1.36856000619421	NA	1.35351767690907	0.999806343986626	chrX_157548755_157548820_ID4_	3' UTR	100073351
chrX|-|157547043|157547301|LTR|ERVK|RMER17C|4530368|18.86	chrX	-	157547043	157547301	LTR	ERVK	RMER17C	4530368	18.86	1	0	1	0	0	0	0	0	1	0	1	1	6	0	0	0	0	0	0	0	1	0	2	4	6	0.605301471139081	1	0.132374634312578	1	0.840224296878668	NA	NA	NA	NA	NA	NA	NA	chrX_157547043_157547301_RMER17C	Intron (ENSMUST00000065857.5/270669, intron 8 of 8)	100073351
chrX|-|157545693|157546149|LINE|L1|Lx8b_3end|4530367|27.54	chrX	-	157545693	157546149	LINE	L1	Lx8b_3end	4530367	27.54	1	0	0	0	2	1	1	0	1	0	2	9	7	1	1	0	1	1	1	3	0	0	9	3	7	1.68429285107902	1	1.3152101208821	1	1.08352095058062	NA	2.239235120021	NA	-0.0183420150177606	NA	0.8394216945742	NA	chrX_157545693_157546149_Lx8b_3end	Intron (ENSMUST00000065857.5/270669, intron 8 of 8)	100073351
chrX|+|157539979|157540555|LTR|ERVL|MT2B2|4530348|9.95	chrX	+	157539979	157540555	LTR	ERVL	MT2B2	4530348	9.95	2	0	0	3	5	0	1	0	1	0	0	0	1	2	0	0	0	0	0	1	0	0	0	2	1	-2.48836391865067	1	-1.72389278785169	1	-1.93663443629013	NA	NA	NA	NA	NA	NA	NA	chrX_157539979_157540555_MT2B2	Intron (ENSMUST00000065857.5/270669, intron 8 of 8)	100073351
chrX|-|157539674|157539978|LTR|ERVL-MaLR|ORR1D1|4530347|15.95	chrX	-	157539674	157539978	LTR	ERVL-MaLR	ORR1D1	4530347	15.95	2	1	0	0	0	0	0	0	0	1	0	2	1	0	0	1	1	0	0	0	0	0	2	3	4	0.807717156648075	1	0.657806908946122	1	-0.156845967928963	NA	2.21759086043621	NA	2.69283114709802	NA	2.29865076289795	NA	chrX_157539674_157539978_ORR1D1	Intron (ENSMUST00000065857.5/270669, intron 8 of 8)	100073351
chrX|-|157538416|157538858|LTR|ERVK|MLTR11A|4530341|22.39	chrX	-	157538416	157538858	LTR	ERVK	MLTR11A	4530341	22.39	1	1	1	0	5	0	2	0	0	2	0	3	7	0	1	1	0	2	1	1	0	0	0	4	6	-0.444666024885926	1	0.0553149951734373	1	-0.718882756168512	NA	-0.428158518760306	NA	0.0666678958777892	NA	-0.712626346022942	NA	chrX_157538416_157538858_MLTR11A	Intron (ENSMUST00000065857.5/270669, intron 8 of 8)	100073351
chrX|-|157538143|157538406|SINE|B4|B4A|4530340|23.12	chrX	-	157538143	157538406	SINE	B4	B4A	4530340	23.12	0	0	0	0	2	1	2	2	0	0	0	1	0	0	0	0	0	0	0	0	0	0	1	0	0	-0.53748740296548	1	-2.12042965524142	NA	-1.67407503034135	NA	NA	NA	NA	NA	NA	NA	chrX_157538143_157538406_B4A	Intron (ENSMUST00000065857.5/270669, intron 8 of 8)	100073351
chrX|-|157536440|157536660|SINE|B4|B4A|4530332|30.13	chrX	-	157536440	157536660	SINE	B4	B4A	4530332	30.13	0	0	0	0	1	0	0	0	2	0	1	0	2	0	0	0	0	1	0	0	0	0	2	1	0	2.09808727294997	1	0.895251363945754	NA	-0.0676951263435139	NA	NA	NA	NA	NA	NA	NA	chrX_157536440_157536660_B4A	Intron (ENSMUST00000065857.5/270669, intron 8 of 8)	100073351
chrX|-|157535614|157536071|LINE|L1|Lx2_3end|4530330|9.13	chrX	-	157535614	157536071	LINE	L1	Lx2_3end	4530330	9.13	0	0	0	0	1	0	0	0	0	0	0	1	0	1	0	0	0	0	0	2	0	0	2	0	1	0.614984600770545	NA	0.687857157946752	NA	0.732104129192903	NA	NA	NA	NA	NA	NA	NA	chrX_157535614_157536071_Lx2_3end	Intron (ENSMUST00000065857.5/270669, intron 8 of 8)	100073351
chrX|-|157535316|157535572|LTR|ERVL-MaLR|ORR1D2|4530329|23.87	chrX	-	157535316	157535572	LTR	ERVL-MaLR	ORR1D2	4530329	23.87	0	1	0	0	2	0	0	0	1	0	0	4	3	0	0	0	0	0	0	0	0	2	0	0	0	1.81697668881893	1	0.81641556762771	NA	-1.09614142651644	NA	NA	NA	NA	NA	NA	NA	chrX_157535316_157535572_ORR1D2	Exon (ENSMUST00000065857.5/270669, exon 9 of 9)	100073351
chrX|+|157480002|157480129|SINE|B4|RSINE1|4530202|34.03	chrX	+	157480002	157480129	SINE	B4	RSINE1	4530202	34.03	0	0	0	0	0	0	0	0	0	0	1	0	2	1	0	1	0	1	0	0	0	0	0	1	0	2.32828449139867	1	3.24008417860938	NA	-0.363253406224143	NA	NA	NA	NA	NA	NA	NA	chrX_157480002_157480129_RSINE1	Intron (ENSMUST00000112529.7/20603, intron 1 of 10)	20603
chrX|-|157478538|157478921|LINE|L1|Lx9_3end|4530197|23.05	chrX	-	157478538	157478921	LINE	L1	Lx9_3end	4530197	23.05	0	1	0	0	1	0	0	1	0	1	0	0	3	0	0	1	0	0	0	0	0	0	1	0	0	0.890635240157821	1	0.662242020982944	NA	-1.13254489891521	NA	NA	NA	NA	NA	NA	NA	chrX_157478538_157478921_Lx9_3end	Intron (ENSMUST00000112529.7/20603, intron 1 of 10)	20603
chrX|+|157467365|157468087|LINE|L1|L1MdA_VII_3end|4530167|3.77	chrX	+	157467365	157468087	LINE	L1	L1MdA_VII_3end	4530167	3.77	0	1	0	0	2	1	3	2	1	0	0	3	5	0	1	0	2	1	0	0	2	1	3	6	1	-0.0643931289748254	1	-0.0654591460283776	1	-0.195026965739681	NA	-0.774926217446561	NA	-0.39831273305098	NA	-1.01333969873596	NA	chrX_157467365_157468087_L1MdA_VII_3end	Intron (ENSMUST00000112529.7/20603, intron 2 of 10)	20603
chrX|+|157460870|157460924|Simple_repeat|NA|(TCTA)n|4530154|NA	chrX	+	157460870	157460924	Simple_repeat	NA	(TCTA)n	4530154	NA	0	0	0	1	6	0	0	0	0	0	0	2	10	1	0	0	1	1	0	0	0	0	1	0	0	-0.294537025322494	1	1.22269968042679	1	-1.79402439088835	NA	NA	NA	NA	NA	NA	NA	chrX_157460870_157460924_(TCTA)n	Promoter	20603
chrX|+|157454182|157454223|Simple_repeat|NA|(T)n|4530131|NA	chrX	+	157454182	157454223	Simple_repeat	NA	(T)n	4530131	NA	0	1	0	0	2	0	2	0	0	0	0	0	0	0	0	1	0	0	0	0	0	0	1	0	1	-1.20844798962076	NA	-0.897273011187763	NA	-1.56376861891251	NA	NA	NA	NA	NA	NA	NA	chrX_157454182_157454223_(T)n	Intron (ENSMUST00000112529.7/20603, intron 9 of 10)	20603
chrX|-|157447964|157448104|SINE|B4|RSINE1|4530111|25.70	chrX	-	157447964	157448104	SINE	B4	RSINE1	4530111	25.70	0	0	0	0	3	0	0	0	0	0	0	1	1	0	1	0	0	0	0	0	1	0	0	0	1	-0.00214155212919931	NA	0.280719662601972	NA	-0.611014709195837	NA	NA	NA	NA	NA	NA	NA	chrX_157447964_157448104_RSINE1	Intron (ENSMUST00000112529.7/20603, intron 9 of 10)	20603
chrX|+|157444703|157444807|SINE|Alu|PB1D10|4530109|36.37	chrX	+	157444703	157444807	SINE	Alu	PB1D10	4530109	36.37	17	16	0	9	89	13	21	16	16	13	11	89	106	8	18	20	24	19	13	0	19	14	124	109	113	0.394892987109271	1	0.434185483520912	1	0.288250254066617	0.977008704516421	0.53958888874016	0.885971176163396	0.339086279878588	0.99998603569134	0.311491190057792	0.999806343986626	chrX_157444703_157444807_PB1D10	3' UTR	20603
chrX|-|156782199|156782283|SINE|ID|BC1_Mm|4528983|2.39	chrX	-	156782199	156782283	SINE	ID	BC1_Mm	4528983	2.39	0	4	5	0	0	13	0	0	3	0	0	10	0	0	0	0	0	0	0	0	0	0	0	2	3	-1.7613968934829	1	-4.76519483921943	1	-4.1572708570789	0.780748627124337	NA	NA	NA	NA	NA	NA	chrX_156782199_156782283_BC1_Mm	Distal Intergenic	18675
chrX|-|156320049|156322859|LTR|ERVK|IAPEz-int|4528378|4.91	chrX	-	156320049	156322859	LTR	ERVK	IAPEz-int	4528378	4.91	0	0	0	0	3	0	0	0	0	0	0	6	8	5	8	0	0	0	0	4	2	0	0	0	0	1.80295821398306	1	3.27897523348891	1	1.06684770841747	0.986539101252874	NA	NA	NA	NA	NA	NA	chrX_156320049_156322859_IAPEz-int	Intron (ENSMUST00000112542.1/ENSMUST00000112542.1, intron 5 of 6)	211612
chrX|-|156090725|156090808|SINE|ID|BC1_Mm|4528030|6.49	chrX	-	156090725	156090808	SINE	ID	BC1_Mm	4528030	6.49	0	0	0	0	1	0	0	0	1	1	1	3	0	0	0	0	0	0	0	0	0	0	2	0	0	2.80688570440812	1	0.220257077744122	NA	-0.304491277777612	NA	NA	NA	NA	NA	NA	NA	chrX_156090725_156090808_BC1_Mm	Intron (ENSMUST00000112542.1/ENSMUST00000112542.1, intron 3 of 6)	211612
chrX|+|155571829|155571915|SINE|MIR|MIR3|4527319|35.77	chrX	+	155571829	155571915	SINE	MIR	MIR3	4527319	35.77	1	0	0	0	0	0	1	0	0	0	1	1	4	0	0	0	1	0	1	0	0	0	1	4	1	0.691406869729716	1	0.913179386705755	1	0.171693375204654	NA	1.67435587255571	NA	0.610419391970195	NA	0.609165007930074	NA	chrX_155571829_155571915_MIR3	Distal Intergenic	211612
chrX|+|155570260|155570316|Simple_repeat|NA|(AAAC)n|4527316|NA	chrX	+	155570260	155570316	Simple_repeat	NA	(AAAC)n	4527316	NA	0	1	0	0	8	0	0	1	0	0	0	9	2	0	0	0	0	0	0	0	1	0	7	1	1	0.685122274466633	1	-1.00680033529428	1	-0.14097736665784	NA	NA	NA	NA	NA	NA	NA	chrX_155570260_155570316_(AAAC)n	Distal Intergenic	211612
chrX|-|155430881|155431019|LINE|L1|L1MdA_VI_3end|4527076|2.56	chrX	-	155430881	155431019	LINE	L1	L1MdA_VI_3end	4527076	2.56	0	0	0	0	0	0	0	1	3	0	0	0	4	0	0	0	0	3	0	1	0	0	2	0	0	2.82972116851483	1	2.50688381929629	1	0.460047996235512	NA	NA	NA	NA	NA	NA	NA	chrX_155430881_155431019_L1MdA_VI_3end	Distal Intergenic	53381
chrX|-|155364712|155365554|LINE|L1|L1MA9_3end|4526939|28.24	chrX	-	155364712	155365554	LINE	L1	L1MA9_3end	4526939	28.24	0	0	0	0	0	0	0	0	1	1	1	0	0	0	0	1	0	0	0	0	0	0	0	1	2	3.0167973094074	1	1.20406673781743	NA	0.209925898908522	NA	NA	NA	NA	NA	NA	NA	chrX_155364712_155365554_L1MA9_3end	Distal Intergenic	53381
chrX|+|155338263|155338303|Simple_repeat|NA|(GCA)n|4526871|NA	chrX	+	155338263	155338303	Simple_repeat	NA	(GCA)n	4526871	NA	0	0	3	0	1	0	0	0	0	0	0	0	5	1	0	0	0	0	1	2	4	0	1	0	2	-0.881313394161898	1	0.439712037258182	1	0.131404989184472	NA	NA	NA	NA	NA	NA	NA	chrX_155338263_155338303_(GCA)n	Promoter	53381
chrX|-|155290063|155291185|LINE|L1|L1_Mur2_orf2|4526769|12.54	chrX	-	155290063	155291185	LINE	L1	L1_Mur2_orf2	4526769	12.54	0	0	0	0	5	1	0	1	2	1	1	0	5	0	1	0	2	3	0	0	0	1	0	0	5	1.13868195122332	1	1.13748162882763	1	-0.40773040421774	NA	-0.704138544832301	NA	1.02360736320378	NA	-1.35527361937412	NA	chrX_155290063_155291185_L1_Mur2_orf2	Intron (ENSMUST00000026324.9/56360, intron 8 of 14)	56360
chrX|-|155287173|155287563|LINE|L1|L1M2_orf2|4526758|26.42	chrX	-	155287173	155287563	LINE	L1	L1M2_orf2	4526758	26.42	0	0	0	0	0	0	0	0	0	0	0	0	1	2	1	0	1	1	0	0	0	0	0	1	0	0	1	2.81151310287846	NA	-0.363245058377037	NA	NA	NA	NA	NA	NA	NA	chrX_155287173_155287563_L1M2_orf2	Intron (ENSMUST00000026324.9/56360, intron 8 of 14)	56360
chrX|+|155280805|155281218|LTR|ERVL-MaLR|MTC|4526739|15.91	chrX	+	155280805	155281218	LTR	ERVL-MaLR	MTC	4526739	15.91	0	0	1	0	1	0	1	0	0	0	0	0	2	2	0	0	0	0	0	2	0	0	1	1	0	-1.41055927348958	1	0.0336791772338304	1	-0.351127961725296	NA	NA	NA	NA	NA	NA	NA	chrX_155280805_155281218_MTC	Intron (ENSMUST00000026324.9/56360, intron 5 of 14)	56360
chrX|-|155277276|155277650|LINE|L1|L1MC4a_3end|4526734|40.10	chrX	-	155277276	155277650	LINE	L1	L1MC4a_3end	4526734	40.10	0	0	0	1	1	0	0	2	0	0	0	0	6	0	0	0	0	1	0	0	0	0	0	0	3	0.277312528571964	1	0.361853059938701	NA	-0.494668964956888	NA	NA	NA	NA	NA	NA	NA	chrX_155277276_155277650_L1MC4a_3end	Intron (ENSMUST00000026324.9/56360, intron 5 of 14)	56360
chrX|-|155277038|155277242|SINE|B4|B4A|4526733|32.58	chrX	-	155277038	155277242	SINE	B4	B4A	4526733	32.58	0	0	0	0	1	0	0	1	0	1	0	0	1	1	0	0	0	0	0	0	0	0	0	0	2	0.164983283418632	NA	-0.0561041802887475	NA	-0.342447858091012	NA	NA	NA	NA	NA	NA	NA	chrX_155277038_155277242_B4A	Intron (ENSMUST00000026324.9/56360, intron 5 of 14)	56360
chrX|-|155187704|155188330|LINE|L1|Lx4A_3end|4526495|10.02	chrX	-	155187704	155188330	LINE	L1	Lx4A_3end	4526495	10.02	0	0	0	0	3	2	0	0	0	0	0	0	0	0	1	0	1	0	0	0	0	0	1	0	1	-2.06864701501047	1	-0.922072382285084	NA	-1.32100067707248	NA	NA	NA	NA	NA	NA	NA	chrX_155187704_155188330_Lx4A_3end	Distal Intergenic	20229
chrX|+|154717968|154720319|LTR|ERVK|MMETn-int|4525953|11.25	chrX	+	154717968	154720319	LTR	ERVK	MMETn-int	4525953	11.25	0	1	0	0	0	0	0	0	0	0	0	1	3	2	1	0	1	1	0	0	0	0	1	1	0	0.605435718598346	1	2.59396954801489	1	-0.415669473059645	NA	NA	NA	NA	NA	NA	NA	chrX_154717968_154720319_MMETn-int	Distal Intergenic	434881
chrX|+|153740910|153741245|LTR?|NA|MamRep605|4524955|42.79	chrX	+	153740910	153741245	LTR?	NA	MamRep605	4524955	42.79	33	52	28	49	166	26	39	18	42	31	29	179	138	17	22	26	34	32	25	36	53	23	170	164	164	0.539686241523234	1	-0.0127716707985364	1	-0.232589520296506	0.907637454461845	0.735747723878231	0.79580750413248	-0.0614654878032789	0.99998603569134	-0.0899338526744015	0.999806343986626	chrX_153740910_153741245_MamRep605	3' UTR	70123
chrX|+|153740303|153740432|SINE|Alu|PB1D7|4524953|30.60	chrX	+	153740303	153740432	SINE	Alu	PB1D7	4524953	30.60	0	0	0	0	15	1	1	1	2	1	0	8	1	0	0	0	4	4	0	0	0	0	7	4	13	0.822984250770567	1	-0.0469269878259418	1	-0.302790608156696	NA	-0.0410488203313198	NA	0.38740871082983	NA	-0.378216766976855	0.999806343986626	chrX_153740303_153740432_PB1D7	Intron (ENSMUST00000140575.7/70123, intron 3 of 3)	70123
chrX|-|153738646|153738739|SINE|Alu|PB1D10|4524947|24.24	chrX	-	153738646	153738739	SINE	Alu	PB1D10	4524947	24.24	0	0	0	0	5	1	0	0	5	1	0	0	4	0	2	1	2	0	0	0	0	0	4	6	1	-0.479978443768437	1	-0.157814540893477	1	-0.145080504769485	NA	-2.47915404030608	NA	0.476502505890672	NA	-0.121376317923373	NA	chrX_153738646_153738739_PB1D10	Intron (ENSMUST00000140575.7/70123, intron 3 of 3)	70123
chrX|+|153734533|153734811|LINE|L1|Lx6_3end|4524940|23.97	chrX	+	153734533	153734811	LINE	L1	Lx6_3end	4524940	23.97	3	0	0	1	0	1	0	0	1	0	1	0	4	0	0	0	2	2	0	0	1	3	0	2	6	1.32661784818371	1	1.87599788676061	1	0.481461357998011	NA	0.905394712080618	NA	2.29650830917926	NA	0.9128316558262	NA	chrX_153734533_153734811_Lx6_3end	Intron (ENSMUST00000140575.7/70123, intron 3 of 3)	70123
chrX|-|153733222|153733510|LTR|ERVL-MaLR|ORR1E|4524935|21.84	chrX	-	153733222	153733510	LTR	ERVL-MaLR	ORR1E	4524935	21.84	0	0	1	1	7	0	0	2	3	0	0	0	10	0	0	1	0	4	0	1	1	0	1	4	0	0.445524312157825	1	0.932864617930902	1	-0.655991874383632	NA	NA	NA	NA	NA	NA	NA	chrX_153733222_153733510_ORR1E	Intron (ENSMUST00000140575.7/70123, intron 3 of 3)	70123
chrX|-|153732325|153732908|LTR|ERVL-MaLR|MLT1E2|4524934|37.66	chrX	-	153732325	153732908	LTR	ERVL-MaLR	MLT1E2	4524934	37.66	0	0	0	2	2	1	0	2	4	0	1	0	5	0	1	0	0	1	0	1	0	4	1	6	2	0.92997648819839	1	-0.178873954244328	1	0.855684932962442	NA	-0.0506677799695377	NA	-0.293562237114069	NA	0.277955938440639	NA	chrX_153732325_153732908_MLT1E2	Intron (ENSMUST00000140575.7/70123, intron 3 of 3)	70123
chrX|-|153732188|153732308|SINE|Alu|B1_Mur1|4524933|22.56	chrX	-	153732188	153732308	SINE	Alu	B1_Mur1	4524933	22.56	0	0	0	0	0	2	0	1	2	0	0	0	6	0	0	0	0	0	0	0	1	0	2	5	2	-1.30786912226266	1	-1.84822918979228	1	0.199657875237375	NA	NA	NA	NA	NA	NA	NA	chrX_153732188_153732308_B1_Mur1	Intron (ENSMUST00000140575.7/70123, intron 3 of 3)	70123
chrX|-|153730119|153730357|LINE|L1|L1MC4_3end|4524929|37.62	chrX	-	153730119	153730357	LINE	L1	L1MC4_3end	4524929	37.62	0	0	0	0	1	0	0	0	2	2	0	0	3	3	1	2	0	1	0	0	1	1	1	3	1	1.14838805830245	1	2.23166654211245	1	0.982484298116361	NA	-0.510600529705167	NA	2.57930074978872	NA	0.67999732636469	NA	chrX_153730119_153730357_L1MC4_3end	Intron (ENSMUST00000140575.7/70123, intron 3 of 3)	70123
chrX|+|153727679|153727822|SINE|Alu|B1_Mur1|4524924|23.89	chrX	+	153727679	153727822	SINE	Alu	B1_Mur1	4524924	23.89	0	0	0	0	7	0	0	1	2	0	0	0	1	0	2	0	1	0	0	0	0	0	1	2	4	-1.2445820273526	1	-0.917347276785377	1	-0.293537415735958	NA	NA	NA	NA	NA	NA	NA	chrX_153727679_153727822_B1_Mur1	Intron (ENSMUST00000140575.7/70123, intron 2 of 3)	70123
chrX|-|153727111|153727314|SINE|B2|B3|4524922|21.74	chrX	-	153727111	153727314	SINE	B2	B3	4524922	21.74	0	0	1	1	3	1	0	0	1	0	0	0	7	0	0	2	0	4	0	0	0	0	1	6	6	-1.16548442368475	1	0.893668334998638	1	-0.483234074730096	NA	-2.05096839196072	NA	1.86813828608438	NA	0.479461522383955	NA	chrX_153727111_153727314_B3	Promoter	70123
chrX|+|153686113|153686283|LTR|ERVL-MaLR|MLT1N2|4524847|45.94	chrX	+	153686113	153686283	LTR	ERVL-MaLR	MLT1N2	4524847	45.94	0	0	0	0	2	0	1	0	0	2	0	0	3	2	3	0	1	0	0	0	0	0	2	8	5	-2.04216997589701	1	-0.563777001052365	1	0.481340483028433	NA	-1.74281087452036	NA	-0.289114790393255	NA	1.01084914973051	NA	chrX_153686113_153686283_MLT1N2	3' UTR	207474
chrX|+|153498788|153498845|Simple_repeat|NA|(CCA)n|4524502|NA	chrX	+	153498788	153498845	Simple_repeat	NA	(CCA)n	4524502	NA	28	28	7	20	65	10	31	21	11	12	7	50	66	26	10	16	22	16	27	33	14	13	185	180	129	-0.390024868373197	1	-0.108790161208435	1	0.439551196017966	0.898082618183319	-0.23269347523593	0.978131837030336	0.107330396503529	0.99998603569134	0.83374837639953	0.999806343986626	chrX_153498788_153498845_(CCA)n	Promoter	54609
chrX|+|153498269|153498308|Simple_repeat|NA|(GCCGAC)n|4524501|NA	chrX	+	153498269	153498308	Simple_repeat	NA	(GCCGAC)n	4524501	NA	2	4	3	2	4	0	2	0	1	0	0	2	5	1	2	0	2	2	3	3	1	2	7	3	5	-0.990138487160309	1	0.56301081582501	1	-0.160562444869752	0.993663931671716	-0.706877477345148	NA	0.529344091089489	NA	0.0964658137811204	NA	chrX_153498269_153498308_(GCCGAC)n	Promoter	54609
chrX|-|153396332|153397083|LINE|L1|L1MC3_3end|4524310|32.59	chrX	-	153396332	153397083	LINE	L1	L1MC3_3end	4524310	32.59	2	0	0	0	12	1	3	6	6	1	5	7	16	2	2	2	3	4	1	0	1	2	12	15	15	1.05745481503725	1	0.456867203495297	1	0.306239346735965	0.985062858206367	0.976356350353733	NA	0.45843068492769	0.99998603569134	0.245203811338987	0.999806343986626	chrX_153396332_153397083_L1MC3_3end	Downstream (<=300bp)	245671
chrX|-|153269850|153269987|SINE|Alu|B1_Mm|4524000|3.26	chrX	-	153269850	153269987	SINE	Alu	B1_Mm	4524000	3.26	0	0	0	0	0	0	1	0	0	0	0	2	1	0	0	0	0	0	0	0	0	0	2	10	3	-0.37965031384413	NA	-0.921247451320263	NA	0.59995166193327	NA	NA	NA	NA	NA	NA	NA	chrX_153269850_153269987_B1_Mm	Intron (ENSMUST00000143880.1/245671, intron 2 of 2)	245671
chrX|+|153209846|153210425|LTR|ERVL|RMER15|4523835|22.17	chrX	+	153209846	153210425	LTR	ERVL	RMER15	4523835	22.17	0	0	1	0	10	3	1	0	2	0	0	8	0	1	4	0	0	1	0	0	3	1	0	15	10	-0.957839706801336	1	-1.08380371231128	1	0.368841302038399	0.993584710284143	-0.283345571732365	NA	-2.49554299172418	NA	-0.485987568103751	NA	chrX_153209846_153210425_RMER15	Distal Intergenic	245671
chrX|-|153195732|153197544|LTR|ERVK|IAPEz-int|4523802|11.37	chrX	-	153195732	153197544	LTR	ERVK	IAPEz-int	4523802	11.37	0	0	0	0	0	6	14	24	0	0	0	17	0	0	0	0	0	0	0	11	0	0	8	69	58	0.0807822044308542	1	-4.90255221516999	1	2.1389195420138	0.969784085836733	-0.966966741774889	0.956966121037302	-5.08953259281787	0.551762052828367	0.315999940256735	0.999806343986626	chrX_153195732_153197544_IAPEz-int	Distal Intergenic	245671
chrX|+|153171716|153171853|SINE|Alu|B1F|4523727|19.69	chrX	+	153171716	153171853	SINE	Alu	B1F	4523727	19.69	37	29	16	24	45	7	16	9	8	7	4	60	20	8	12	4	12	9	11	34	34	15	81	68	63	0.149531965760304	1	-0.324289924230245	1	-0.0217197797805127	0.998675089167885	0.507427888863654	0.921137853061455	-0.346414056499349	0.99998603569134	0.345190881212303	0.999806343986626	chrX_153171716_153171853_B1F	3' UTR	245670
chrX|+|153170399|153170477|LINE|L1|L1MB4_3end|4523724|26.41	chrX	+	153170399	153170477	LINE	L1	L1MB4_3end	4523724	26.41	0	0	0	1	2	0	0	1	0	1	0	0	0	1	0	0	0	0	0	0	1	0	1	0	2	-0.194156648289072	1	-0.629072766813726	NA	-0.288655974817604	NA	NA	NA	NA	NA	NA	NA	chrX_153170399_153170477_L1MB4_3end	Intron (ENSMUST00000039720.10/245670, intron 10 of 10)	245670
chrX|+|153168019|153168167|LINE|L1|L1M2_orf2|4523717|34.50	chrX	+	153168019	153168167	LINE	L1	L1M2_orf2	4523717	34.50	0	0	0	0	4	0	0	0	1	0	1	4	3	0	0	0	0	1	0	0	0	0	1	1	6	1.28037348249385	1	0.310750593185254	1	0.0978026477428646	NA	1.77921440096185	NA	-0.198238073895348	NA	0.160696654470575	NA	chrX_153168019_153168167_L1M2_orf2	Intron (ENSMUST00000039720.10/245670, intron 9 of 10)	245670
chrX|+|153152854|153152904|SINE|Alu|PB1D9|4523688|26.34	chrX	+	153152854	153152904	SINE	Alu	PB1D9	4523688	26.34	0	0	0	0	13	1	1	0	2	2	0	0	11	0	1	1	2	1	0	1	0	0	5	5	3	-1.63017597614198	1	-0.665671815502731	1	-0.603641324718077	NA	-3.68370209684126	NA	-0.363354483322907	NA	-1.09695803401828	NA	chrX_153152854_153152904_PB1D9	Intron (ENSMUST00000039720.10/245670, intron 5 of 10)	245670
chrX|+|153152271|153152464|SINE|B2|B2_Mm2|4523687|5.01	chrX	+	153152271	153152464	SINE	B2	B2_Mm2	4523687	5.01	0	0	0	0	7	0	4	0	1	1	1	2	20	0	0	0	4	5	0	0	1	0	6	5	11	-0.49530063429197	1	0.886044289356049	1	-0.0233687572907643	1	-0.823886522393496	NA	0.74210975654215	NA	-0.313266233216293	0.999806343986626	chrX_153152271_153152464_B2_Mm2	Intron (ENSMUST00000039720.10/245670, intron 5 of 10)	245670
chrX|-|153149632|153149759|LINE|L2|L2|4523679|38.13	chrX	-	153149632	153149759	LINE	L2	L2	4523679	38.13	0	1	0	0	9	3	1	0	3	1	0	0	15	3	1	0	1	4	0	0	0	1	4	3	14	-2.3476017935368	1	-0.682325371840552	1	-0.528518912936707	0.984365033148952	-3.87314938002286	NA	-0.358959539073688	NA	-0.656080123371835	NA	chrX_153149632_153149759_L2	Intron (ENSMUST00000039720.10/245670, intron 4 of 10)	245670
chrX|-|153147695|153148349|LINE|L2|L2|4523678|44.63	chrX	-	153147695	153148349	LINE	L2	L2	4523678	44.63	1	3	2	7	50	5	11	7	9	7	13	14	43	10	10	4	8	21	1	0	4	8	23	23	42	0.415069734807762	1	0.553097479055772	1	-0.42340568990073	0.971513829282447	0.374967277139128	0.96643329868698	0.255207655299996	0.99998603569134	-0.701384849846981	0.999806343986626	chrX_153147695_153148349_L2	Intron (ENSMUST00000039720.10/245670, intron 3 of 10)	245670
chrX|-|153142981|153143196|DNA|hAT-Charlie|URR1B|4523671|10.01	chrX	-	153142981	153143196	DNA	hAT-Charlie	URR1B	4523671	10.01	0	0	0	0	1	1	0	0	0	0	0	0	1	2	0	0	0	0	0	1	0	0	0	4	4	-1.91060437612682	1	-0.536236459190808	NA	0.493352264113133	NA	NA	NA	NA	NA	NA	NA	chrX_153142981_153143196_URR1B	Intron (ENSMUST00000039720.10/245670, intron 2 of 10)	245670
chrX|+|153141726|153141819|SINE|MIR|MIR|4523667|39.82	chrX	+	153141726	153141819	SINE	MIR	MIR	4523667	39.82	0	0	0	0	2	0	0	0	1	0	0	1	0	1	0	0	0	1	0	0	0	0	0	1	1	0.645709672665264	NA	0.704386599011169	NA	-0.54762155276881	NA	NA	NA	NA	NA	NA	NA	chrX_153141726_153141819_MIR	Intron (ENSMUST00000039720.10/245670, intron 2 of 10)	245670
chrX|-|153131119|153131402|SINE|B4|B4A|4523652|26.77	chrX	-	153131119	153131402	SINE	B4	B4A	4523652	26.77	0	0	0	0	0	1	1	0	0	0	0	2	3	1	1	0	0	0	0	0	1	0	11	1	3	-1.23346360067128	1	-0.629219004390356	1	0.655794668671442	NA	-0.143286675166273	NA	-1.56110607499256	NA	0.798212931114034	NA	chrX_153131119_153131402_B4A	3' UTR	436240
chrX|+|153069215|153069473|LTR|ERVL-MaLR|MTE2b|4523516|47.10	chrX	+	153069215	153069473	LTR	ERVL-MaLR	MTE2b	4523516	47.10	0	0	0	1	0	0	1	0	0	0	0	0	4	1	0	0	0	3	0	0	0	0	2	0	8	-1.37686250305452	1	0.7312169363526	1	-0.0284513977709361	NA	NA	NA	NA	NA	NA	NA	chrX_153069215_153069473_MTE2b	Exon (ENSMUST00000127673.1/319781, exon 4 of 4)	319781
chrX|+|153068843|153069157|LTR|ERVL-MaLR|MLT1E3|4523515|42.16	chrX	+	153068843	153069157	LTR	ERVL-MaLR	MLT1E3	4523515	42.16	0	0	0	0	0	0	0	0	1	0	2	0	1	2	0	0	0	0	0	1	0	0	0	2	1	2.69359198645153	1	1.7375795662074	1	0.648024519696536	NA	NA	NA	NA	NA	NA	NA	chrX_153068843_153069157_MLT1E3	Exon (ENSMUST00000127673.1/319781, exon 4 of 4)	319781
chrX|+|153011108|153011339|LINE|L2|L2c_3end|4523405|26.35	chrX	+	153011108	153011339	LINE	L2	L2c_3end	4523405	26.35	1	2	0	2	4	0	0	1	2	0	0	4	2	0	2	0	0	0	0	0	0	1	2	0	3	0.158301930472549	1	-0.998073573391303	1	-1.21817134562176	NA	NA	NA	NA	NA	NA	NA	chrX_153011108_153011339_L2c_3end	Distal Intergenic	635253
chrX|-|152963464|152966421|LTR|ERVK|IAPEz-int|4523347|1.55	chrX	-	152963464	152966421	LTR	ERVK	IAPEz-int	4523347	1.55	0	0	0	0	0	0	0	0	0	0	0	0	0	0	0	0	0	0	64	96	184	33	103	39	183	0	1	0	1	8.24174840671486	2.60570831525882e-15	NA	NA	NA	NA	NA	NA	chrX_152963464_152966421_IAPEz-int	Distal Intergenic	635253
chrX|+|152756643|152756835|SINE|B2|B2_Mm1a|4522969|2.76	chrX	+	152756643	152756835	SINE	B2	B2_Mm1a	4522969	2.76	0	0	4	0	0	0	0	0	0	0	0	0	0	0	2	0	0	15	0	0	5	11	32	18	0	0.167084024420086	1	3.42348999475819	1	2.65772463114617	0.970545521928647	NA	NA	NA	NA	NA	NA	chrX_152756643_152756835_B2_Mm1a	Intron (ENSMUST00000101141.8/110380, intron 1 of 9)	110380
chrX|-|152621399|152622410|LINE|L1|Lx8_3end|4522702|34.21	chrX	-	152621399	152622410	LINE	L1	Lx8_3end	4522702	34.21	0	0	0	1	0	0	0	1	1	0	0	0	2	0	0	1	0	0	0	1	0	0	0	0	2	1.51728482971813	1	1.1338945947294	NA	-0.0156699085132538	NA	NA	NA	NA	NA	NA	NA	chrX_152621399_152622410_Lx8_3end	Intron (ENSMUST00000101141.8/110380, intron 6 of 9)	110380
chrX|+|152611341|152611463|SINE|B4|ID_B1|4522677|18.80	chrX	+	152611341	152611463	SINE	B4	ID_B1	4522677	18.80	14	28	9	18	75	12	25	24	20	18	13	35	157	12	12	11	13	19	10	11	15	8	87	125	89	-0.408121522896931	1	-0.432611463412672	1	-0.265792908672862	0.953144701260577	-0.149626772086341	0.984373097410072	-0.234059355171876	0.99998603569134	0.12923889646145	0.999806343986626	chrX_152611341_152611463_ID_B1	3' UTR	110380
chrX|-|152608315|152608637|LTR|ERVL-MaLR|MTD|4522672|17.37	chrX	-	152608315	152608637	LTR	ERVL-MaLR	MTD	4522672	17.37	0	1	0	0	1	0	0	1	0	0	0	0	5	0	0	2	0	4	0	0	1	0	4	3	2	0.679023255374441	1	2.50390928840001	1	0.723427018567138	NA	-0.510743995449128	NA	3.4106664268976	NA	1.5550327018268	NA	chrX_152608315_152608637_MTD	Distal Intergenic	110380
chrX|-|152606242|152606351|SINE|Alu|B1_Mur2|4522664|26.67	chrX	-	152606242	152606351	SINE	Alu	B1_Mur2	4522664	26.67	1	1	0	0	6	0	2	0	1	1	0	3	5	0	1	1	1	3	0	0	0	0	4	6	3	-0.497678816899142	1	0.263620960726219	1	-0.826909937857156	NA	-0.495976740008893	NA	0.609312310586666	NA	-0.418515404931421	NA	chrX_152606242_152606351_B1_Mur2	Distal Intergenic	110380
chrX|+|152415951|152416143|SINE|B4|ID_B1|4522435|37.12	chrX	+	152415951	152416143	SINE	B4	ID_B1	4522435	37.12	0	0	0	0	0	0	0	0	1	0	0	0	2	1	0	0	0	1	0	2	0	0	1	0	0	1.3064977369983	NA	2.14847771550148	NA	0.513453984799386	NA	NA	NA	NA	NA	NA	NA	chrX_152415951_152416143_ID_B1	Intron (ENSMUST00000130625.7/75693, intron 3 of 3)	75693
chrX|-|152412439|152413088|DNA|hAT-Charlie|RCHARR1|4522429|27.87	chrX	-	152412439	152413088	DNA	hAT-Charlie	RCHARR1	4522429	27.87	1	0	0	0	3	0	0	2	0	0	0	0	6	0	0	0	0	1	0	0	0	0	0	1	8	-0.675345069612992	1	-0.559465073099197	1	-0.0331885042318222	NA	NA	NA	NA	NA	NA	NA	chrX_152412439_152413088_RCHARR1	Intron (ENSMUST00000130625.7/75693, intron 3 of 3)	75693
chrX|-|152408148|152409102|LINE|L1|L1MdV_III_5end|4522426|10.05	chrX	-	152408148	152409102	LINE	L1	L1MdV_III_5end	4522426	10.05	1	1	0	1	0	0	1	0	1	1	1	1	1	0	0	0	0	1	0	0	0	0	1	0	3	1.18498877980035	1	-0.292216310269837	1	-1.15828733941007	NA	1.67117433604423	NA	0.558307924145381	NA	-0.0651514981176836	NA	chrX_152408148_152409102_L1MdV_III_5end	Intron (ENSMUST00000130625.7/75693, intron 3 of 3)	75693
chrX|+|152402284|152402528|LINE|L1|L1Lx_I_3end|4522416|8.40	chrX	+	152402284	152402528	LINE	L1	L1Lx_I_3end	4522416	8.40	0	0	0	0	1	3	0	3	0	0	0	0	3	0	0	0	0	0	0	2	0	0	1	0	1	-1.35035276890176	1	-2.28958697148052	1	-0.532195369743725	NA	NA	NA	NA	NA	NA	NA	chrX_152402284_152402528_L1Lx_I_3end	Promoter	75693
chrX|+|152400320|152400442|SINE|B4|RSINE1|4522411|17.76	chrX	+	152400320	152400442	SINE	B4	RSINE1	4522411	17.76	0	1	0	0	1	1	0	0	0	1	0	4	2	0	0	0	0	0	0	0	0	0	4	0	1	0.434781348423575	1	-0.741095942075553	NA	-0.570465332534481	NA	NA	NA	NA	NA	NA	NA	chrX_152400320_152400442_RSINE1	Intron (ENSMUST00000130625.7/75693, intron 2 of 3)	75693
chrX|-|152396522|152396785|LINE|L1|L1MdV_I_5end|4522396|7.20	chrX	-	152396522	152396785	LINE	L1	L1MdV_I_5end	4522396	7.20	0	3	0	1	6	0	3	1	1	1	0	0	6	2	1	0	0	0	0	0	1	2	3	3	6	-3.12031455196158	1	-2.68623511744126	1	-0.679271757947486	NA	NA	NA	NA	NA	NA	NA	chrX_152396522_152396785_L1MdV_I_5end	Intron (ENSMUST00000130625.7/75693, intron 2 of 3)	75693
chrX|+|152395771|152395914|LTR|ERVL-MaLR|ORR1D1|4522395|16.96	chrX	+	152395771	152395914	LTR	ERVL-MaLR	ORR1D1	4522395	16.96	0	0	0	0	6	1	0	1	0	0	1	1	1	0	0	0	0	0	0	0	0	0	1	0	1	0.255099247986394	1	-1.19012918287843	NA	-1.26708270423432	NA	-0.0889461535411819	NA	-2.12086556005831	NA	-2.73796833884037	NA	chrX_152395771_152395914_ORR1D1	Intron (ENSMUST00000130625.7/75693, intron 2 of 3)	75693
chrX|-|152394808|152395600|LINE|L1|L1MdF_IV_3end|4522393|3.43	chrX	-	152394808	152395600	LINE	L1	L1MdF_IV_3end	4522393	3.43	0	5	0	2	4	0	0	0	0	0	0	1	0	3	0	0	0	0	0	1	0	0	6	1	0	-2.01955011340291	1	-0.940112151710054	1	-1.15772589340876	NA	NA	NA	NA	NA	NA	NA	chrX_152394808_152395600_L1MdF_IV_3end	Intron (ENSMUST00000130625.7/75693, intron 2 of 3)	75693
chrX|-|152392362|152392693|LINE|L1|L1MC_orf2|4522386|34.11	chrX	-	152392362	152392693	LINE	L1	L1MC_orf2	4522386	34.11	0	1	1	1	0	0	0	0	0	0	0	1	1	1	0	0	0	0	0	0	1	1	1	2	1	0.347826385050923	1	0.555349905633446	1	0.110347050781191	NA	NA	NA	NA	NA	NA	NA	chrX_152392362_152392693_L1MC_orf2	Intron (ENSMUST00000130625.7/75693, intron 2 of 3)	75693
chrX|-|152392257|152392353|SINE|Alu|B1F|4522385|27.07	chrX	-	152392257	152392353	SINE	Alu	B1F	4522385	27.07	0	1	0	0	0	0	0	1	0	0	0	0	2	1	0	0	1	0	0	0	0	0	0	1	1	0.377478414297479	NA	1.21772566434566	NA	-0.452389993945917	NA	NA	NA	NA	NA	NA	NA	chrX_152392257_152392353_B1F	Intron (ENSMUST00000130625.7/75693, intron 2 of 3)	75693
chrX|-|152391528|152391708|LINE|L1|L1M5_orf2|4522371|32.44	chrX	-	152391528	152391708	LINE	L1	L1M5_orf2	4522371	32.44	0	0	0	0	6	0	0	0	1	0	0	0	5	0	0	1	0	0	0	1	0	0	0	1	0	-0.640378482240498	1	-0.0198501325447446	NA	-0.85827736514241	NA	NA	NA	NA	NA	NA	NA	chrX_152391528_152391708_L1M5_orf2	Intron (ENSMUST00000130625.7/75693, intron 2 of 3)	75693
chrX|-|152376984|152378723|LINE|L1|Lx7_3end|4522360|24.97	chrX	-	152376984	152378723	LINE	L1	Lx7_3end	4522360	24.97	0	0	0	0	0	0	0	1	0	0	0	0	1	0	0	0	0	0	0	0	2	1	2	3	2	0.824850121987384	NA	0.505349798436663	NA	1.88638535441101	NA	NA	NA	NA	NA	NA	NA	chrX_152376984_152378723_Lx7_3end	Intron (ENSMUST00000130625.7/75693, intron 2 of 3)	75693
chrX|-|152367019|152367203|SINE|MIR|MIRc|4522338|41.14	chrX	-	152367019	152367203	SINE	MIR	MIRc	4522338	41.14	3	2	0	2	12	0	2	0	0	0	1	0	6	0	0	0	4	0	5	2	5	0	6	2	2	-1.25959864200644	1	0.326991398398374	1	-0.0874368944638564	0.998675089167885	-1.84355428887135	NA	-0.260372585173517	NA	-1.25562068435787	NA	chrX_152367019_152367203_MIRc	Promoter	75693
chrX|-|152349252|152349667|LINE|L2|L2a_3end|4522276|41.84	chrX	-	152349252	152349667	LINE	L2	L2a_3end	4522276	41.84	0	0	0	0	0	0	0	1	2	0	0	0	2	0	0	0	1	1	0	1	0	0	4	1	0	2.02591687182528	1	1.54250243318956	1	0.986571974111439	NA	NA	NA	NA	NA	NA	NA	chrX_152349252_152349667_L2a_3end	Intron (ENSMUST00000070316.11/70771, intron 2 of 2)	52808
chrX|+|152347596|152347654|Simple_repeat|NA|(AGAGAC)n|4522272|NA	chrX	+	152347596	152347654	Simple_repeat	NA	(AGAGAC)n	4522272	NA	1	1	1	2	4	0	0	2	0	1	0	0	0	0	0	0	0	0	0	2	3	0	0	0	1	0.36476706238794	1	-1.29236430956717	1	-1.25465190998165	NA	NA	NA	NA	NA	NA	NA	chrX_152347596_152347654_(AGAGAC)n	5' UTR	52808
chrX|+|152341724|152341825|Simple_repeat|NA|(CTC)n|4522264|NA	chrX	+	152341724	152341825	Simple_repeat	NA	(CTC)n	4522264	NA	38	34	8	19	109	19	30	23	12	14	16	96	126	27	24	13	28	21	21	28	33	17	169	207	165	-0.145756769935496	1	-0.00884942440470988	1	0.232483935787227	0.945237292639323	0.347878764595682	0.923602674954984	-0.184769702945233	0.99998603569134	0.512812069384107	0.999806343986626	chrX_152341724_152341825_(CTC)n	Promoter	52808
chrX|-|152335128|152335222|SINE|ID|BC1_Mm|4522260|9.25	chrX	-	152335128	152335222	SINE	ID	BC1_Mm	4522260	9.25	0	0	0	0	8	3	8	0	7	2	18	7	7	4	8	2	0	1	0	2	0	3	4	7	14	1.72938186481707	1	0.455846886728043	1	0.397089420694271	0.991959928087949	1.85745985446383	0.806890404836319	-1.85019728940913	0.99998603569134	-1.38770544156166	0.999806343986626	chrX_152335128_152335222_BC1_Mm	Distal Intergenic	52808
chrX|+|152322345|152323218|LTR|ERVK|RMER12C|4522220|9.23	chrX	+	152322345	152323218	LTR	ERVK	RMER12C	4522220	9.23	0	0	1	0	0	3	0	0	0	0	0	1	0	2	0	0	0	0	0	2	0	0	1	2	1	-2.10225664109316	1	-1.41611187950732	1	-0.84583510862345	NA	NA	NA	NA	NA	NA	NA	chrX_152322345_152323218_RMER12C	Intron (ENSMUST00000195280.2/72997, intron 2 of 2)	72997
chrX|-|152315006|152315169|SINE|B4|RSINE1|4522194|25.71	chrX	-	152315006	152315169	SINE	B4	RSINE1	4522194	25.71	0	0	0	0	1	0	0	0	0	1	0	5	1	2	0	0	0	0	0	0	1	0	1	4	4	1.3221909569053	1	0.591891495315841	1	1.04341726295249	NA	NA	NA	NA	NA	NA	NA	chrX_152315006_152315169_RSINE1	Intron (ENSMUST00000195280.2/72997, intron 2 of 2)	72997
chrX|+|152307860|152308328|LTR|ERVL-MaLR|MTE-int|4522183|27.77	chrX	+	152307860	152308328	LTR	ERVL-MaLR	MTE-int	4522183	27.77	0	0	0	0	5	0	0	0	0	2	0	2	5	1	0	0	1	1	0	0	0	0	5	3	0	0.169394369380261	1	0.356490891279244	1	0.0120049434442865	NA	0.0945503502128953	NA	0.41930094898771	NA	0.119858938794721	NA	chrX_152307860_152308328_MTE-int	Intron (ENSMUST00000195280.2/72997, intron 2 of 2)	72997
chrX|+|152307339|152307712|LTR|ERVL-MaLR|MTE-int|4522183|27.77	chrX	+	152307339	152307712	LTR	ERVL-MaLR	MTE-int	4522183	27.77	0	0	0	1	4	0	0	0	0	1	0	1	0	0	2	0	0	0	0	0	2	0	3	0	2	-0.612384310799354	1	-0.379653697548764	1	0.162991940690742	NA	NA	NA	NA	NA	NA	NA	chrX_152307339_152307712_MTE-int	Intron (ENSMUST00000195280.2/72997, intron 2 of 2)	72997
chrX|+|152300713|152300913|SINE|B2|B3A|4522165|27.15	chrX	+	152300713	152300913	SINE	B2	B3A	4522165	27.15	0	0	0	0	0	3	0	0	1	0	0	0	4	0	1	0	1	0	0	0	1	0	0	5	0	-2.31942832921353	1	-1.21729457625976	1	-0.540969719708718	NA	NA	NA	NA	NA	NA	NA	chrX_152300713_152300913_B3A	Intron (ENSMUST00000195280.2/72997, intron 2 of 2)	72997
chrX|+|152300579|152300690|SINE|Alu|PB1D9|4522163|9.73	chrX	+	152300579	152300690	SINE	Alu	PB1D9	4522163	9.73	0	0	0	3	1	0	0	0	0	0	0	2	6	2	0	0	1	0	0	0	0	0	3	0	1	-0.250899600398552	1	1.00617557514609	1	-0.944245803849182	NA	NA	NA	NA	NA	NA	NA	chrX_152300579_152300690_PB1D9	Intron (ENSMUST00000195280.2/72997, intron 2 of 2)	72997
chrX|+|152300537|152300578|Simple_repeat|NA|(A)n|4522162|NA	chrX	+	152300537	152300578	Simple_repeat	NA	(A)n	4522162	NA	2	0	0	2	10	15	11	0	15	0	0	3	7	11	0	14	7	16	0	0	0	0	4	41	17	-1.7919779476942	1	-0.342693732675262	1	-1.86461016980193	0.878988079613669	-3.6555057904639	0.544558452824259	0.476207836779771	0.99998603569134	-1.3452341289451	0.999806343986626	chrX_152300537_152300578_(A)n	Intron (ENSMUST00000195280.2/72997, intron 2 of 2)	72997
chrX|+|152299239|152299416|SINE|B2|B3|4522157|19.20	chrX	+	152299239	152299416	SINE	B2	B3	4522157	19.20	0	0	0	0	0	1	0	1	0	0	1	0	3	2	0	1	1	0	0	0	0	0	0	0	2	1.15651067948242	1	2.07945837078538	1	-0.513935855232888	NA	NA	NA	NA	NA	NA	NA	chrX_152299239_152299416_B3	Intron (ENSMUST00000195280.2/72997, intron 2 of 2)	20591
chrX|+|152297818|152298281|LINE|L1|L1M5_orf2|4522153|29.01	chrX	+	152297818	152298281	LINE	L1	L1M5_orf2	4522153	29.01	14	27	4	17	95	13	19	30	42	14	15	14	171	14	34	34	29	38	7	17	8	13	87	190	86	0.0208254147120404	1	0.612427960188311	1	-0.0531165022027996	0.998142308443881	-0.440645185390867	0.949848241043317	1.0557529096111	0.99998603569134	0.385836629081772	0.999806343986626	chrX_152297818_152298281_L1M5_orf2	5' UTR	20591
chrX|+|152296931|152297012|LINE|L1|L1MEd_5end|4522153|32.09	chrX	+	152296931	152297012	LINE	L1	L1MEd_5end	4522153	32.09	2	0	0	3	7	0	1	2	7	4	2	0	18	1	2	4	0	0	0	3	1	0	1	13	9	0.741297578178155	1	0.298359390463986	1	0.0761259142931827	0.998675089167885	0.478242412596335	NA	1.03441083843777	NA	0.671651128740259	NA	chrX_152296931_152297012_L1MEd_5end	3' UTR	20591
chrX|+|152296421|152296784|LINE|L1|L1MEd_5end|4522153|32.09	chrX	+	152296421	152296784	LINE	L1	L1MEd_5end	4522153	32.09	15	22	9	10	119	27	39	31	53	21	23	40	196	16	30	20	27	33	5	14	22	6	91	189	134	-0.209052648861738	1	-0.250746023151436	1	-0.338827418735614	0.949191553694393	-0.360074564764973	0.944511814215402	-0.147806841227342	0.99998603569134	-0.237144534637102	0.999806343986626	chrX_152296421_152296784_L1MEd_5end	3' UTR	20591
chrX|+|152295632|152296068|LINE|L1|L1MEd_5end|4522153|35.52	chrX	+	152295632	152296068	LINE	L1	L1MEd_5end	4522153	35.52	14	38	13	16	234	47	64	56	83	42	34	89	302	33	52	54	48	61	3	35	24	12	233	271	305	-0.135150069976495	1	-0.0652359402933088	1	-0.225263489522636	0.974590162853861	-0.383301853426895	0.908081106710349	0.115014701546742	0.99998603569134	-0.0886457293487909	0.999806343986626	chrX_152295632_152296068_L1MEd_5end	3' UTR	20591
chrX|+|152295451|152295629|LINE|L1|HAL1|4522152|33.74	chrX	+	152295451	152295629	LINE	L1	HAL1	4522152	33.74	7	20	5	12	114	14	34	25	34	13	18	81	151	21	20	21	30	23	2	18	7	7	142	152	128	0.0416020444899165	1	0.0405262453168468	1	-0.110928594994648	0.986539101252874	0.272269239415369	0.960092460272419	0.125541465632191	0.99998603569134	0.170043152231996	0.999806343986626	chrX_152295451_152295629_HAL1	3' UTR	20591
chrX|+|152281055|152281254|SINE|B2|B3|4522099|20.18	chrX	+	152281055	152281254	SINE	B2	B3	4522099	20.18	0	0	0	0	0	0	0	0	0	0	0	1	0	0	1	1	1	0	0	1	0	0	0	0	1	2.05867162091527	NA	3.14513677028318	NA	0.0499319321913691	NA	NA	NA	NA	NA	NA	NA	chrX_152281055_152281254_B3	Distal Intergenic	20591
chrX|+|152278766|152278903|SINE|B4|RSINE1|4522088|19.70	chrX	+	152278766	152278903	SINE	B4	RSINE1	4522088	19.70	6	3	1	6	17	1	3	2	2	2	1	20	15	1	1	5	0	7	0	6	8	1	35	20	28	0.423091579647465	1	0.350460126315056	1	0.351023871924049	0.979413712714967	0.901347681680568	0.900998438715045	0.703262477369055	0.99998603569134	1.0015677917527	0.999806343986626	chrX_152278766_152278903_RSINE1	Distal Intergenic	20591
chrX|-|152277446|152277965|LTR|ERVL-MaLR|MLT1F-int|4522086|33.18	chrX	-	152277446	152277965	LTR	ERVL-MaLR	MLT1F-int	4522086	33.18	10	16	8	12	44	6	9	9	9	7	5	16	54	5	8	3	11	8	4	10	11	11	38	29	50	-0.444795935604022	1	-0.285693258088885	1	-0.320219767184234	0.943412700644623	-0.348905918811706	0.962673690321029	-0.166270827662233	0.99998603569134	-0.165047421004469	0.999806343986626	chrX_152277446_152277965_MLT1F-int	Distal Intergenic	20591
chrX|-|152276078|152276203|SINE|Alu|B1_Mur2|4522084|4.72	chrX	-	152276078	152276203	SINE	Alu	B1_Mur2	4522084	4.72	5	6	1	0	2	0	1	0	1	0	0	1	8	0	0	1	2	0	0	3	2	0	3	3	5	-1.03462435644472	1	0.35341076359482	1	-0.605201746071773	NA	-0.465813322142871	NA	1.22247223051467	NA	0.592624047036913	NA	chrX_152276078_152276203_B1_Mur2	Distal Intergenic	20591
chrX|-|152274324|152274569|LINE|L1|L1ME1_3end|4522081|30.88	chrX	-	152274324	152274569	LINE	L1	L1ME1_3end	4522081	30.88	3	0	3	5	2	0	10	0	1	1	0	0	0	0	1	0	14	0	8	1	1	5	5	6	8	-1.23957970470402	1	0.453214516463845	1	-0.267164372319212	0.995795972863323	-4.51389595602135	NA	0.477010169734191	0.99998603569134	-1.41030766304918	0.999806343986626	chrX_152274324_152274569_L1ME1_3end	3' UTR	20591
chrX|-|152274179|152274243|LINE|L1|L1ME1_3end|4522080|27.28	chrX	-	152274179	152274243	LINE	L1	L1ME1_3end	4522080	27.28	4	7	3	1	3	4	0	2	0	1	1	3	5	0	1	0	0	3	0	8	8	3	8	10	6	-0.194157522317475	1	-0.510926192486326	1	0.110029235499301	0.998142308443881	-0.286220526706055	NA	-0.67222964806069	NA	0.00741614811975935	NA	chrX_152274179_152274243_L1ME1_3end	3' UTR	20591
chrX|-|152266189|152266302|SINE|Alu|PB1D10|4522072|31.40	chrX	-	152266189	152266302	SINE	Alu	PB1D10	4522072	31.40	0	1	0	1	2	0	0	0	0	0	0	0	0	0	0	0	0	1	0	1	0	0	0	0	2	-0.0101606583938492	NA	0.301493037340443	NA	-0.900886564891321	NA	NA	NA	NA	NA	NA	NA	chrX_152266189_152266302_PB1D10	Intron (ENSMUST00000112584.7/20591, intron 14 of 25)	20591
chrX|-|152227577|152227746|SINE|B4|RSINE1|4521934|23.64	chrX	-	152227577	152227746	SINE	B4	RSINE1	4521934	23.64	1	1	1	0	0	0	0	0	0	0	0	0	0	1	1	1	0	0	0	1	0	2	0	0	4	-0.300219991148546	1	1.41642335830218	1	0.401178997147321	NA	NA	NA	NA	NA	NA	NA	chrX_152227577_152227746_RSINE1	Distal Intergenic	20591
chrX|-|152227069|152227318|SINE|B4|B4A|4521931|26.48	chrX	-	152227069	152227318	SINE	B4	B4A	4521931	26.48	0	0	0	0	0	0	0	1	1	0	0	1	6	0	0	0	0	0	0	1	0	0	0	1	0	1.85834563196821	NA	1.26100803631609	NA	0.0479884044964916	NA	NA	NA	NA	NA	NA	NA	chrX_152227069_152227318_B4A	Distal Intergenic	20591
chrX|+|152222629|152222785|SINE|MIR|MIR|4521926|38.64	chrX	+	152222629	152222785	SINE	MIR	MIR	4521926	38.64	4	0	0	6	0	0	0	0	0	1	1	2	3	4	1	0	0	2	0	4	2	1	2	0	6	1.00731367337196	1	2.00334893366374	1	0.342957754971504	0.991959928087949	NA	NA	NA	NA	NA	NA	chrX_152222629_152222785_MIR	Intron (ENSMUST00000168786.7/245666, intron 14 of 14)	20591
chrX|+|152222047|152222152|Simple_repeat|NA|(CCCTCTT)n|4521924|NA	chrX	+	152222047	152222152	Simple_repeat	NA	(CCCTCTT)n	4521924	NA	1	1	1	2	6	0	1	2	0	2	0	0	6	0	0	0	3	1	0	3	1	2	7	2	3	-0.388311841171046	1	-0.03448550484852	1	-0.0382733204881848	NA	-2.59783128037176	NA	0.629182600600603	NA	-0.101201741139655	NA	chrX_152222047_152222152_(CCCTCTT)n	Intron (ENSMUST00000168786.7/245666, intron 13 of 14)	20591
chrX|+|152210155|152210310|SINE|MIR|MIR1_Amn|4521887|43.24	chrX	+	152210155	152210310	SINE	MIR	MIR1_Amn	4521887	43.24	3	4	0	8	0	0	3	0	2	1	0	0	0	0	0	1	2	0	0	4	3	0	4	0	2	0.104822265203837	1	-0.521174515990214	1	-1.19230086006179	0.966384923606182	NA	NA	NA	NA	NA	NA	chrX_152210155_152210310_MIR1_Amn	Intron (ENSMUST00000168786.7/245666, intron 5 of 14)	20591
chrX|+|152209827|152209967|SINE|Alu|B1F|4521885|33.24	chrX	+	152209827	152209967	SINE	Alu	B1F	4521885	33.24	3	5	1	9	10	4	2	0	1	1	4	2	1	2	2	0	1	1	0	4	5	2	3	2	5	-0.233424454723609	1	-0.857711657398708	1	-1.37420211825245	0.702532272463933	0.0411818152557445	NA	-2.02344862429092	NA	-2.11843997566566	0.999806343986626	chrX_152209827_152209967_B1F	Intron (ENSMUST00000168786.7/245666, intron 5 of 14)	20591
chrX|+|152201016|152201090|SINE|MIR|MIR|4521861|42.70	chrX	+	152201016	152201090	SINE	MIR	MIR	4521861	42.70	0	2	0	1	2	1	0	0	2	0	0	2	2	0	1	0	0	0	0	0	0	0	0	2	1	-0.357836743201253	1	-1.22936709209931	1	-1.70548387559856	NA	NA	NA	NA	NA	NA	NA	chrX_152201016_152201090_MIR	Intron (ENSMUST00000168786.7/245666, intron 2 of 14)	245666
chrX|-|152200403|152200521|LINE|L2|L2|4521855|36.55	chrX	-	152200403	152200521	LINE	L2	L2	4521855	36.55	1	0	0	0	1	0	0	0	0	0	1	2	3	0	0	1	0	0	0	0	0	0	0	1	2	1.63201686792713	1	1.51308564901129	NA	-0.487156996639668	NA	2.4033123193115	NA	0.943087235160678	NA	-0.107103016930763	NA	chrX_152200403_152200521_L2	Intron (ENSMUST00000168786.7/245666, intron 2 of 14)	245666
chrX|+|152200310|152200432|LINE|L2|L2a_3end|4521856|53.98	chrX	+	152200310	152200432	LINE	L2	L2a_3end	4521856	53.98	0	1	0	0	4	1	1	0	0	0	1	0	3	0	0	0	0	1	0	0	0	0	0	2	1	-1.02824074284076	1	-0.694787917822577	1	-1.59280444718848	NA	-1.10082221492087	NA	-1.31653069469461	NA	-2.34212453319939	NA	chrX_152200310_152200432_L2a_3end	Intron (ENSMUST00000168786.7/245666, intron 2 of 14)	245666
chrX|-|152190935|152191782|LINE|L2|L2|4521832|46.26	chrX	-	152190935	152191782	LINE	L2	L2	4521832	46.26	1	1	0	0	9	3	2	2	0	0	1	5	12	0	1	1	4	1	0	0	0	2	4	7	11	-0.599634105576068	1	0.111208705675626	1	-0.616915842751596	0.974103803670982	-0.376127673842872	NA	-0.136582447283323	0.99998603569134	-0.720913650467014	0.999806343986626	chrX_152190935_152191782_L2	Intron (ENSMUST00000168786.7/245666, intron 2 of 14)	245666
chrX|-|152190676|152190865|DNA|hAT-Charlie|RMER30|4521840|40.46	chrX	-	152190676	152190865	DNA	hAT-Charlie	RMER30	4521840	40.46	0	0	0	0	6	0	0	0	2	0	0	2	2	2	0	0	1	0	1	0	0	0	2	2	0	0.0322896841817668	1	0.033175412335679	1	-0.253360600103484	NA	NA	NA	NA	NA	NA	NA	chrX_152190676_152190865_RMER30	Intron (ENSMUST00000168786.7/245666, intron 2 of 14)	245666
chrX|-|152188319|152188560|LINE|L2|L2b_3end|4521832|42.72	chrX	-	152188319	152188560	LINE	L2	L2b_3end	4521832	42.72	0	0	0	0	2	0	0	0	0	0	2	1	1	1	0	0	0	1	0	0	0	0	0	0	0	2.58585775687934	1	2.03340711411146	NA	-1.40304693539528	NA	NA	NA	NA	NA	NA	NA	chrX_152188319_152188560_L2b_3end	Intron (ENSMUST00000168786.7/245666, intron 2 of 14)	245666
chrX|+|152183049|152183172|SINE|B4|ID_B1|4521811|35.27	chrX	+	152183049	152183172	SINE	B4	ID_B1	4521811	35.27	0	0	1	0	3	0	0	0	0	0	0	0	1	0	1	1	0	0	0	0	0	0	0	1	0	-0.806664373121164	1	0.513248985238302	NA	-1.49259416857355	NA	NA	NA	NA	NA	NA	NA	chrX_152183049_152183172_ID_B1	Intron (ENSMUST00000168786.7/245666, intron 2 of 14)	245666
chrX|+|152180684|152180957|Simple_repeat|NA|(CTCCT)n|4521803|NA	chrX	+	152180684	152180957	Simple_repeat	NA	(CTCCT)n	4521803	NA	0	0	0	0	3	0	0	0	0	0	0	3	3	2	1	0	1	0	0	1	0	0	2	3	1	0.198567676501613	1	1.28563788212639	1	0.328218014013929	NA	1.01802208185747	NA	0.115701549110433	NA	0.134583998850927	NA	chrX_152180684_152180957_(CTCCT)n	Intron (ENSMUST00000168786.7/245666, intron 2 of 14)	245666
chrX|+|152174150|152174494|DNA|TcMar-Tigger|Tigger21a|4521791|24.89	chrX	+	152174150	152174494	DNA	TcMar-Tigger	Tigger21a	4521791	24.89	0	0	0	0	0	0	0	0	0	0	1	0	0	0	1	0	2	1	0	0	1	0	2	1	2	2.16348619318551	1	2.80399015378685	1	0.973660925326112	NA	2.00901096953933	NA	3.06986849129961	NA	1.47191691275032	NA	chrX_152174150_152174494_Tigger21a	Intron (ENSMUST00000168786.7/245666, intron 2 of 14)	245666
chrX|-|152143065|152143193|SINE|Alu|B1F|4521719|38.56	chrX	-	152143065	152143193	SINE	Alu	B1F	4521719	38.56	0	0	0	0	2	0	1	0	0	0	0	0	0	0	0	1	0	0	0	3	0	1	0	1	0	0.134397361284287	1	0.445669466059603	NA	0.524324000131242	NA	NA	NA	NA	NA	NA	NA	chrX_152143065_152143193_B1F	Promoter	245666
chrX|-|152142848|152143048|SINE|B2|B3|4521718|20.96	chrX	-	152142848	152143048	SINE	B2	B3	4521718	20.96	0	1	0	0	0	0	0	1	0	0	0	1	3	0	0	0	0	0	0	0	4	0	0	1	7	1.02670699386081	1	0.616091561865141	1	1.61997587153803	NA	NA	NA	NA	NA	NA	NA	chrX_152142848_152143048_B3	Promoter	245666
chrX|-|152063366|152063519|LINE|L1|L1MC5a_3end|4521490|36.19	chrX	-	152063366	152063519	LINE	L1	L1MC5a_3end	4521490	36.19	0	0	0	0	7	0	1	1	0	0	1	4	3	0	2	0	0	0	0	1	0	0	2	3	4	0.0076545960439635	1	-0.752865156175312	1	-0.191552919951197	NA	0.669347679739282	NA	-2.26625439656073	NA	-0.736276919256906	NA	chrX_152063366_152063519_L1MC5a_3end	Distal Intergenic	24061
chrX|-|152062913|152063101|SINE|B2|B2_Mm1t|4521488|37.35	chrX	-	152062913	152063101	SINE	B2	B2_Mm1t	4521488	37.35	0	4	0	2	0	0	1	2	0	1	0	5	0	3	2	0	0	1	0	0	0	0	4	12	8	-1.01324667198427	1	-1.16822083036904	1	-0.666845034659931	NA	2.28198277588059	NA	0.674621394332191	NA	2.65652886328303	NA	chrX_152062913_152063101_B2_Mm1t	Downstream (<=300bp)	24061
chrX|-|152062266|152062355|LINE|L2|L2b_3end|4521485|36.08	chrX	-	152062266	152062355	LINE	L2	L2b_3end	4521485	36.08	1	1	0	0	0	0	0	0	1	0	0	0	0	1	1	0	0	0	1	0	1	0	2	1	0	-0.130197495870548	1	0.613731914890914	1	0.287128877776037	NA	NA	NA	NA	NA	NA	NA	chrX_152062266_152062355_L2b_3end	3' UTR	24061
chrX|+|152057617|152057726|SINE|B2|B3|4521484|37.89	chrX	+	152057617	152057726	SINE	B2	B3	4521484	37.89	2	0	0	0	2	1	0	0	0	0	0	2	0	0	0	0	1	0	0	0	0	1	2	1	3	-0.0511813745560558	1	-0.511237471127334	1	-0.603426816449428	NA	0.203011745908806	NA	-0.287703618947101	NA	-0.296423795587802	NA	chrX_152057617_152057726_B3	Promoter	24061
chrX|-|152057470|152057570|LINE|L1|L1M2_orf2|4521473|29.68	chrX	-	152057470	152057570	LINE	L1	L1M2_orf2	4521473	29.68	0	0	1	0	10	0	2	0	2	0	0	0	15	1	0	0	3	0	0	2	0	0	0	0	7	-1.94500071816113	1	-0.287559991978102	1	-0.557383216316821	NA	NA	NA	NA	NA	NA	NA	chrX_152057470_152057570_L1M2_orf2	Promoter	24061
chrX|+|152055704|152055829|LINE|L1|Lx8b_3end|4521479|27.98	chrX	+	152055704	152055829	LINE	L1	Lx8b_3end	4521479	27.98	0	0	0	0	2	0	1	0	1	0	0	0	1	0	0	0	0	0	0	1	0	1	1	2	0	-0.524785904427253	NA	-0.841450420182845	NA	0.175942959096693	NA	NA	NA	NA	NA	NA	NA	chrX_152055704_152055829_Lx8b_3end	Intron (ENSMUST00000045312.5/24061, intron 19 of 24)	24061
chrX|-|152054115|152054398|LINE|L1|Lx8b_3end|4521476|26.65	chrX	-	152054115	152054398	LINE	L1	Lx8b_3end	4521476	26.65	0	0	0	1	2	0	0	2	2	3	0	0	4	1	1	0	3	1	0	0	1	3	2	9	6	1.29595420969489	1	1.39228281253258	1	1.78320087614616	NA	-1.01684395927675	NA	2.20071522859073	NA	1.91314388977077	NA	chrX_152054115_152054398_Lx8b_3end	Intron (ENSMUST00000045312.5/24061, intron 19 of 24)	24061
chrX|-|152053257|152053386|LINE|L1|L1_Mur3_orf2|4521473|33.31	chrX	-	152053257	152053386	LINE	L1	L1_Mur3_orf2	4521473	33.31	0	0	0	0	1	0	1	0	0	1	0	0	2	0	1	0	0	0	0	1	1	0	0	0	1	-0.416303998035453	1	0.0482558090564472	NA	-0.183980552775753	NA	NA	NA	NA	NA	NA	NA	chrX_152053257_152053386_L1_Mur3_orf2	Intron (ENSMUST00000045312.5/24061, intron 19 of 24)	24061
chrX|-|152053257|152054099|LINE|L1|L1_Rod_orf2|4521473|31.01	chrX	-	152053257	152054099	LINE	L1	L1_Rod_orf2	4521473	31.01	1	3	1	0	2	2	1	2	3	2	1	0	18	4	1	3	4	2	0	0	1	1	2	3	22	-0.375215582450436	1	0.736046133632195	1	-0.207025572868589	0.99570850631382	-1.35759790368107	NA	1.64298289154603	NA	0.640189490334927	0.999806343986626	chrX_152053257_152054099_L1_Rod_orf2	Intron (ENSMUST00000045312.5/24061, intron 19 of 24)	24061
chrX|-|152049913|152050106|SINE|B2|B3|4521463|20.92	chrX	-	152049913	152050106	SINE	B2	B3	4521463	20.92	0	0	0	1	0	1	0	0	0	0	1	0	6	1	0	0	0	3	0	0	0	0	0	0	0	1.34215441088538	1	2.72656256755229	1	-1.69243528137206	NA	NA	NA	NA	NA	NA	NA	chrX_152049913_152050106_B3	Intron (ENSMUST00000045312.5/24061, intron 19 of 24)	24061
chrX|-|152038673|152039566|LINE|L1|Lx5c_3end|4521442|13.60	chrX	-	152038673	152039566	LINE	L1	Lx5c_3end	4521442	13.60	1	0	0	0	1	0	0	0	0	1	1	0	1	0	0	0	0	0	0	0	0	0	0	0	2	1.43574876375947	NA	0.179378594519927	NA	-0.75321310584807	NA	NA	NA	NA	NA	NA	NA	chrX_152038673_152039566_Lx5c_3end	Intron (ENSMUST00000045312.5/24061, intron 15 of 24)	24061
chrX|+|152013187|152014143|LINE|L1|Lx8_3end|4521387|22.85	chrX	+	152013187	152014143	LINE	L1	Lx8_3end	4521387	22.85	1	2	1	2	2	0	0	0	1	0	0	0	3	0	1	0	0	0	1	0	2	0	3	1	6	-1.81700996757827	1	-1.25100250426238	1	-0.0438508948662977	NA	NA	NA	NA	NA	NA	NA	chrX_152013187_152014143_Lx8_3end	Intron (ENSMUST00000026288.4/66611, intron 2 of 7)	66611
chrX|+|152011103|152011205|SINE|Alu|PB1D10|4521376|26.81	chrX	+	152011103	152011205	SINE	Alu	PB1D10	4521376	26.81	0	0	0	0	0	1	0	2	0	0	0	0	5	1	1	0	0	0	0	0	0	0	0	0	8	-1.47290553395189	1	-0.849156864455794	1	0.2276589768834	NA	NA	NA	NA	NA	NA	NA	chrX_152011103_152011205_PB1D10	Intron (ENSMUST00000026288.4/66611, intron 2 of 7)	66611
chrX|+|152011034|152011188|SINE|B4|ID_B1|4521375|20.36	chrX	+	152011034	152011188	SINE	B4	ID_B1	4521375	20.36	1	1	0	0	6	0	0	0	2	0	0	2	0	0	0	0	0	0	1	0	0	0	1	0	0	0.627341784879547	1	-1.18564813706725	1	-1.72104297259703	NA	NA	NA	NA	NA	NA	NA	chrX_152011034_152011188_ID_B1	Intron (ENSMUST00000026288.4/66611, intron 2 of 7)	66611
chrX|+|152002506|152002659|SINE|B4|RSINE1|4521356|15.57	chrX	+	152002506	152002659	SINE	B4	RSINE1	4521356	15.57	2	0	1	1	1	0	1	0	0	0	0	0	1	0	0	0	0	1	0	1	1	0	0	2	1	-0.923056102162069	1	-0.271832077736423	1	-1.1054691281832	NA	NA	NA	NA	NA	NA	NA	chrX_152002506_152002659_RSINE1	Promoter	15108
chrX|-|151971501|151971658|SINE|B2|B2_Mm2|4521262|12.04	chrX	-	151971501	151971658	SINE	B2	B2_Mm2	4521262	12.04	0	1	0	0	1	0	0	0	1	0	1	3	1	0	0	0	0	0	0	0	0	0	0	0	3	2.01283967579078	NA	0.263121694763466	NA	-0.491199921662634	NA	NA	NA	NA	NA	NA	NA	chrX_151971501_151971658_B2_Mm2	Distal Intergenic	15108
chrX|+|151930690|151930931|SINE|B4|B4A|4521165|37.10	chrX	+	151930690	151930931	SINE	B4	B4A	4521165	37.10	1	0	0	1	2	0	1	0	0	0	0	0	6	0	0	0	3	1	0	0	0	1	0	0	4	-0.875582934815288	1	1.20621100470914	1	-0.865308100767647	NA	NA	NA	NA	NA	NA	NA	chrX_151930690_151930931_B4A	Intron (ENSMUST00000026292.14/59026, intron 79 of 82)	59026
chrX|-|151926637|151926716|LINE|L2|L2d_3end|4521162|27.32	chrX	-	151926637	151926716	LINE	L2	L2d_3end	4521162	27.32	0	1	0	1	0	0	0	0	0	1	0	0	0	0	0	0	0	0	0	2	1	0	0	2	0	1.15426907956072	NA	0.503558206071907	NA	0.198176906330768	NA	NA	NA	NA	NA	NA	NA	chrX_151926637_151926716_L2d_3end	Intron (ENSMUST00000026292.14/59026, intron 73 of 82)	59026
chrX|+|151926056|151926274|DNA|hAT-Charlie|URR1B|4521159|14.27	chrX	+	151926056	151926274	DNA	hAT-Charlie	URR1B	4521159	14.27	0	0	0	1	2	1	2	0	0	0	0	0	4	2	1	0	0	0	0	1	0	1	0	1	1	-3.01306247292096	1	-1.11904111231319	1	-1.25759702378549	NA	NA	NA	NA	NA	NA	NA	chrX_151926056_151926274_URR1B	Intron (ENSMUST00000026292.14/59026, intron 73 of 82)	59026
chrX|+|151921081|151921195|SINE|tRNA-Deu|AmnSINE2|4521148|48.64	chrX	+	151921081	151921195	SINE	tRNA-Deu	AmnSINE2	4521148	48.64	17	22	7	11	46	7	4	7	3	6	5	11	57	9	8	6	9	11	15	17	12	13	35	54	48	-0.725358063593937	1	0.189886967768906	1	0.055858354773654	0.995795972863323	-0.489143911168373	0.932895794119718	0.267228930928567	0.99998603569134	0.221127826157391	0.999806343986626	chrX_151921081_151921195_AmnSINE2	Promoter	59026
chrX|+|151907276|151907321|Simple_repeat|NA|(GATGAA)n|4521128|NA	chrX	+	151907276	151907321	Simple_repeat	NA	(GATGAA)n	4521128	NA	0	0	0	0	18	0	0	0	0	0	0	3	25	10	0	3	0	0	5	4	0	0	14	17	8	-1.43288774680813	1	1.68635116097338	1	2.34898934887157	0.892635067260782	-1.03429638176898	NA	-0.198660813946457	NA	0.751550287756869	0.999806343986626	chrX_151907276_151907321_(GATGAA)n	Exon (ENSMUST00000026292.14/59026, exon 54 of 83)	59026
chrX|+|151906974|151907093|Simple_repeat|NA|(GAG)n|4521127|NA	chrX	+	151906974	151907093	Simple_repeat	NA	(GAG)n	4521127	NA	36	15	9	21	210	32	38	32	45	39	23	21	211	38	28	33	56	51	28	28	30	20	154	254	184	-0.231254220886073	1	0.230414502967837	1	0.162929390190547	0.986343838626725	-0.953632005389699	0.820761996883576	0.313973870061661	0.99998603569134	-0.0563261165088677	0.999806343986626	chrX_151906974_151907093_(GAG)n	Exon (ENSMUST00000026292.14/59026, exon 53 of 83)	59026
chrX|-|151872217|151872551|LINE|L1|L1MB2_3end|4521072|41.78	chrX	-	151872217	151872551	LINE	L1	L1MB2_3end	4521072	41.78	1	0	0	1	1	0	0	1	4	1	0	0	4	3	0	0	6	3	0	0	0	1	7	8	6	1.17397616530566	1	2.17012807628623	1	1.146620555565	0.963778779156912	-0.510866874978526	NA	3.8535846251287	NA	2.75991106385786	NA	chrX_151872217_151872551_L1MB2_3end	3' UTR	59026
chrX|+|151871791|151871835|Simple_repeat|NA|(ATTTGC)n|4521071|NA	chrX	+	151871791	151871835	Simple_repeat	NA	(ATTTGC)n	4521071	NA	0	0	0	0	2	1	0	1	0	0	0	1	4	1	0	0	1	0	0	1	0	0	0	3	2	-0.369225242299506	1	0.194698850300306	1	0.00120359081199814	NA	-0.508295853602157	NA	-0.302722378731693	NA	-0.605661372967209	NA	chrX_151871791_151871835_(ATTTGC)n	3' UTR	59026
chrX|-|151860159|151860222|LINE|CR1|X6B_LINE|4521051|25.68	chrX	-	151860159	151860222	LINE	CR1	X6B_LINE	4521051	25.68	1	4	1	1	8	1	0	4	2	3	0	0	8	8	1	2	0	2	3	0	3	3	1	9	7	-0.999706597773506	1	-0.0186625800466879	1	0.212344481361807	0.993584710284143	-2.91082455958485	NA	0.498450262866234	NA	0.00623116004371388	NA	chrX_151860159_151860222_X6B_LINE	Promoter	59026
chrX|+|151859560|151859677|Simple_repeat|NA|(CTGGCC)n|4521050|NA	chrX	+	151859560	151859677	Simple_repeat	NA	(CTGGCC)n	4521050	NA	3	1	2	1	17	4	9	12	4	5	2	4	28	12	5	4	7	14	2	1	1	0	26	75	42	-0.814570242941139	1	0.0246016174292187	1	0.175865347609932	0.991959928087949	-1.43928845859461	0.822345460244637	0.651764704114547	0.99998603569134	0.766878385744028	0.999806343986626	chrX_151859560_151859677_(CTGGCC)n	Promoter	100526542
chrX|+|151817257|151817414|SINE|B2|B2_Mm2|4520953|9.50	chrX	+	151817257	151817414	SINE	B2	B2_Mm2	4520953	9.50	0	0	0	1	17	7	5	4	7	1	0	7	33	4	0	0	5	9	0	2	2	0	5	0	39	-0.822643159088933	1	-0.253015921892001	1	-0.07272748000157	0.998675089167885	-1.80064720521857	NA	-0.356790155284723	0.99998603569134	-1.04682238435597	0.999806343986626	chrX_151817257_151817414_B2_Mm2	Intron (ENSMUST00000153687.7/59026, intron 2 of 24)	59026
chrX|-|151629472|151629651|SINE|MIR|MIRb|4520593|38.80	chrX	-	151629472	151629651	SINE	MIR	MIRb	4520593	38.80	0	1	0	0	0	0	0	1	0	0	1	0	5	0	0	0	2	2	0	1	1	0	0	1	3	2.5260381659021	1	3.16735775670714	1	0.781542819967504	NA	NA	NA	NA	NA	NA	NA	chrX_151629472_151629651_MIRb	Promoter	320595
chrX|-|151615047|151615892|LINE|L1|L1_Mur2_orf2|4520561|17.20	chrX	-	151615047	151615892	LINE	L1	L1_Mur2_orf2	4520561	17.20	0	0	0	1	0	0	1	0	1	0	0	0	0	0	0	0	0	0	0	0	0	0	3	1	1	-0.631917350320895	NA	-1.28204186943079	NA	-0.461411145395365	NA	NA	NA	NA	NA	NA	NA	chrX_151615047_151615892_L1_Mur2_orf2	Intron (ENSMUST00000112662.8/320595, intron 17 of 18)	320595
chrX|-|151602151|151603520|LINE|L1|L1_Mur3_orf2|4520540|26.60	chrX	-	151602151	151603520	LINE	L1	L1_Mur3_orf2	4520540	26.60	1	0	0	0	1	0	2	1	0	0	0	3	1	0	0	0	0	2	1	0	0	0	1	3	4	0.391721201280237	1	-0.0244714838502212	1	-0.233410110971186	NA	0.263252240727933	NA	0.0905841145565834	NA	-0.300063464223847	NA	chrX_151602151_151603520_L1_Mur3_orf2	Intron (ENSMUST00000112662.8/320595, intron 17 of 18)	320595
chrX|+|151473705|151473743|Simple_repeat|NA|(A)n|4520233|NA	chrX	+	151473705	151473743	Simple_repeat	NA	(A)n	4520233	NA	1	2	1	2	5	5	1	3	1	1	4	9	11	0	0	0	3	0	1	0	1	1	1	4	11	0.619492348319901	1	-0.715506189937498	1	-1.18832878965003	0.905591643475945	0.932423263993567	NA	-1.25681376112864	0.99998603569134	-1.29654637459387	0.999806343986626	chrX_151473705_151473743_(A)n	Distal Intergenic	320595
chrX|+|151470548|151470676|LTR|ERVK|RLTR17B_Mm|4520231|41.74	chrX	+	151470548	151470676	LTR	ERVK	RLTR17B_Mm	4520231	41.74	0	6	0	10	47	12	20	17	16	0	5	10	56	0	15	0	0	10	7	0	0	0	36	65	65	-1.58119340791884	1	-2.09042252321276	1	-0.550356406893421	0.984365033148952	-1.40105012002155	0.822980157795808	-2.17240801078788	0.866367770574608	-0.434779221826163	0.999806343986626	chrX_151470548_151470676_RLTR17B_Mm	3' UTR	320595
chrX|+|151453771|151454193|LINE|L1|L1MD_orf2|4520198|30.12	chrX	+	151453771	151454193	LINE	L1	L1MD_orf2	4520198	30.12	0	0	0	0	0	2	1	1	1	0	0	0	2	0	0	0	0	0	0	0	0	0	0	2	2	-1.66889785672516	1	-2.36499316896693	1	-1.0286015453203	NA	NA	NA	NA	NA	NA	NA	chrX_151453771_151454193_L1MD_orf2	Intron (ENSMUST00000073364.5/207375, intron 10 of 15)	320595
chrX|-|151352899|151353346|LINE|L1|L1M2_orf2|4519935|27.31	chrX	-	151352899	151353346	LINE	L1	L1M2_orf2	4519935	27.31	1	0	0	0	3	0	1	0	0	1	0	0	0	0	0	1	0	0	0	0	0	0	1	0	0	-0.237676694018017	NA	-0.508219390862771	NA	-1.77005675009892	NA	NA	NA	NA	NA	NA	NA	chrX_151352899_151353346_L1M2_orf2	Intron (ENSMUST00000073364.5/207375, intron 1 of 15)	331547
chrX|+|151344539|151344578|Simple_repeat|NA|(CGC)n|4519921|NA	chrX	+	151344539	151344578	Simple_repeat	NA	(CGC)n	4519921	NA	0	0	0	0	0	0	1	0	0	1	0	3	1	1	2	0	1	0	1	0	0	1	2	2	5	1.03816919090348	1	1.42354034111984	1	1.31094810709162	NA	1.52096175687045	NA	0.607136177567553	NA	1.16269725283006	NA	chrX_151344539_151344578_(CGC)n	Promoter	331547
chrX|+|151344102|151344154|Simple_repeat|NA|(CCCTCAC)n|4519918|NA	chrX	+	151344102	151344154	Simple_repeat	NA	(CCCTCAC)n	4519918	NA	0	0	0	1	0	0	3	1	0	0	0	0	0	1	0	0	1	0	0	0	0	0	1	1	3	-1.83099645941869	1	-1.29175340441092	1	-1.13064288535597	NA	NA	NA	NA	NA	NA	NA	chrX_151344102_151344154_(CCCTCAC)n	Promoter	207375
chrX|+|151313472|151313760|SINE|B4|B4|4519825|26.73	chrX	+	151313472	151313760	SINE	B4	B4	4519825	26.73	0	0	0	1	2	0	1	0	0	0	0	0	1	0	0	0	0	0	0	2	0	0	4	0	2	-1.39980167242513	NA	-1.11193292458199	NA	0.167851403795767	NA	NA	NA	NA	NA	NA	NA	chrX_151313472_151313760_B4	Exon (ENSMUST00000175825.1/331547, exon 3 of 3)	279561
chrX|+|151295562|151295643|DNA|hAT-Ac|OldhAT1|4519772|21.83	chrX	+	151295562	151295643	DNA	hAT-Ac	OldhAT1	4519772	21.83	1	1	0	1	4	0	2	0	1	1	1	0	9	1	0	2	2	1	0	0	1	2	1	5	4	-0.43877334168613	1	0.954503551304382	1	-0.334232610437963	NA	-1.18447112806359	NA	1.00728048453544	NA	-0.537264465978583	NA	chrX_151295562_151295643_OldhAT1	Promoter	279561
chrX|-|151095773|151095894|SINE|B4|RSINE1|4519165|26.88	chrX	-	151095773	151095894	SINE	B4	RSINE1	4519165	26.88	0	1	0	1	0	0	1	0	0	0	0	0	2	1	0	0	0	1	0	0	0	0	0	0	2	-1.12926113049502	NA	0.308417331471305	NA	-1.38571474403215	NA	NA	NA	NA	NA	NA	NA	chrX_151095773_151095894_RSINE1	Promoter	69499
chrX|-|151095134|151095291|SINE|B2|B3A|4519161|21.80	chrX	-	151095134	151095291	SINE	B2	B3A	4519161	21.80	0	2	0	1	2	1	0	0	0	0	0	0	3	0	1	0	2	1	0	1	2	0	0	0	0	-0.284642065633429	1	1.8318086685678	1	-1.57080938120281	NA	NA	NA	NA	NA	NA	NA	chrX_151095134_151095291_B3A	Promoter	69499
chrX|-|151094920|151095125|SINE|B2|B3|4519160|22.73	chrX	-	151094920	151095125	SINE	B2	B3	4519160	22.73	0	2	0	0	0	2	1	0	0	0	0	1	0	0	0	0	1	0	0	2	0	0	0	0	1	-0.709016059197265	1	-0.858837869241238	1	-1.68274755795374	NA	NA	NA	NA	NA	NA	NA	chrX_151094920_151095125_B3	Promoter	69499
chrX|+|151091273|151091405|SINE|Alu|B1F1|4519149|29.92	chrX	+	151091273	151091405	SINE	Alu	B1F1	4519149	29.92	1	0	0	0	0	0	0	0	0	0	0	0	1	0	0	0	0	1	0	2	3	0	4	4	2	0.524017595394708	1	1.17102678551874	1	1.96330153172514	NA	NA	NA	NA	NA	NA	NA	chrX_151091273_151091405_B1F1	Intron (ENSMUST00000112683.8/69499, intron 3 of 4)	69499
chrX|+|151091019|151091164|SINE|Alu|B1_Mur2|4519148|17.02	chrX	+	151091019	151091164	SINE	Alu	B1_Mur2	4519148	17.02	0	0	1	2	2	0	0	0	0	0	0	0	2	0	0	0	0	0	0	0	0	0	5	0	2	-1.78143470599125	NA	-1.28369846152575	NA	-0.785683641439075	NA	NA	NA	NA	NA	NA	NA	chrX_151091019_151091164_B1_Mur2	Intron (ENSMUST00000112683.8/69499, intron 3 of 4)	14163
chrX|+|151090912|151091017|SINE|Alu|PB1D10|4519147|26.30	chrX	+	151090912	151091017	SINE	Alu	PB1D10	4519147	26.30	0	0	0	0	0	0	1	0	0	1	1	2	0	0	0	0	1	0	0	0	1	1	0	0	5	2.46339052776763	1	0.921650575150839	1	0.869486050546722	NA	NA	NA	NA	NA	NA	NA	chrX_151090912_151091017_PB1D10	Intron (ENSMUST00000112683.8/69499, intron 3 of 4)	14163
chrX|-|151087484|151087552|SINE|MIR|MIR|4519145|34.00	chrX	-	151087484	151087552	SINE	MIR	MIR	4519145	34.00	13	8	6	11	60	6	12	4	5	10	1	50	44	7	11	13	11	9	7	15	15	4	56	58	68	-0.0323991150762082	1	0.253079230277451	1	0.0299520456361963	0.998287827149442	0.102160209614119	0.993021767150908	0.233142501523161	0.99998603569134	0.151562410690674	0.999806343986626	chrX_151087484_151087552_MIR	Promoter	14163
chrX|+|151085314|151085471|LINE|L2|L2b_3end|4519142|33.69	chrX	+	151085314	151085471	LINE	L2	L2b_3end	4519142	33.69	1	4	0	0	7	1	0	0	0	0	0	0	0	1	0	0	0	1	0	2	5	1	0	2	3	-1.87948563811411	1	-0.887801667598565	1	-0.34103549455652	NA	NA	NA	NA	NA	NA	NA	chrX_151085314_151085471_L2b_3end	Promoter	14163
chrX|-|151084439|151084551|LINE|L1|L1ME2z_3end|4519132|31.46	chrX	-	151084439	151084551	LINE	L1	L1ME2z_3end	4519132	31.46	0	3	0	1	4	1	1	0	0	0	0	0	3	0	0	0	1	1	0	1	0	0	0	0	6	-2.21925593568071	1	-0.829348870866428	1	-1.50188413529257	NA	-2.78158129128108	NA	-0.540290833261956	NA	-1.42199985309898	NA	chrX_151084439_151084551_L1ME2z_3end	Intron (ENSMUST00000112685.7/14163, intron 12 of 17)	14163
chrX|-|151084188|151084285|SINE|B2|B3|4519140|29.80	chrX	-	151084188	151084285	SINE	B2	B3	4519140	29.80	1	0	0	1	6	0	1	0	0	0	0	0	0	0	0	0	2	0	0	1	2	0	0	2	3	-0.88049087878324	1	-0.183205906563834	1	-0.433401682667086	NA	NA	NA	NA	NA	NA	NA	chrX_151084188_151084285_B3	Intron (ENSMUST00000112685.7/14163, intron 12 of 17)	14163
chrX|-|151083992|151084086|SINE|Alu|PB1D10|4519139|26.02	chrX	-	151083992	151084086	SINE	Alu	PB1D10	4519139	26.02	1	2	0	1	1	0	0	0	0	0	0	0	0	0	2	0	0	0	0	0	0	0	0	0	2	-1.54779555033096	1	-0.13396788481255	NA	-1.61760727698301	NA	NA	NA	NA	NA	NA	NA	chrX_151083992_151084086_PB1D10	Intron (ENSMUST00000112685.7/14163, intron 12 of 17)	14163
chrX|+|151083820|151083935|LINE|L1|L1M3_orf2|4519137|33.27	chrX	+	151083820	151083935	LINE	L1	L1M3_orf2	4519137	33.27	0	2	0	0	3	0	0	2	0	2	0	1	2	0	0	1	1	0	0	0	1	0	2	1	0	1.20067561478434	1	0.180957646184465	1	-0.833448043861828	NA	-0.0797722216931501	NA	1.11432004303814	NA	-0.812020545574507	NA	chrX_151083820_151083935_L1M3_orf2	Intron (ENSMUST00000112685.7/14163, intron 12 of 17)	14163
chrX|-|151083120|151083266|SINE|Alu|B1_Mus2|4519133|9.34	chrX	-	151083120	151083266	SINE	Alu	B1_Mus2	4519133	9.34	0	1	0	0	3	0	0	0	1	1	0	0	9	1	0	0	0	0	0	1	0	3	0	3	5	-0.990198652160414	1	-0.483609052939529	1	1.13909000026431	NA	NA	NA	NA	NA	NA	NA	chrX_151083120_151083266_B1_Mus2	Intron (ENSMUST00000112685.7/14163, intron 12 of 17)	14163
chrX|-|151082911|151083058|LINE|L1|L1ME2z_3end|4519132|28.59	chrX	-	151082911	151083058	LINE	L1	L1ME2z_3end	4519132	28.59	1	1	0	0	2	0	2	0	0	0	0	0	0	0	0	0	0	0	0	0	0	0	1	2	0	-1.86735490380114	NA	-1.93863009850402	NA	-1.693934271117	NA	NA	NA	NA	NA	NA	NA	chrX_151082911_151083058_L1ME2z_3end	Intron (ENSMUST00000112685.7/14163, intron 12 of 17)	14163
chrX|+|151082073|151082182|SINE|Alu|PB1D7|4519128|28.83	chrX	+	151082073	151082182	SINE	Alu	PB1D7	4519128	28.83	2	0	2	1	0	0	2	0	1	0	0	0	0	1	0	0	0	0	0	0	1	1	1	0	0	-1.40140954323081	1	-1.31229191936904	1	-2.22980427981163	NA	NA	NA	NA	NA	NA	NA	chrX_151082073_151082182_PB1D7	Intron (ENSMUST00000112685.7/14163, intron 12 of 17)	14163
chrX|+|151001525|151001620|SINE|B4|RSINE1|4518873|31.07	chrX	+	151001525	151001620	SINE	B4	RSINE1	4518873	31.07	2	5	1	2	1	0	3	1	3	1	0	0	3	0	0	0	1	4	0	5	1	3	1	5	3	0.430345394038791	1	0.253594352559116	1	-0.366210479311485	0.990835720152738	-2.69925571703623	NA	0.779768431960802	NA	-0.683264671052995	NA	chrX_151001525_151001620_RSINE1	Intron (ENSMUST00000026297.11/237107, intron 5 of 15)	237107
chrX|+|151001244|151001396|SINE|B2|B2_Mm2|4518871|14.69	chrX	+	151001244	151001396	SINE	B2	B2_Mm2	4518871	14.69	5	3	2	9	28	4	0	2	12	0	2	0	30	3	3	0	8	5	0	6	10	5	9	29	52	-0.834688313758733	1	-0.305397492939677	1	0.268055613374417	0.991959928087949	-1.7446398951452	0.879180078167364	0.165015009914702	0.99998603569134	0.604893674098917	0.999806343986626	chrX_151001244_151001396_B2_Mm2	Promoter	237107
chrX|+|150999294|150999439|LINE|L1|L1MdV_I_3end|4518868|5.35	chrX	+	150999294	150999439	LINE	L1	L1MdV_I_3end	4518868	5.35	0	1	2	0	2	0	0	0	0	0	0	0	2	0	1	0	0	0	0	2	0	0	0	2	1	-1.42309889693566	1	-0.422726803998162	1	-0.923085046155095	NA	NA	NA	NA	NA	NA	NA	chrX_150999294_150999439_L1MdV_I_3end	Promoter	237107
chrX|-|150996398|150996464|SINE|ID|ID4_|4518864|21.50	chrX	-	150996398	150996464	SINE	ID	ID4_	4518864	21.50	2	0	2	1	5	0	0	1	0	0	0	0	1	0	0	1	2	0	0	0	0	0	4	7	1	-1.33570343489728	1	-0.575962833935028	1	-1.24170846493309	NA	-1.8563142271949	NA	1.11090939548435	NA	0.626050496406458	NA	chrX_150996398_150996464_ID4_	Intron (ENSMUST00000026297.11/237107, intron 9 of 15)	237107
chrX|+|150985818|150985889|SINE|ID|ID4_|4518841|30.01	chrX	+	150985818	150985889	SINE	ID	ID4_	4518841	30.01	39	41	13	24	65	10	17	15	18	13	8	26	97	11	11	12	17	22	16	35	37	18	65	117	94	-0.297333228909389	1	0.0281699116081648	1	0.0386460929640372	0.997686849259589	-0.369948301325295	0.937078040653723	0.361229838550157	0.99998603569134	0.349732575777362	0.999806343986626	chrX_150985818_150985889_ID4_	3' UTR	237107
chrX|+|150985718|150985781|SINE|Alu|B1F1|4518840|20.14	chrX	+	150985718	150985781	SINE	Alu	B1F1	4518840	20.14	16	17	5	10	2	1	2	4	0	1	1	5	8	7	0	3	1	2	1	8	9	4	18	19	12	-0.635174615228469	1	-0.0489764539980055	1	-0.189619625130622	0.991959928087949	0.93477089573125	NA	1.26506504076354	0.99998603569134	1.79103577877015	0.999806343986626	chrX_150985718_150985781_B1F1	3' UTR	237107
chrX|-|150985566|150985676|SINE|Alu|PB1D10|4518839|25.12	chrX	-	150985566	150985676	SINE	Alu	PB1D10	4518839	25.12	43	45	23	45	56	17	18	14	6	6	13	34	68	15	12	9	29	12	18	55	49	37	80	125	77	-0.26236314311395	1	0.211704968876759	1	0.0556159126039122	0.994893424962477	-0.00491315194390196	0.99901204596724	0.107954912013189	0.99998603569134	0.183393247765244	0.999806343986626	chrX_150985566_150985676_PB1D10	3' UTR	237107
chrX|+|150984636|150984693|Simple_repeat|NA|(AAAT)n|4518837|NA	chrX	+	150984636	150984693	Simple_repeat	NA	(AAAT)n	4518837	NA	2	4	2	3	2	3	2	2	1	0	1	4	7	0	2	1	2	2	0	4	6	0	16	14	9	-0.423058639531589	1	-0.113913501472459	1	0.176766399634575	0.9925177458723	-0.0518455835170221	NA	0.145833336907686	0.99998603569134	0.705769783450257	0.999806343986626	chrX_150984636_150984693_(AAAT)n	3' UTR	237107
chrX|+|150984016|150984122|SINE|Alu|PB1D10|4518834|35.87	chrX	+	150984016	150984122	SINE	Alu	PB1D10	4518834	35.87	43	57	23	48	39	3	14	7	7	6	3	23	61	5	7	7	4	4	25	40	63	23	40	57	38	-0.582363115801929	1	-0.468156321413954	1	-0.135313599800002	0.983727156136417	-0.247110545863236	0.979816133195732	-0.57919003929801	0.99998603569134	0.0574489773792331	0.999806343986626	chrX_150984016_150984122_PB1D10	3' UTR	237107
chrX|+|150983034|150983517|LINE|L1|L1ME1_3end|4518831|36.95	chrX	+	150983034	150983517	LINE	L1	L1ME1_3end	4518831	36.95	116	137	42	97	552	98	149	107	194	95	102	590	764	51	110	116	92	127	75	136	127	65	551	580	518	0.557170267263862	1	0.153491030896241	1	-0.117663209450687	0.98412137696084	0.611991676233538	0.843791702747061	-0.00612463228651493	0.99998603569134	-0.225191026603804	0.999806343986626	chrX_150983034_150983517_L1ME1_3end	3' UTR	237107
chrX|+|150668600|150668975|LINE|L1|Lx9_3end|4518287|24.09	chrX	+	150668600	150668975	LINE	L1	Lx9_3end	4518287	24.09	0	0	0	0	4	0	0	1	0	0	1	5	3	0	1	0	1	1	0	0	0	0	4	2	2	1.37487177402029	1	0.999090038058442	1	0.0404480261364127	NA	1.9121926717576	NA	0.541769187086265	NA	0.17471989589451	NA	chrX_150668600_150668975_Lx9_3end	Distal Intergenic	56191
chrX|+|150652471|150652533|SINE|MIR|MIRb|4518269|22.75	chrX	+	150652471	150652533	SINE	MIR	MIRb	4518269	22.75	5	2	1	3	35	6	6	6	17	6	2	3	39	6	1	1	12	6	0	0	4	1	14	19	29	-0.680253670551067	1	-0.656809876420882	1	-0.994271650648952	0.861527958036725	-1.99642051786283	0.750557308170602	-0.10344576713826	0.99998603569134	-0.782621419106556	0.999806343986626	chrX_150652471_150652533_MIRb	Promoter	56191
chrX|+|150649546|150649591|Simple_repeat|NA|(GCCTCA)n|4518267|NA	chrX	+	150649546	150649591	Simple_repeat	NA	(GCCTCA)n	4518267	NA	4	8	4	2	6	0	1	1	3	0	1	2	2	2	1	1	1	3	3	2	3	1	6	11	9	-0.2263766998927	1	-0.104279716778896	1	-0.248836082281728	0.989669854452915	0.104196472046355	NA	0.92259552190885	NA	0.874574498370233	NA	chrX_150649546_150649591_(GCCTCA)n	3' UTR	56191
chrX|+|150648504|150648692|Simple_repeat|NA|(GCTAGT)n|4518266|NA	chrX	+	150648504	150648692	Simple_repeat	NA	(GCTAGT)n	4518266	NA	37	41	11	28	19	4	7	2	4	0	1	15	21	1	3	3	5	3	26	42	30	23	25	30	18	-0.280804182332623	1	0.000611036713076814	1	0.0478300377295746	0.996835633908839	-0.239360514867469	0.98291678354754	-0.344346704614042	0.99998603569134	-0.05846111843999	0.999806343986626	chrX_150648504_150648692_(GCTAGT)n	Exon (ENSMUST00000112709.7/56191, exon 12 of 13)	56191
chrX|+|150614367|150614409|Simple_repeat|NA|(T)n|4518227|NA	chrX	+	150614367	150614409	Simple_repeat	NA	(T)n	4518227	NA	0	0	1	0	21	8	0	5	5	9	0	25	50	1	7	1	3	8	1	0	0	2	2	32	33	0.127543969650676	1	-0.000460385492256341	1	0.240716036867311	0.994312127925736	0.136951791947119	0.996099291747335	-0.263426768324041	0.99998603569134	-0.160293812781552	0.999806343986626	chrX_150614367_150614409_(T)n	Promoter	18639
chrX|+|150574721|150576039|LINE|L1|L1_Mur3_5end|4518145|32.05	chrX	+	150574721	150576039	LINE	L1	L1_Mur3_5end	4518145	32.05	0	2	0	1	4	1	2	0	3	1	0	2	4	1	4	0	3	2	0	0	1	2	4	3	4	-0.483542862417585	1	0.459390326776454	1	-0.479749395123922	0.984365033148952	-1.07674563150475	NA	0.47364972208608	NA	-0.748603873256092	NA	chrX_150574721_150576039_L1_Mur3_5end	Intron (ENSMUST00000112725.7/77622, intron 6 of 6)	11656
chrX|+|150573157|150573351|SINE|B2|B3A|4518143|26.80	chrX	+	150573157	150573351	SINE	B2	B3A	4518143	26.80	1	0	1	0	1	0	1	1	1	0	0	1	2	0	0	0	0	0	0	0	0	1	6	0	1	-0.358042811648118	1	-1.40491256293593	1	-0.296006987413476	NA	NA	NA	NA	NA	NA	NA	chrX_150573157_150573351_B3A	Intron (ENSMUST00000112725.7/77622, intron 6 of 6)	11656
chrX|-|150569196|150569667|LINE|L2|L2a_3end|4518139|46.74	chrX	-	150569196	150569667	LINE	L2	L2a_3end	4518139	46.74	1	0	0	2	0	0	2	0	0	0	0	0	3	0	0	0	1	0	0	0	1	0	3	1	2	-1.95576796909764	1	-0.891673806863014	1	-0.947096517080006	NA	NA	NA	NA	NA	NA	NA	chrX_150569196_150569667_L2a_3end	3' UTR	11656
chrX|-|150565919|150566204|DNA|TcMar-Tigger|MER2|4518130|25.11	chrX	-	150565919	150566204	DNA	TcMar-Tigger	MER2	4518130	25.11	0	0	0	0	0	0	1	1	0	1	1	0	2	0	1	0	0	0	0	0	0	0	0	1	2	0.871952899169926	1	-0.0739103974704029	1	-0.296313310778773	NA	NA	NA	NA	NA	NA	NA	chrX_150565919_150566204_MER2	Promoter	11656
chrX|+|150521854|150522202|LTR|ERVK|RLTR9D2|4518062|16.57	chrX	+	150521854	150522202	LTR	ERVK	RLTR9D2	4518062	16.57	2	4	0	0	3	2	4	0	0	1	0	6	4	0	1	0	2	4	0	2	1	2	2	4	2	-0.204944466321945	1	0.49447164809492	1	-1.15002789626045	0.908672862628248	-0.474352054579964	NA	-0.0719243459089946	NA	-1.98180534810588	NA	chrX_150521854_150522202_RLTR9D2	3' UTR	11656
chrX|-|150521129|150521244|LTR|ERVL-MaLR|MLT1A1|4518060|30.91	chrX	-	150521129	150521244	LTR	ERVL-MaLR	MLT1A1	4518060	30.91	0	0	0	0	4	0	0	0	0	2	0	0	0	1	0	0	1	1	0	3	0	0	3	0	0	0.543684863011681	1	0.871555988179206	1	0.591343082467135	NA	NA	NA	NA	NA	NA	NA	chrX_150521129_150521244_MLT1A1	3' UTR	11656
chrX|-|150516125|150517803|LINE|L1|Lx8b_3end|4518044|24.48	chrX	-	150516125	150517803	LINE	L1	Lx8b_3end	4518044	24.48	1	3	0	0	7	1	1	3	5	0	0	4	10	4	2	1	3	3	0	0	2	4	4	8	11	0.290748801004654	1	0.781872527811752	1	0.361451949231692	0.986539101252874	-0.243041675405129	NA	0.923398909346735	NA	0.206239039158731	NA	chrX_150516125_150517803_Lx8b_3end	Distal Intergenic	11656
chrX|-|150516036|150516121|LINE|L1|Lx8b_3end|4518044|25.64	chrX	-	150516036	150516121	LINE	L1	Lx8b_3end	4518044	25.64	0	0	0	0	0	1	0	0	0	0	0	1	6	1	1	0	1	0	0	0	0	0	0	1	0	0.146899891143326	1	1.74733978369544	NA	-0.856200850352122	NA	NA	NA	NA	NA	NA	NA	chrX_150516036_150516121_Lx8b_3end	Distal Intergenic	11656
chrX|+|150515840|150515986|SINE|B4|RSINE1|4518043|23.91	chrX	+	150515840	150515986	SINE	B4	RSINE1	4518043	23.91	0	0	0	1	2	0	0	1	0	1	0	0	2	0	1	1	0	0	0	0	0	0	0	0	0	0.368110934120744	1	0.65958919159442	1	-1.80817595683748	NA	NA	NA	NA	NA	NA	NA	chrX_150515840_150515986_RSINE1	Distal Intergenic	11656
chrX|-|150515507|150515654|SINE|B4|RSINE1|4518042|23.45	chrX	-	150515507	150515654	SINE	B4	RSINE1	4518042	23.45	0	0	0	2	3	0	1	0	0	1	0	0	2	2	0	1	1	0	0	0	1	1	4	1	2	-1.38051623104053	1	0.181804938591766	1	-0.230598974680992	NA	-2.00512047316652	NA	0.401135678076966	NA	-0.293797000845862	NA	chrX_150515507_150515654_RSINE1	Distal Intergenic	11656
chrX|+|150514051|150514128|Simple_repeat|NA|(GGA)n|4518038|NA	chrX	+	150514051	150514128	Simple_repeat	NA	(GGA)n	4518038	NA	0	2	0	0	0	0	0	0	3	0	0	0	1	0	0	0	0	0	0	0	0	0	2	2	3	0.22073304282262	1	-1.08381118582723	NA	-0.115375693460263	NA	NA	NA	NA	NA	NA	NA	chrX_150514051_150514128_(GGA)n	Distal Intergenic	11656
chrX|+|150513892|150514041|LTR|ERVL|MT2B2|4518037|41.93	chrX	+	150513892	150514041	LTR	ERVL	MT2B2	4518037	41.93	0	0	0	1	3	0	0	0	0	0	1	0	6	0	0	0	1	1	0	1	1	0	0	3	0	0.555503325450112	1	1.51632890468883	1	-0.11784750306683	NA	NA	NA	NA	NA	NA	NA	chrX_150513892_150514041_MT2B2	Distal Intergenic	11656
chrX|-|150506309|150508110|LINE|L1|L1MdV_III_orf2|4518020|6.76	chrX	-	150506309	150508110	LINE	L1	L1MdV_III_orf2	4518020	6.76	1	2	0	2	14	2	8	0	2	3	3	23	13	2	3	4	12	2	0	5	3	7	9	5	23	1.02386318569198	1	1.31418024435622	1	0.248606142035087	0.991959928087949	0.729766950887337	0.923361376538914	0.609544549855764	0.99998603569134	-0.844718685935049	0.999806343986626	chrX_150506309_150508110_L1MdV_III_orf2	Distal Intergenic	11656
chrX|+|150502851|150503164|LTR|ERV1|RLTR14|4518009|11.65	chrX	+	150502851	150503164	LTR	ERV1	RLTR14	4518009	11.65	0	0	0	1	0	0	0	0	1	0	0	0	2	0	0	0	0	2	0	0	0	1	0	0	1	1.79198340119253	NA	2.31493492666973	NA	-0.363246447209561	NA	NA	NA	NA	NA	NA	NA	chrX_150502851_150503164_RLTR14	Distal Intergenic	382245
chrX|+|150499396|150502826|LTR|ERV1|RLTR14-int|4518009|14.08	chrX	+	150499396	150502826	LTR	ERV1	RLTR14-int	4518009	14.08	5	8	0	1	24	9	5	5	6	2	3	2	25	8	1	2	3	9	1	2	7	7	7	7	29	-0.777665666140951	1	-0.284376373520477	1	-0.46894407244976	0.977553946313482	-1.67022507927476	0.819321451450033	-0.517260020857953	0.99998603569134	-1.32268559285208	0.999806343986626	chrX_150499396_150502826_RLTR14-int	Distal Intergenic	382245
chrX|-|150499052|150499395|LTR|ERVK|RMER12C|4518013|10.10	chrX	-	150499052	150499395	LTR	ERVK	RMER12C	4518013	10.10	0	0	0	0	2	0	0	0	0	1	0	0	1	0	0	0	0	0	0	1	0	4	0	0	2	0.460853842997195	1	0.136596044225365	1	1.44191449202811	NA	NA	NA	NA	NA	NA	NA	chrX_150499052_150499395_RMER12C	Distal Intergenic	382245
chrX|-|150497923|150498328|LTR|ERVK|RLTR17B_Mm|4518013|23.66	chrX	-	150497923	150498328	LTR	ERVK	RLTR17B_Mm	4518013	23.66	0	0	0	0	3	0	5	4	0	0	0	0	0	0	1	0	0	0	0	0	0	0	4	0	7	-2.25539929008923	1	-3.23612731346777	1	-0.638521644856622	NA	NA	NA	NA	NA	NA	NA	chrX_150497923_150498328_RLTR17B_Mm	Distal Intergenic	382245
chrX|+|150497377|150497691|LTR|ERV1|RLTR14-int|4518009|13.46	chrX	+	150497377	150497691	LTR	ERV1	RLTR14-int	4518009	13.46	0	1	0	0	2	0	0	1	0	0	0	0	1	0	0	0	0	0	0	1	0	0	1	0	2	-0.254453319183817	NA	-0.575605817386995	NA	-0.275351080753922	NA	NA	NA	NA	NA	NA	NA	chrX_150497377_150497691_RLTR14-int	Distal Intergenic	382245
chrX|+|150496967|150497197|LTR|ERVK|RMER12C|4518012|26.43	chrX	+	150496967	150497197	LTR	ERVK	RMER12C	4518012	26.43	0	0	0	1	3	3	0	1	0	0	0	1	1	0	1	0	0	0	0	0	0	0	0	0	1	-1.73094484972616	1	-1.97563761246833	1	-2.43164067269371	NA	NA	NA	NA	NA	NA	NA	chrX_150496967_150497197_RMER12C	Distal Intergenic	382245
chrX|+|150495180|150495982|LTR|ERV1|RLTR14-int|4518009|23.54	chrX	+	150495180	150495982	LTR	ERV1	RLTR14-int	4518009	23.54	2	1	1	2	16	1	4	1	1	1	0	2	6	0	0	0	6	2	0	1	1	2	3	0	9	-1.04051662200423	1	-0.271374302002675	1	-1.39775334556927	0.838799431457368	-2.36087882878572	NA	-0.13103884714016	NA	-1.91967268159892	0.999806343986626	chrX_150495180_150495982_RLTR14-int	Distal Intergenic	382245
chrX|+|150485999|150489379|LTR|ERV1|MMVL30-int|4517992|8.64	chrX	+	150485999	150489379	LTR	ERV1	MMVL30-int	4517992	8.64	0	0	0	13	8	0	3	0	10	2	0	11	0	14	0	3	6	6	0	5	0	0	14	12	9	0.136069529448251	1	0.918895471028833	1	-0.591439037908686	0.98810126282723	0.764128266451679	NA	1.70885445924178	0.99998603569134	0.526662437498846	0.999806343986626	chrX_150485999_150489379_MMVL30-int	Distal Intergenic	382245
chrX|+|150485632|150486931|LTR|ERV1|RLTR6-int|4517992|10.28	chrX	+	150485632	150486931	LTR	ERV1	RLTR6-int	4517992	10.28	0	5	0	0	8	0	10	0	0	5	0	0	5	0	0	0	0	0	0	0	0	0	19	0	0	-3.627205990351	1	-4.98130595114382	1	-2.07060269771416	0.974161101066224	NA	NA	NA	NA	NA	NA	chrX_150485632_150486931_RLTR6-int	Distal Intergenic	382245
chrX|+|150481574|150482464|LINE|L1|L1_Mur3_5end|4517987|18.63	chrX	+	150481574	150482464	LINE	L1	L1_Mur3_5end	4517987	18.63	0	1	0	0	2	0	0	0	0	0	0	0	3	0	0	0	1	0	0	1	1	1	2	0	0	-0.164621523505698	1	0.884467313196485	NA	0.198542399106486	NA	NA	NA	NA	NA	NA	NA	chrX_150481574_150482464_L1_Mur3_5end	Distal Intergenic	382245
chrX|+|150481197|150481518|LTR|ERVL-MaLR|ORR1A2|4517986|10.10	chrX	+	150481197	150481518	LTR	ERVL-MaLR	ORR1A2	4517986	10.10	0	0	0	0	2	0	0	0	3	0	0	0	4	0	0	0	0	1	0	1	0	0	0	3	3	0.513478722545543	1	0.00238157360202822	1	0.551211661672851	NA	NA	NA	NA	NA	NA	NA	chrX_150481197_150481518_ORR1A2	Distal Intergenic	382245
chrX|+|150470565|150471780|LTR|ERVK|RMER12C|4517967|9.62	chrX	+	150470565	150471780	LTR	ERVK	RMER12C	4517967	9.62	0	1	0	0	3	0	0	0	0	0	0	0	2	0	0	0	3	0	0	1	1	0	2	1	2	-0.0882528781856763	1	1.34730833417345	1	0.225233864529885	NA	NA	NA	NA	NA	NA	NA	chrX_150470565_150471780_RMER12C	Distal Intergenic	382245
chrX|+|150467041|150467318|LTR|ERVK|RLTR50B|4517959|5.76	chrX	+	150467041	150467318	LTR	ERVK	RLTR50B	4517959	5.76	0	1	0	0	1	0	0	0	0	0	1	0	1	0	1	0	0	0	0	0	0	0	0	0	3	0.324586997064349	NA	0.346189857976467	NA	-0.494967665232639	NA	NA	NA	NA	NA	NA	NA	chrX_150467041_150467318_RLTR50B	Distal Intergenic	382245
chrX|+|150465729|150466031|LTR|ERVL-MaLR|ORR1A2|4517958|6.31	chrX	+	150465729	150466031	LTR	ERVL-MaLR	ORR1A2	4517958	6.31	0	0	1	0	7	0	1	0	2	0	0	1	3	3	1	0	0	0	1	1	0	0	2	0	4	-1.74848245807405	1	-1.2836361834742	1	-0.481479793704453	NA	NA	NA	NA	NA	NA	NA	chrX_150465729_150466031_ORR1A2	Intron (ENSMUST00000120793.1/ENSMUST00000120793.1, intron 1 of 1)	382245
chrX|+|150437704|150437850|SINE|Alu|B1_Mus2|4517903|11.73	chrX	+	150437704	150437850	SINE	Alu	B1_Mus2	4517903	11.73	0	0	0	0	3	2	1	0	1	0	3	1	1	0	0	0	0	2	0	0	0	0	0	0	0	1.63543438929853	1	0.178895093624781	1	-2.42227215683668	NA	0.863186079525982	NA	-0.883001459142473	NA	-5.09235639725027	NA	chrX_150437704_150437850_B1_Mus2	Exon (ENSMUST00000127532.1/382245, exon 2 of 2)	382245
chrX|+|150433350|150434779|LINE|L1|Lx4A_3end|4517902|11.13	chrX	+	150433350	150434779	LINE	L1	Lx4A_3end	4517902	11.13	0	0	0	0	1	0	0	0	0	0	0	0	1	1	0	0	0	1	0	0	0	0	1	0	1	-0.265934050175529	NA	1.06097295913765	NA	-0.321693029570206	NA	NA	NA	NA	NA	NA	NA	chrX_150433350_150434779_Lx4A_3end	Promoter	382245
chrX|+|150417797|150419011|LINE|L1|Lx8_3end|4517877|36.41	chrX	+	150417797	150419011	LINE	L1	Lx8_3end	4517877	36.41	0	0	0	1	0	1	0	0	2	1	0	0	3	0	1	0	1	0	0	0	1	0	0	2	1	0.245152662922586	1	0.221038429207006	1	-0.262357999401737	NA	NA	NA	NA	NA	NA	NA	chrX_150417797_150419011_Lx8_3end	Exon (ENSMUST00000155740.1/382245, exon 2 of 2)	382245
chrX|+|150414419|150414747|LINE|L1|Lx9_3end|4517873|28.05	chrX	+	150414419	150414747	LINE	L1	Lx9_3end	4517873	28.05	1	1	0	1	4	1	0	1	3	0	0	0	4	0	0	1	3	1	0	0	0	0	0	1	1	0.491268144481797	1	0.732118385820931	1	-2.21422414530729	NA	-2.29313424032459	NA	1.33845691854483	NA	-2.4486421596828	NA	chrX_150414419_150414747_Lx9_3end	Intron (ENSMUST00000059256.7/382245, intron 2 of 2)	382245
chrX|+|150411188|150411384|SINE|B4|ID_B1|4517868|33.37	chrX	+	150411188	150411384	SINE	B4	ID_B1	4517868	33.37	0	1	0	0	3	0	0	0	2	0	0	0	2	1	0	1	1	3	0	0	0	0	2	5	2	0.114597214660237	1	1.3676810963739	1	-0.00868603617042641	NA	-1.40596919422995	NA	2.19384266107656	NA	0.633386167276692	NA	chrX_150411188_150411384_ID_B1	Intron (ENSMUST00000059256.7/382245, intron 2 of 2)	382245
chrX|+|150395106|150395365|SINE|B4|B4A|4517851|47.20	chrX	+	150395106	150395365	SINE	B4	B4A	4517851	47.20	6	4	2	2	17	4	7	4	6	1	0	7	30	6	3	2	8	8	1	4	5	9	17	33	36	-0.800089532429253	1	0.24537283428227	1	0.282987109191208	0.981896331207299	-1.3696422867466	0.83872184542062	0.34289937415007	0.99998603569134	0.194556304824309	0.999806343986626	chrX_150395106_150395365_B4A	Distal Intergenic	382245
chrX|+|150393497|150393550|Simple_repeat|NA|(ACAT)n|4517848|NA	chrX	+	150393497	150393550	Simple_repeat	NA	(ACAT)n	4517848	NA	0	0	0	0	6	0	0	0	0	1	0	0	2	0	0	0	0	1	0	1	1	1	2	4	1	-0.771244167118785	1	-0.47183349760591	1	0.697863435352613	NA	NA	NA	NA	NA	NA	NA	chrX_150393497_150393550_(ACAT)n	Distal Intergenic	382245
chrX|+|150392448|150392603|SINE|Alu|B1_Mur2|4517845|35.56	chrX	+	150392448	150392603	SINE	Alu	B1_Mur2	4517845	35.56	6	4	2	2	28	3	9	7	8	6	3	23	40	4	5	4	4	11	2	3	5	1	26	34	46	0.112992312053571	1	-0.00585049519402205	1	-0.0670003123631216	0.997451741292694	0.246240688764439	0.979302354242567	0.121670250564794	0.99998603569134	0.167962099712012	0.999806343986626	chrX_150392448_150392603_B1_Mur2	Distal Intergenic	382245
chrX|+|150391841|150391923|LINE|L1|Lx5b_3end|4517843|15.19	chrX	+	150391841	150391923	LINE	L1	Lx5b_3end	4517843	15.19	1	0	0	0	0	0	0	1	0	0	1	2	3	0	0	0	1	0	1	0	0	0	2	4	0	2.21123185901714	1	1.47707600579529	1	0.70639237151446	NA	NA	NA	NA	NA	NA	NA	chrX_150391841_150391923_Lx5b_3end	Distal Intergenic	382245
chrX|+|150389095|150389247|LINE|L1|Lx8b_3end|4517840|30.72	chrX	+	150389095	150389247	LINE	L1	Lx8b_3end	4517840	30.72	0	0	0	0	0	1	0	0	0	0	0	0	0	1	1	0	0	1	0	0	0	0	0	2	1	-1.06064854491941	NA	0.715975881104482	NA	-0.323426761138168	NA	NA	NA	NA	NA	NA	NA	chrX_150389095_150389247_Lx8b_3end	Distal Intergenic	382245
chrX|-|150385793|150386669|LINE|L1|L1_Mur1_orf2|4517836|9.28	chrX	-	150385793	150386669	LINE	L1	L1_Mur1_orf2	4517836	9.28	0	0	1	0	6	1	0	0	0	0	1	8	2	1	0	2	1	4	0	0	0	2	7	3	0	1.31143413273874	1	1.93520214422753	1	-0.0544187983979125	NA	1.43706832656612	NA	1.45754221784831	NA	-0.408191383519071	NA	chrX_150385793_150386669_L1_Mur1_orf2	Distal Intergenic	382245
chrX|-|150382773|150383897|LINE|L1|L1MdA_VI_5end|4517831|5.01	chrX	-	150382773	150383897	LINE	L1	L1MdA_VI_5end	4517831	5.01	0	0	0	0	2	0	0	0	0	0	0	1	0	1	0	0	0	0	0	0	0	0	2	5	2	-0.462982548344195	NA	-0.39366967307258	NA	0.466090052436805	NA	NA	NA	NA	NA	NA	NA	chrX_150382773_150383897_L1MdA_VI_5end	Distal Intergenic	382245
chrX|-|150372268|150373502|LINE|L1|L1MdA_IV_orf2|4517830|5.33	chrX	-	150372268	150373502	LINE	L1	L1MdA_IV_orf2	4517830	5.33	1	0	0	0	5	0	0	4	1	0	0	0	3	5	0	0	2	0	0	0	0	0	0	2	0	-0.484395200236782	1	0.470682112099736	1	-1.32424213890364	NA	NA	NA	NA	NA	NA	NA	chrX_150372268_150373502_L1MdA_IV_orf2	Distal Intergenic	333588
chrX|+|149935838|149940220|LINE|L1|L1MdGf_I_orf2|4517327|0.67	chrX	+	149935838	149940220	LINE	L1	L1MdGf_I_orf2	4517327	0.67	0	0	0	0	0	9	0	0	0	6	0	0	0	0	0	0	0	0	0	0	0	2	13	10	3	-2.17724858879274	1	-4.54869115760886	1	0.201124619844591	0.998675089167885	NA	NA	NA	NA	NA	NA	chrX_149935838_149940220_L1MdGf_I_orf2	Promoter	382244
chrX|+|149036629|149036683|Simple_repeat|NA|(CTAC)n|4515461|NA	chrX	+	149036629	149036683	Simple_repeat	NA	(CTAC)n	4515461	NA	0	0	0	0	2	1	0	0	0	0	0	0	6	0	0	0	1	0	0	0	0	0	5	0	3	-1.79926132356337	NA	-0.439530524569885	NA	-0.0276713572134035	NA	NA	NA	NA	NA	NA	NA	chrX_149036629_149036683_(CTAC)n	Distal Intergenic	100039890
chrX|-|148383334|148385667|LINE|L1|L1MdF_V_orf2|4514203|12.20	chrX	-	148383334	148385667	LINE	L1	L1MdF_V_orf2	4514203	12.20	0	0	0	0	0	0	0	0	0	0	0	0	0	0	5	4	7	0	0	0	0	0	1	3	1	0	1	4.4186234026255	1	0.522228086951927	NA	NA	NA	NA	NA	NA	NA	chrX_148383334_148385667_L1MdF_V_orf2	Distal Intergenic	100039890
chrX|+|148194212|148194251|Simple_repeat|NA|(TGT)n|4513817|NA	chrX	+	148194212	148194251	Simple_repeat	NA	(TGT)n	4513817	NA	0	0	0	0	3	0	1	0	0	0	1	0	0	0	1	0	0	1	0	0	2	0	0	2	0	0.426783292136295	1	0.533344436418927	1	-0.106920181139796	NA	NA	NA	NA	NA	NA	NA	chrX_148194212_148194251_(TGT)n	Intron (ENSMUST00000112796.1/434864, intron 1 of 6)	434864
chrY|-|936022|936233|LINE|L1|L1_Mur3_orf2|4556625|35.41	chrY	-	936022	936233	LINE	L1	L1_Mur3_orf2	4556625	35.41	0	0	0	0	1	0	0	0	0	1	1	0	0	0	0	0	0	1	0	0	0	0	0	4	3	1.83731758178912	NA	0.53632329444565	NA	0.454373070412568	NA	NA	NA	NA	NA	NA	NA	chrY_936022_936233_L1_Mur3_orf2	Intron (ENSMUST00000055032.13/20592, intron 17 of 25)	20592
chrX|-|147499313|147499416|LINE|L1|L1MB1_3end|4512535|22.32	chrX	-	147499313	147499416	LINE	L1	L1MB1_3end	4512535	22.32	0	0	0	0	1	0	0	0	2	0	2	0	1	0	1	0	0	0	0	0	0	0	0	2	2	2.31128759453388	1	0.451336965257303	1	0.0906831782968564	NA	NA	NA	NA	NA	NA	NA	chrX_147499313_147499416_L1MB1_3end	Promoter	210297
chrX|+|147484806|147484935|Simple_repeat|NA|(TAAAATA)n|4512505|NA	chrX	+	147484806	147484935	Simple_repeat	NA	(TAAAATA)n	4512505	NA	0	0	0	0	1	0	0	0	1	1	0	0	0	0	0	1	1	0	0	0	0	2	0	0	1	2.28468069772324	1	1.81486888195078	1	0.148753367991196	NA	NA	NA	NA	NA	NA	NA	chrX_147484806_147484935_(TAAAATA)n	Intron (ENSMUST00000152838.7/210297, intron 10 of 14)	210297
chrX|-|147482013|147482133|SINE|B4|RSINE1|4512503|29.83	chrX	-	147482013	147482133	SINE	B4	RSINE1	4512503	29.83	0	1	0	0	4	1	0	0	0	0	0	0	0	0	0	0	0	1	0	1	0	0	1	0	0	-0.701569426577424	NA	-0.390185371916597	NA	-1.39750329094626	NA	NA	NA	NA	NA	NA	NA	chrX_147482013_147482133_RSINE1	Intron (ENSMUST00000152838.7/210297, intron 10 of 14)	210297
chrX|+|147467884|147468720|LINE|L1|L1Lx_II_orf2|4512476|8.64	chrX	+	147467884	147468720	LINE	L1	L1Lx_II_orf2	4512476	8.64	0	0	0	0	0	0	0	0	0	1	0	0	4	0	0	0	0	0	0	1	0	1	3	0	1	0.542428151518825	NA	0.737870011252683	NA	1.27504909066225	NA	NA	NA	NA	NA	NA	NA	chrX_147467884_147468720_L1Lx_II_orf2	Distal Intergenic	210297
chrX|-|145990997|145991060|DNA|hAT-Ac|OldhAT1|4510292|27.16	chrX	-	145990997	145991060	DNA	hAT-Ac	OldhAT1	4510292	27.16	1	0	3	0	2	0	0	1	0	0	0	0	2	0	0	0	0	0	1	4	2	4	0	3	2	-0.369380767805873	1	-0.425187317375764	1	0.626117445964538	NA	NA	NA	NA	NA	NA	NA	chrX_145990997_145991060_OldhAT1	Exon (ENSMUST00000121516.1/ENSMUST00000121516.1, exon 1 of 1)	27494
chrX|-|145831971|145834266|LINE|L1|L1_Mur2_orf2|4510108|13.34	chrX	-	145831971	145834266	LINE	L1	L1_Mur2_orf2	4510108	13.34	20	7	6	14	8	1	7	1	1	2	0	14	13	1	1	0	3	1	12	17	8	7	5	11	10	0.105099640430517	1	-0.253249762018294	1	-0.346344681015557	0.975034438349913	0.0516854682992762	NA	-1.18483683231455	0.99998603569134	-0.880234773754945	0.999806343986626	chrX_145831971_145834266_L1_Mur2_orf2	Exon (ENSMUST00000120604.1/ENSMUST00000120604.1, exon 1 of 1)	27494
chrX|-|145450692|145450791|LTR|ERVK|RLTR26D_MM|4509460|22.09	chrX	-	145450692	145450791	LTR	ERVK	RLTR26D_MM	4509460	22.09	3	1	0	0	0	0	0	0	3	0	1	0	6	3	0	0	0	1	5	1	0	3	1	2	4	1.57534691754455	1	1.81133978238235	1	1.68544479672394	0.911644176746676	NA	NA	NA	NA	NA	NA	chrX_145450692_145450791_RLTR26D_MM	Exon (ENSMUST00000125271.7/27494, exon 10 of 11)	27494
chrX|+|145450525|145450668|Simple_repeat|NA|(AGCTGG)n|4509459|NA	chrX	+	145450525	145450668	Simple_repeat	NA	(AGCTGG)n	4509459	NA	1	3	0	2	5	0	1	2	0	0	0	0	3	2	0	2	1	1	0	2	2	2	0	9	6	-1.13117304938607	1	0.446069287381004	1	0.124149741561455	NA	-2.41628953953617	NA	1.01830971014342	NA	0.313279444439632	NA	chrX_145450525_145450668_(AGCTGG)n	Exon (ENSMUST00000125271.7/27494, exon 10 of 11)	27494
chrX|-|145100844|145101278|LINE|L1|L1MCa_5end|4508890|35.64	chrX	-	145100844	145101278	LINE	L1	L1MCa_5end	4508890	35.64	0	0	0	0	0	0	0	1	1	0	0	0	0	0	1	0	1	0	0	1	0	0	0	4	0	1.1437666975709	1	1.15553484288225	NA	0.807212771487754	NA	NA	NA	NA	NA	NA	NA	chrX_145100844_145101278_L1MCa_5end	5' UTR	100499526
chrX|+|144979769|144980565|LINE|L1|L1Lx_I_3end|4508714|9.75	chrX	+	144979769	144980565	LINE	L1	L1Lx_I_3end	4508714	9.75	0	1	0	0	2	0	1	0	0	0	0	3	0	0	0	0	0	0	0	0	0	0	1	0	1	0.376269874250104	NA	-0.732034872248409	NA	-1.27679258849141	NA	NA	NA	NA	NA	NA	NA	chrX_144979769_144980565_L1Lx_I_3end	Intron (ENSMUST00000112843.1/619287, intron 2 of 6)	100499526
chrX|+|144915071|144915123|Simple_repeat|NA|(GGA)n|4508610|NA	chrX	+	144915071	144915123	Simple_repeat	NA	(GGA)n	4508610	NA	1	0	0	3	5	0	2	0	0	1	1	1	0	0	0	0	1	0	0	0	1	0	7	9	7	-0.81672545159868	1	-2.09734642275454	1	-0.419526536167393	NA	-0.529008612803831	NA	-1.40136290641175	NA	0.541328891138429	NA	chrX_144915071_144915123_(GGA)n	Intron (ENSMUST00000112843.1/619287, intron 2 of 6)	100499526
chrX|+|144757878|144760819|LINE|L1|L1MdFanc_II_orf2|4508379|6.95	chrX	+	144757878	144760819	LINE	L1	L1MdFanc_II_orf2	4508379	6.95	0	1	0	0	1	0	0	0	0	4	0	0	0	0	0	0	0	0	1	3	2	1	0	1	3	1.8158800628029	1	-0.179961814783499	1	1.49410449945092	NA	NA	NA	NA	NA	NA	NA	chrX_144757878_144760819_L1MdFanc_II_orf2	Intron (ENSMUST00000112843.1/619287, intron 2 of 6)	619287
chrX|+|144675339|144676568|LTR|ERVL-MaLR|MTE-int|4508235|31.49	chrX	+	144675339	144676568	LTR	ERVL-MaLR	MTE-int	4508235	31.49	0	0	0	0	0	0	0	0	0	1	0	0	0	0	2	0	1	1	0	0	1	0	1	2	2	0.498293061863203	1	2.05085223767053	1	0.963899886768289	NA	NA	NA	NA	NA	NA	NA	chrX_144675339_144676568_MTE-int	Intron (ENSMUST00000040184.3/22067, intron 1 of 10)	22067
chrX|+|144674765|144675080|LTR|ERVL-MaLR|MTE-int|4508235|31.49	chrX	+	144674765	144675080	LTR	ERVL-MaLR	MTE-int	4508235	31.49	0	0	0	0	0	1	0	0	0	0	0	0	1	0	4	0	0	0	0	1	0	1	0	0	3	-1.31081119808195	1	0.758675089864729	1	0.590630804298994	NA	NA	NA	NA	NA	NA	NA	chrX_144674765_144675080_MTE-int	Intron (ENSMUST00000040184.3/22067, intron 1 of 10)	22067
chrX|-|144380359|144380545|SINE|B2|B2_Mm2|4507688|9.86	chrX	-	144380359	144380545	SINE	B2	B2_Mm2	4507688	9.86	1	8	0	10	5	1	0	2	4	0	0	0	22	0	2	0	0	0	0	0	0	4	5	15	20	-3.6426678096995	1	-3.37737032125927	1	-0.305878876362802	0.993584710284143	NA	NA	NA	NA	NA	NA	chrX_144380359_144380545_B2_Mm2	Distal Intergenic	67574
chrX|-|144380256|144380349|SINE|Alu|B1_Mur4|4507687|10.72	chrX	-	144380256	144380349	SINE	Alu	B1_Mur4	4507687	10.72	0	1	0	0	5	1	4	0	1	1	2	2	4	1	4	0	1	3	0	0	1	1	10	15	6	-0.70772329036327	1	-0.0297673092856777	1	0.194350402434962	0.99570850631382	-0.280411898914974	NA	-0.49319011303263	NA	0.122021682928459	0.999806343986626	chrX_144380256_144380349_B1_Mur4	Distal Intergenic	67574
chrX|-|144378995|144379062|DNA|TcMar-Tigger|Tigger22N1|4507684|34.41	chrX	-	144378995	144379062	DNA	TcMar-Tigger	Tigger22N1	4507684	34.41	0	1	0	3	44	6	9	7	10	6	5	8	68	10	12	8	8	14	1	3	3	2	31	62	43	-0.629666893087197	1	0.304435260302591	1	0.151510270287795	0.991959928087949	-0.870439027938319	0.874993869565335	0.328303211118328	0.99998603569134	0.050942454578789	0.999806343986626	chrX_144378995_144379062_Tigger22N1	Distal Intergenic	67574
chrX|+|144369608|144369730|Simple_repeat|NA|(GCAGCC)n|4507662|NA	chrX	+	144369608	144369730	Simple_repeat	NA	(GCAGCC)n	4507662	NA	0	0	0	1	7	0	1	1	0	0	1	6	3	2	0	0	1	0	0	2	0	0	9	6	10	0.262037732433266	1	-0.307464763767421	1	0.618145339697362	NA	1.00958496080661	NA	-1.36088818071575	NA	0.700688922851293	NA	chrX_144369608_144369730_(GCAGCC)n	3' UTR	67574
chrX|-|144365894|144366074|LINE|L1|Lx8b_3end|4507655|29.51	chrX	-	144365894	144366074	LINE	L1	Lx8b_3end	4507655	29.51	0	0	0	0	1	0	0	0	1	1	1	0	2	0	0	0	0	1	0	0	1	0	2	0	0	2.40861355657483	1	1.19982997697254	1	0.0916541753623224	NA	NA	NA	NA	NA	NA	NA	chrX_144365894_144366074_Lx8b_3end	Intron (ENSMUST00000238864.1/67574, intron 24 of 26)	67574
chrX|-|144338560|144338839|LTR|ERVL|RMER10B|4507582|21.64	chrX	-	144338560	144338839	LTR	ERVL	RMER10B	4507582	21.64	0	1	0	1	11	0	1	0	1	0	0	1	7	1	0	0	1	0	0	0	1	0	2	1	5	-2.20158309060287	1	-1.32633003866649	1	-1.14520391953894	NA	-1.89910177043665	NA	-1.69819435800028	NA	-1.31273088595363	NA	chrX_144338560_144338839_RMER10B	Promoter	67574
chrX|-|144334056|144334293|LINE|L1|L1MC_orf2|4507561|39.15	chrX	-	144334056	144334293	LINE	L1	L1MC_orf2	4507561	39.15	0	2	1	0	7	0	0	0	1	0	1	2	3	0	2	0	0	0	0	0	0	0	1	2	3	-0.707243449517387	1	-1.08034520730509	1	-1.42360102448712	NA	0.683236691181776	NA	-1.73742416541364	NA	-0.804548413054808	NA	chrX_144334056_144334293_L1MC_orf2	Intron (ENSMUST00000238864.1/67574, intron 3 of 26)	67574
chrX|-|144330353|144330563|SINE|B4|ID_B1|4507559|22.36	chrX	-	144330353	144330563	SINE	B4	ID_B1	4507559	22.36	0	0	0	0	4	0	1	0	0	1	0	0	2	0	0	0	0	0	0	0	1	0	0	0	1	-0.966573927740246	NA	-1.07260574378199	NA	-0.909585208607805	NA	NA	NA	NA	NA	NA	NA	chrX_144330353_144330563_ID_B1	Intron (ENSMUST00000238864.1/67574, intron 3 of 26)	67574
chrX|-|144328098|144328251|SINE|Alu|B1_Mur4|4507552|16.21	chrX	-	144328098	144328251	SINE	Alu	B1_Mur4	4507552	16.21	0	1	0	0	2	0	0	0	0	0	0	0	2	0	0	0	0	1	0	0	0	0	0	1	3	-0.673652406635919	NA	0.180126647356316	NA	-0.48048098330158	NA	NA	NA	NA	NA	NA	NA	chrX_144328098_144328251_B1_Mur4	Intron (ENSMUST00000238864.1/67574, intron 3 of 26)	67574
chrX|-|144325234|144325370|SINE|B4|RSINE1|4507542|27.58	chrX	-	144325234	144325370	SINE	B4	RSINE1	4507542	27.58	0	0	0	0	1	0	0	0	1	0	0	0	0	3	0	1	0	1	0	1	0	0	0	0	2	0.213039827697925	1	2.10313475597276	1	0.0691650303923721	NA	NA	NA	NA	NA	NA	NA	chrX_144325234_144325370_RSINE1	Intron (ENSMUST00000238864.1/67574, intron 3 of 26)	67574
chrX|+|144324849|144325020|SINE|B4|B4A|4507540|37.49	chrX	+	144324849	144325020	SINE	B4	B4A	4507540	37.49	1	0	0	1	10	4	2	2	6	3	2	11	11	3	1	2	5	6	0	1	1	1	10	15	18	0.827583418261282	1	0.578393987715707	1	0.0715195571251633	0.998203492077056	0.511778406108899	NA	0.748553670550921	0.99998603569134	0.052517309867549	0.999806343986626	chrX_144324849_144325020_B4A	3' UTR	67574
chrX|+|144324395|144324517|SINE|Alu|PB1D9|4507538|22.37	chrX	+	144324395	144324517	SINE	Alu	PB1D9	4507538	22.37	1	1	0	1	17	1	3	2	1	1	1	9	13	2	1	1	4	5	0	1	0	1	5	8	12	-0.178664677254158	1	0.343041937043548	1	-0.867927734220287	0.907637454461845	0.000504799951890023	NA	0.2894995218105	0.99998603569134	-0.796797423929373	0.999806343986626	chrX_144324395_144324517_PB1D9	3' UTR	67574
chrX|+|143866283|143866397|Unknown|NA|UCON41|4506675|20.87	chrX	+	143866283	143866397	Unknown	NA	UCON41	4506675	20.87	0	0	0	1	3	0	0	0	2	0	0	1	3	0	0	0	0	0	0	0	0	0	0	2	1	0.109221647871393	NA	-0.79413533272171	NA	-0.821329291608751	NA	NA	NA	NA	NA	NA	NA	chrX_143866283_143866397_UCON41	Intron (ENSMUST00000033642.9/13193, intron 6 of 6)	12338
chrX|-|143865734|143865984|LINE|L1|L1M4_5end|4506674|30.47	chrX	-	143865734	143865984	LINE	L1	L1M4_5end	4506674	30.47	0	0	0	0	3	0	0	0	0	1	0	0	8	1	0	1	0	0	0	0	0	1	0	0	2	-0.745872547752719	1	0.606241920996884	1	-0.298289320872091	NA	NA	NA	NA	NA	NA	NA	chrX_143865734_143865984_L1M4_5end	Intron (ENSMUST00000033642.9/13193, intron 6 of 6)	12338
chrX|+|143864900|143865113|LINE|L1|L1M4_5end|4506672|31.04	chrX	+	143864900	143865113	LINE	L1	L1M4_5end	4506672	31.04	0	0	0	0	1	0	1	1	1	1	0	0	6	2	0	0	0	0	0	0	1	1	0	3	3	-0.779746960946139	1	-0.557556169914005	1	0.685526710066288	NA	NA	NA	NA	NA	NA	NA	chrX_143864900_143865113_L1M4_5end	Intron (ENSMUST00000033642.9/13193, intron 6 of 6)	12338
chrX|+|143864063|143864285|LINE|L1|L1M4_5end|4506672|43.63	chrX	+	143864063	143864285	LINE	L1	L1M4_5end	4506672	43.63	0	1	0	1	0	2	0	0	1	2	0	0	3	0	0	0	0	3	0	1	0	1	2	1	0	0.633959708183135	1	0.527126225465209	1	-0.717322343613027	NA	NA	NA	NA	NA	NA	NA	chrX_143864063_143864285_L1M4_5end	Intron (ENSMUST00000033642.9/13193, intron 6 of 6)	12338
chrX|+|143794686|143794821|LINE|L1|L1ME4c_3end|4506561|15.30	chrX	+	143794686	143794821	LINE	L1	L1ME4c_3end	4506561	15.30	2	3	0	4	16	1	3	3	1	4	3	7	21	0	0	1	3	3	1	5	1	11	9	17	11	0.748534252773021	1	0.228925123899462	1	0.491700190619371	0.976212323134842	0.312939864753962	NA	-0.153187075710895	0.99998603569134	-0.167208262900278	0.999806343986626	chrX_143794686_143794821_L1ME4c_3end	3' UTR	12338
chrX|+|143790969|143791180|DNA|hAT-Charlie|URR1A|4506558|9.52	chrX	+	143790969	143791180	DNA	hAT-Charlie	URR1A	4506558	9.52	0	0	0	0	1	0	0	1	0	1	0	2	3	0	1	0	0	0	0	1	0	0	1	5	3	0.788909840509598	1	0.0264204042012335	1	1.05598288273701	NA	NA	NA	NA	NA	NA	NA	chrX_143790969_143791180_URR1A	Intron (ENSMUST00000033640.13/18481, intron 15 of 15)	12338
chrX|+|157601038|157601362|DNA|TcMar-Tc1|EutTc1-N2|4530525|33.71	chrX	+	157601038	157601362	DNA	TcMar-Tc1	EutTc1-N2	4530525	33.71	2	2	0	2	19	1	0	3	1	2	1	8	8	0	0	3	0	2	0	0	0	0	15	11	8	-0.150220080848276	1	-0.984119405572142	1	-0.958817139387355	0.941919731805803	0.256865515887494	NA	-0.0975468724900272	0.99998603569134	0.128284492105422	0.999806343986626	chrX_157601038_157601362_EutTc1-N2	Distal Intergenic	270669
chrX|+|143733117|143733154|Simple_repeat|NA|(GAA)n|4506465|NA	chrX	+	143733117	143733154	Simple_repeat	NA	(GAA)n	4506465	NA	2	1	0	0	0	1	1	0	1	2	0	1	2	0	0	0	0	1	0	1	0	0	0	1	3	-0.0293228476244908	1	-1.11390060635621	1	-1.22392751090113	NA	-0.841280806685049	NA	-0.633193185123468	NA	-1.28700646281639	NA	chrX_143733117_143733154_(GAA)n	Exon (ENSMUST00000033640.13/18481, exon 7 of 16)	18481
chrX|+|143708401|143708535|DNA|hAT-Charlie|Charlie4z|4506423|44.86	chrX	+	143708401	143708535	DNA	hAT-Charlie	Charlie4z	4506423	44.86	0	0	0	0	1	0	0	0	0	0	0	0	0	2	0	3	1	0	0	0	0	0	0	4	3	-0.0523649857472668	1	2.57534337789332	1	0.455558783737844	NA	NA	NA	NA	NA	NA	NA	chrX_143708401_143708535_Charlie4z	Intron (ENSMUST00000033640.13/18481, intron 2 of 15)	18481
chrX|-|143707675|143707909|LINE|L1|Lx7_3end|4506421|25.03	chrX	-	143707675	143707909	LINE	L1	Lx7_3end	4506421	25.03	0	0	0	0	2	0	0	0	1	0	1	0	2	1	0	1	0	1	0	0	0	0	1	0	2	1.23314828728764	1	1.60460003732894	1	-0.307413914212841	NA	0.813111408483128	NA	1.41276604415493	NA	-0.55348224111327	NA	chrX_143707675_143707909_Lx7_3end	Intron (ENSMUST00000033640.13/18481, intron 2 of 15)	18481
chrX|+|143597149|143597194|Simple_repeat|NA|(TC)n|4506252|NA	chrX	+	143597149	143597194	Simple_repeat	NA	(TC)n	4506252	NA	4	0	0	0	5	0	0	0	5	0	0	14	9	0	0	0	0	0	0	0	3	0	6	13	7	1.0363609175971	1	-1.27672846089154	1	0.538351023788133	NA	NA	NA	NA	NA	NA	NA	chrX_143597149_143597194_(TC)n	Intron (ENSMUST00000033640.13/18481, intron 1 of 15)	18481
chrX|+|143591541|143593932|LINE|L1|L1Lx_I_orf2|4506249|6.77	chrX	+	143591541	143593932	LINE	L1	L1Lx_I_orf2	4506249	6.77	1	0	0	1	0	1	0	1	0	0	0	6	2	0	0	0	1	0	0	0	5	0	4	0	3	1.90280856411564	1	0.951926739845843	1	0.893961182256946	NA	NA	NA	NA	NA	NA	NA	chrX_143591541_143593932_L1Lx_I_orf2	Intron (ENSMUST00000033640.13/18481, intron 1 of 15)	18481
chrX|-|143528529|143528718|SINE|B4|B4A|4506126|36.86	chrX	-	143528529	143528718	SINE	B4	B4A	4506126	36.86	0	0	1	1	2	0	2	1	2	0	0	0	0	1	1	0	3	0	0	0	3	1	1	6	5	-0.548362613639622	1	0.124181647367743	1	0.373153175853847	NA	-2.37188118289468	NA	0.455107867067928	NA	0.0456942854412294	NA	chrX_143528529_143528718_B4A	5' UTR	18481
chrX|-|143461443|143461674|LINE|L1|L1_Mur3_5end|4505987|21.98	chrX	-	143461443	143461674	LINE	L1	L1_Mur3_5end	4505987	21.98	0	0	0	0	2	0	0	0	0	0	0	4	2	0	0	1	0	0	0	0	2	0	1	4	0	1.41796826122688	1	1.25537983333175	NA	0.826168995104195	NA	NA	NA	NA	NA	NA	NA	chrX_143461443_143461674_L1_Mur3_5end	Distal Intergenic	18481
chrX|+|143298952|143299079|SINE|MIR|MIRc|4505717|45.78	chrX	+	143298952	143299079	SINE	MIR	MIRc	4505717	45.78	0	0	0	0	3	0	0	0	0	0	0	0	2	0	1	0	0	1	0	0	0	0	3	2	2	-1.33580734926299	NA	0.0989422577559659	NA	0.163309639687627	NA	NA	NA	NA	NA	NA	NA	chrX_143298952_143299079_MIRc	3' UTR	83453
chrX|-|143298163|143298311|DNA|hAT-Charlie|MER5A1|4505714|28.28	chrX	-	143298163	143298311	DNA	hAT-Charlie	MER5A1	4505714	28.28	0	0	0	0	2	0	1	0	0	2	0	0	1	0	0	1	3	0	0	0	0	1	2	1	4	0.796748197638909	1	1.15128331008378	1	0.25721393408703	NA	-1.73626721134906	NA	1.60968286016187	NA	-0.0798834562713269	NA	chrX_143298163_143298311_MER5A1	3' UTR	83453
chrX|+|143105182|143105309|LINE|L1|L1ME4a_3end|4505388|24.02	chrX	+	143105182	143105309	LINE	L1	L1ME4a_3end	4505388	24.02	0	0	0	0	0	0	1	2	0	1	0	0	1	0	0	0	0	0	1	0	0	1	2	3	0	0.734233033419827	1	-0.60385124314715	1	0.911502735474984	NA	NA	NA	NA	NA	NA	NA	chrX_143105182_143105309_L1ME4a_3end	Distal Intergenic	209540
chrX|-|142352704|142353066|LTR|ERVL-MaLR|ORR1B2|4503728|17.08	chrX	-	142352704	142353066	LTR	ERVL-MaLR	ORR1B2	4503728	17.08	0	0	0	0	0	2	0	0	0	1	0	0	7	0	1	1	0	0	0	1	0	0	0	0	4	-1.53857517800452	1	-0.207196637269606	1	-0.218373636615408	NA	NA	NA	NA	NA	NA	NA	chrX_142352704_142353066_ORR1B2	Intron (ENSMUST00000112907.7/50790, intron 2 of 15)	50790
chrX|+|142348032|142348944|LINE|L1|L1MA6_3end|4503719|33.76	chrX	+	142348032	142348944	LINE	L1	L1MA6_3end	4503719	33.76	0	0	0	1	0	0	1	1	0	0	0	1	1	0	0	0	0	0	0	1	0	1	0	0	3	0.684795327546083	1	-0.100379719257494	NA	0.130398735907994	NA	NA	NA	NA	NA	NA	NA	chrX_142348032_142348944_L1MA6_3end	Intron (ENSMUST00000112907.7/50790, intron 5 of 15)	50790
chrX|-|142332465|142332624|SINE|B4|RSINE1|4503696|30.03	chrX	-	142332465	142332624	SINE	B4	RSINE1	4503696	30.03	0	0	1	0	2	0	0	0	0	0	0	0	1	0	0	0	1	1	0	0	0	0	0	0	2	0.140087512994879	NA	1.09127314685133	NA	-0.938700661556222	NA	NA	NA	NA	NA	NA	NA	chrX_142332465_142332624_RSINE1	Intron (ENSMUST00000112907.7/50790, intron 12 of 15)	50790
chrX|-|142322006|142323048|LINE|L1|L1Lx_III_3end|4503677|8.99	chrX	-	142322006	142323048	LINE	L1	L1Lx_III_3end	4503677	8.99	0	0	2	0	2	0	0	0	1	2	1	0	5	0	0	0	0	0	0	0	1	0	1	0	1	0.987217369104401	1	-0.378510192556098	1	-1.10915679699986	NA	NA	NA	NA	NA	NA	NA	chrX_142322006_142323048_L1Lx_III_3end	Intron (ENSMUST00000112907.7/50790, intron 15 of 15)	50790
chrX|-|142083783|142084005|DNA|hAT-Charlie|URR1B|4503285|16.16	chrX	-	142083783	142084005	DNA	hAT-Charlie	URR1B	4503285	16.16	0	1	0	0	0	0	1	0	0	0	0	0	1	0	0	0	0	0	0	0	1	0	0	2	1	-0.750784559337241	NA	-0.459427904926021	NA	-0.326057016824961	NA	NA	NA	NA	NA	NA	NA	chrX_142083783_142084005_URR1B	3' UTR	245650
chrX|+|141396077|141396132|Simple_repeat|NA|(T)n|4502080|NA	chrX	+	141396077	141396132	Simple_repeat	NA	(T)n	4502080	NA	0	0	0	0	0	0	1	1	0	0	0	0	3	0	0	0	1	1	0	0	0	0	1	0	4	0.0445564149074461	NA	0.747920568520001	NA	-0.0199607518279889	NA	NA	NA	NA	NA	NA	NA	chrX_141396077_141396132_(T)n	Intron (ENSMUST00000101205.2/94216, intron 2 of 44)	94216
chrX|+|150510119|150510234|SINE|Alu|B1_Mur4|4518028|24.08	chrX	+	150510119	150510234	SINE	Alu	B1_Mur4	4518028	24.08	0	0	0	0	2	0	0	1	1	0	0	0	2	0	0	0	1	1	0	1	0	1	2	2	2	0.743859869600128	1	0.844039092262895	1	0.835574552662119	NA	-0.995533539014504	NA	1.24726459307339	NA	0.462933281347754	NA	chrX_150510119_150510234_B1_Mur4	Distal Intergenic	11656
chrX|+|141184979|141185684|LTR|ERVK|RMER19A|4501683|19.68	chrX	+	141184979	141185684	LTR	ERVK	RMER19A	4501683	19.68	0	0	0	0	1	0	0	0	0	0	0	0	1	0	0	1	0	1	0	1	0	0	0	1	0	1.07933897239071	NA	2.05332057619853	NA	-0.294669499173074	NA	NA	NA	NA	NA	NA	NA	chrX_141184979_141185684_RMER19A	Intron (ENSMUST00000101205.2/94216, intron 31 of 44)	94216
chrX|-|141161978|141162090|SINE|B2|B2_Mm2|4501648|9.76	chrX	-	141161978	141162090	SINE	B2	B2_Mm2	4501648	9.76	1	2	0	0	0	0	0	0	2	2	0	0	0	2	0	0	0	0	0	0	0	1	0	0	0	1.11840403026343	1	0.67621205292494	1	-1.41264197888515	NA	NA	NA	NA	NA	NA	NA	chrX_141161978_141162090_B2_Mm2	Promoter	666468
chrX|-|140895323|140897528|LTR|ERVK|IAPEz-int|4501436|5.21	chrX	-	140895323	140897528	LTR	ERVK	IAPEz-int	4501436	5.21	3	0	0	0	0	0	0	0	0	0	3	0	0	0	0	0	3	0	18	14	10	0	13	8	17	4.01295979456199	1	3.05396463361819	1	4.06483813279803	0.346743853361598	NA	NA	NA	NA	NA	NA	chrX_140895323_140897528_IAPEz-int	Distal Intergenic	78789
chrX|+|140765641|140765791|SINE|MIR|MIRb|4501165|33.18	chrX	+	140765641	140765791	SINE	MIR	MIRb	4501165	33.18	5	1	0	2	22	5	3	0	0	3	3	6	12	3	5	2	3	9	3	4	1	2	17	26	16	-0.787195919649184	1	0.397744570692272	1	-0.0750359244129673	0.998142308443881	-0.547156652562437	0.946424036254741	0.0893529026751911	0.99998603569134	-0.218004347979601	0.999806343986626	chrX_140765641_140765791_MIRb	3' UTR	23947
chrX|-|140544148|140544229|SINE|Alu|PB1D11|4500707|26.92	chrX	-	140544148	140544229	SINE	Alu	PB1D11	4500707	26.92	0	0	0	2	3	0	1	0	0	0	0	0	1	1	0	0	2	0	1	1	0	0	0	0	0	-0.612321559164156	1	1.02306898343449	1	-1.89799781000525	NA	NA	NA	NA	NA	NA	NA	chrX_140544148_140544229_PB1D11	Promoter	14605
chrX|-|140543934|140544105|SINE|B2|B3|4500706|17.34	chrX	-	140543934	140544105	SINE	B2	B3	4500706	17.34	2	7	1	0	0	0	0	0	0	0	0	1	3	0	0	2	2	0	0	0	2	0	0	0	8	0.206819553519432	1	1.68111867798841	1	-0.60427025857372	NA	NA	NA	NA	NA	NA	NA	chrX_140543934_140544105_B3	Promoter	14605
chrX|-|140443627|140443837|LINE|L1|L1MA9_3end|4500381|37.00	chrX	-	140443627	140443837	LINE	L1	L1MA9_3end	4500381	37.00	0	0	0	0	0	0	1	0	0	0	0	0	1	0	0	0	0	0	0	0	1	0	4	3	3	-1.13684659644613	NA	-0.846147033044785	NA	0.802160972563976	NA	NA	NA	NA	NA	NA	NA	chrX_140443627_140443837_L1MA9_3end	Distal Intergenic	19139
chrX|+|140433507|140433550|Simple_repeat|NA|(GCCACCA)n|4500351|NA	chrX	+	140433507	140433550	Simple_repeat	NA	(GCCACCA)n	4500351	NA	1	0	0	3	0	0	0	0	0	0	0	0	0	0	0	0	0	1	3	1	1	2	1	1	0	1.41803202015982	1	1.71526084875691	1	0.784110626560837	NA	NA	NA	NA	NA	NA	NA	chrX_140433507_140433550_(GCCACCA)n	Exon (ENSMUST00000208130.1/245643, exon 15 of 15)	19139
chrX|+|140433448|140433502|Simple_repeat|NA|(CAGCAGCAA)n|4500350|NA	chrX	+	140433448	140433502	Simple_repeat	NA	(CAGCAGCAA)n	4500350	NA	4	0	0	1	0	0	0	0	0	0	1	0	1	0	0	0	0	1	1	1	1	1	0	0	0	2.57771715655398	1	2.40593658310434	1	-0.738192826392901	NA	NA	NA	NA	NA	NA	NA	chrX_140433448_140433502_(CAGCAGCAA)n	Exon (ENSMUST00000208130.1/245643, exon 15 of 15)	19139
chrX|-|140397657|140397799|SINE|Alu|B1F1|4500251|25.88	chrX	-	140397657	140397799	SINE	Alu	B1F1	4500251	25.88	0	1	0	2	8	1	0	1	4	1	3	0	6	2	0	1	2	6	0	0	0	1	1	9	3	1.28230796484977	1	1.03952593147416	1	-0.785963778075005	0.977553946313482	0.798436232015628	NA	1.47156051599576	NA	-0.362406828310978	0.999806343986626	chrX_140397657_140397799_B1F1	Intron (ENSMUST00000208130.1/245643, intron 8 of 14)	245643
chrX|-|140395818|140396387|LINE|L1|L1ME2_3end|4500248|32.71	chrX	-	140395818	140396387	LINE	L1	L1ME2_3end	4500248	32.71	2	0	0	0	2	0	0	0	0	1	0	0	2	0	0	0	1	1	0	0	2	0	0	0	4	0.321341758292211	1	0.901148514276706	1	-0.137876351050373	NA	NA	NA	NA	NA	NA	NA	chrX_140395818_140396387_L1ME2_3end	Intron (ENSMUST00000208130.1/245643, intron 8 of 14)	245643
chrX|-|140395647|140395743|LINE|CR1|X7A_LINE|4500247|34.17	chrX	-	140395647	140395743	LINE	CR1	X7A_LINE	4500247	34.17	0	0	1	1	1	0	1	0	1	0	1	0	3	0	0	0	1	0	0	0	0	0	0	1	1	0.386911845597381	1	0.139905536794778	1	-1.5859968048244	NA	0.398067901945506	NA	0.0399876573090992	NA	-1.58138653366112	NA	chrX_140395647_140395743_X7A_LINE	Intron (ENSMUST00000208130.1/245643, intron 8 of 14)	245643
chrX|+|140277830|140277891|Simple_repeat|NA|(CCCCGCT)n|4499998|NA	chrX	+	140277830	140277891	Simple_repeat	NA	(CCCCGCT)n	4499998	NA	0	2	1	0	0	0	0	1	0	1	0	0	0	1	0	0	0	0	1	1	0	0	1	2	2	0.180267361027869	1	-0.324219040676034	1	0.246595691401933	NA	NA	NA	NA	NA	NA	NA	chrX_140277830_140277891_(CCCCGCT)n	Exon (ENSMUST00000130153.1/ENSMUST00000130153.1, exon 1 of 2)	100499512
chrX|-|139961330|139962928|LINE|L1|L1MC3_3end|4499349|34.70	chrX	-	139961330	139962928	LINE	L1	L1MC3_3end	4499349	34.70	0	0	0	0	0	3	3	1	3	0	0	1	4	0	1	0	2	1	0	0	0	1	1	3	6	-1.11560112432605	1	-1.06068312672322	1	-0.712512854511738	NA	-2.5297433942501	NA	-0.973223681688028	NA	-1.63979975654771	NA	chrX_139961330_139962928_L1MC3_3end	Intron (ENSMUST00000087400.11/237073, intron 5 of 6)	237073
chrX|+|139960280|139961187|LTR|ERVK|RMER19B|4499350|10.65	chrX	+	139960280	139961187	LTR	ERVK	RMER19B	4499350	10.65	0	0	0	0	1	0	1	0	0	0	0	0	7	0	0	0	1	0	0	0	0	0	3	1	1	-1.41681736169676	NA	0.0371867328632497	NA	-0.18199389576033	NA	-1.41445278239503	NA	0.0392426082673528	NA	-0.175992039166943	NA	chrX_139960280_139961187_RMER19B	Intron (ENSMUST00000087400.11/237073, intron 5 of 6)	237073
chrX|+|139956959|139957474|LTR|ERV1|RMER5|4499343|30.21	chrX	+	139956959	139957474	LTR	ERV1	RMER5	4499343	30.21	0	0	0	2	1	3	1	0	0	0	0	0	6	1	0	0	4	1	0	0	0	0	1	1	3	-2.5727721619369	1	0.0995315562423092	1	-1.90520472267132	NA	-3.27915371624637	NA	0.257040669060671	NA	-2.11723925125023	NA	chrX_139956959_139957474_RMER5	Intron (ENSMUST00000087400.11/237073, intron 5 of 6)	237073
chrX|+|139955356|139955607|SINE|B4|B4A|4499338|25.04	chrX	+	139955356	139955607	SINE	B4	B4A	4499338	25.04	0	1	0	0	4	1	0	0	3	0	4	1	7	1	0	0	1	0	0	0	0	0	0	1	2	1.85442195938888	1	0.360074990176263	1	-1.33582254923186	NA	2.09549727499372	NA	-0.83327395517895	NA	-1.87761683793004	NA	chrX_139955356_139955607_B4A	Intron (ENSMUST00000087400.11/237073, intron 5 of 6)	237073
chrX|+|139946379|139946959|LINE|L1|L1MdF_IV_5end|4499334|8.95	chrX	+	139946379	139946959	LINE	L1	L1MdF_IV_5end	4499334	8.95	0	0	0	0	0	0	0	0	0	0	0	3	0	2	0	0	0	2	0	0	0	1	2	4	4	1.26444838701846	1	2.239491636197	1	1.39006720718527	NA	NA	NA	NA	NA	NA	NA	chrX_139946379_139946959_L1MdF_IV_5end	Intron (ENSMUST00000087400.11/237073, intron 6 of 6)	237073
chrX|+|139946090|139946940|LINE|L1|L1MdA_VII_5end|4499334|9.96	chrX	+	139946090	139946940	LINE	L1	L1MdA_VII_5end	4499334	9.96	2	0	0	0	6	2	0	0	0	0	0	0	5	0	0	0	1	0	0	0	0	0	0	0	2	-2.63980873546545	1	-1.36503907108327	1	-2.31940174362986	NA	NA	NA	NA	NA	NA	NA	chrX_139946090_139946940_L1MdA_VII_5end	Intron (ENSMUST00000087400.11/237073, intron 6 of 6)	237073
chrX|-|139943623|139944045|LINE|L1|L1M4_orf2|4499328|38.32	chrX	-	139943623	139944045	LINE	L1	L1M4_orf2	4499328	38.32	2	3	0	5	31	4	12	6	8	7	2	7	42	3	9	2	4	5	1	2	2	2	15	35	39	-1.326733025645	1	-1.13899525152227	1	-0.493960590607651	0.943434363453172	-1.43277269215345	0.806890404836319	-0.978477783837583	0.99998603569134	-0.408875098438455	0.999806343986626	chrX_139943623_139944045_L1M4_orf2	3' UTR	237073
chrX|-|139943472|139943590|SINE|B2|B2_Mm2|4499329|22.19	chrX	-	139943472	139943590	SINE	B2	B2_Mm2	4499329	22.19	0	1	0	2	6	1	0	1	3	0	3	2	11	1	1	0	0	3	0	2	1	0	3	4	7	0.827748425902032	1	0.493744940509379	1	-0.114248460623159	0.998142308443881	1.35630221886346	NA	0.124742110718877	NA	-0.0126811209985703	NA	chrX_139943472_139943590_B2_Mm2	3' UTR	237073
chrX|-|139915605|139917112|LINE|L1|L1M4_5end|4499259|34.72	chrX	-	139915605	139917112	LINE	L1	L1M4_5end	4499259	34.72	0	0	0	0	0	0	1	0	0	0	0	2	2	1	2	0	2	0	0	0	1	0	0	0	0	1.40531422053041	1	3.11778973960762	1	-0.793722565989001	NA	NA	NA	NA	NA	NA	NA	chrX_139915605_139917112_L1M4_5end	Intron (ENSMUST00000087400.11/237073, intron 6 of 6)	75746
chrX|+|139857495|139857682|SINE|B2|B2_Mm2|4499150|9.86	chrX	+	139857495	139857682	SINE	B2	B2_Mm2	4499150	9.86	0	3	0	2	0	0	0	0	0	0	0	0	0	0	1	1	0	0	0	0	0	0	5	6	1	-1.8182575158549	1	-0.693506621702908	1	-0.56519640752511	NA	NA	NA	NA	NA	NA	NA	chrX_139857495_139857682_B2_Mm2	Exon (ENSMUST00000144481.7/75746, exon 5 of 5)	75746
chrX|+|139822175|139822254|LINE|L2|L2d2_3end|4499081|27.68	chrX	+	139822175	139822254	LINE	L2	L2d2_3end	4499081	27.68	1	1	0	1	1	2	2	2	0	0	0	3	4	0	0	1	1	1	1	1	1	1	2	2	0	0.315988104646748	1	0.327696531004044	1	-0.89448014045756	NA	-0.741995370376619	NA	-0.247514585949022	NA	-2.27162358578578	NA	chrX_139822175_139822254_L2d2_3end	3' UTR	75746
chrX|-|139819005|139819645|LINE|L2|L2|4499077|43.37	chrX	-	139819005	139819645	LINE	L2	L2	4499077	43.37	1	1	0	0	1	1	0	0	1	0	0	0	2	0	1	0	0	0	0	1	0	0	1	0	0	-0.918847134796514	1	-0.468639843022741	1	-1.46769359616757	NA	NA	NA	NA	NA	NA	NA	chrX_139819005_139819645_L2	Distal Intergenic	12738
chrX|+|139747962|139748849|LTR|ERVL-MaLR|ORR1A3-int|4498916|16.27	chrX	+	139747962	139748849	LTR	ERVL-MaLR	ORR1A3-int	4498916	16.27	0	1	0	0	0	0	1	0	0	0	0	0	4	0	0	0	2	1	0	0	0	0	0	5	3	-0.816383955347294	1	0.815873432386555	NA	-0.179085216892831	NA	NA	NA	NA	NA	NA	NA	chrX_139747962_139748849_ORR1A3-int	Intron (ENSMUST00000096313.3/245638, intron 19 of 20)	245638
chrX|-|139730275|139731144|LINE|L1|Lx8b_3end|4498889|27.75	chrX	-	139730275	139731144	LINE	L1	Lx8b_3end	4498889	27.75	0	0	0	0	3	0	1	0	2	0	0	1	4	2	0	1	2	1	0	0	0	0	1	4	0	0.0259722865335047	1	1.24959492152963	1	-0.50661157415715	NA	-0.755146366592477	NA	1.31595436304135	NA	-0.805859647578185	NA	chrX_139730275_139731144_Lx8b_3end	Intron (ENSMUST00000096313.3/245638, intron 10 of 20)	245638
chrX|-|139729504|139730110|LINE|L1|L1M4_orf2|4498888|33.67	chrX	-	139729504	139730110	LINE	L1	L1M4_orf2	4498888	33.67	0	0	0	0	3	0	0	0	0	1	0	0	2	0	0	1	0	0	0	0	0	1	0	4	3	-0.321932183175975	1	-0.0777759186301956	NA	0.508137313688747	NA	NA	NA	NA	NA	NA	NA	chrX_139729504_139730110_L1M4_orf2	Intron (ENSMUST00000096313.3/245638, intron 10 of 20)	245638
chrX|-|139669314|139670082|LINE|L1|L1MC4a_3end|4498763|36.61	chrX	-	139669314	139670082	LINE	L1	L1MC4a_3end	4498763	36.61	0	1	0	0	3	0	1	1	0	0	0	0	4	0	0	1	5	1	0	0	0	0	1	2	3	-0.250934226067383	1	1.60732797604102	1	-0.700040695422023	NA	-2.01731281608481	NA	2.07801696363672	NA	-0.586549070636017	NA	chrX_139669314_139670082_L1MC4a_3end	Intron (ENSMUST00000113027.7/66889, intron 6 of 6)	245638
chrX|+|139666239|139666395|LINE|L1|L1MB7_3end|4498753|33.75	chrX	+	139666239	139666395	LINE	L1	L1MB7_3end	4498753	33.75	1	0	0	0	0	0	0	0	2	0	0	0	1	2	0	0	0	0	0	0	1	0	0	1	0	0.591936990214406	1	0.947401325897912	NA	-0.363236820533199	NA	NA	NA	NA	NA	NA	NA	chrX_139666239_139666395_L1MB7_3end	Intron (ENSMUST00000113027.7/66889, intron 6 of 6)	245638
chrX|+|139477144|139477194|Satellite|NA|IMPB_01|4498338|4.26	chrX	+	139477144	139477194	Satellite	NA	IMPB_01	4498338	4.26	0	0	0	0	2	0	0	1	1	0	1	4	0	1	1	0	0	0	0	1	0	0	0	0	0	2.54598529675541	1	1.07199587243675	1	-1.04157017950624	NA	NA	NA	NA	NA	NA	NA	chrX_139477144_139477194_IMPB_01	Distal Intergenic	102871
chrX|-|139452704|139453088|LTR|ERVK|IAPLTR2a2_Mm|4498292|0.78	chrX	-	139452704	139453088	LTR	ERVK	IAPLTR2a2_Mm	4498292	0.78	13	0	7	0	14	0	5	0	6	16	21	17	25	0	0	0	9	0	0	0	0	0	6	20	24	0.746959814143481	1	-1.76580488170734	1	-2.72529560674205	0.770906965627282	2.88688153115481	0.711210975048602	0.172572848510802	0.99998603569134	0.255062988857434	0.999806343986626	chrX_139452704_139453088_IAPLTR2a2_Mm	Distal Intergenic	102871
chrX|+|138846951|138847209|Simple_repeat|NA|(AAAG)n|4497228|NA	chrX	+	138846951	138847209	Simple_repeat	NA	(AAAG)n	4497228	NA	0	0	0	0	1	0	0	0	1	0	0	6	1	0	0	0	0	0	0	0	0	1	0	4	4	1.79824798249675	1	0.194609847190015	NA	0.941089692553139	NA	NA	NA	NA	NA	NA	NA	chrX_138846951_138847209_(AAAG)n	Downstream (<=300bp)	27206
chrX|-|137085708|137085843|SINE|B2|B3A|4494325|15.55	chrX	-	137085708	137085843	SINE	B2	B3A	4494325	15.55	0	1	0	0	2	0	1	1	0	1	1	0	0	0	0	0	0	0	0	0	0	0	2	2	0	0.861755637494543	1	-1.34268802228031	1	-0.861842611441402	NA	NA	NA	NA	NA	NA	NA	chrX_137085708_137085843_B3A	Distal Intergenic	13984
chrX|+|137078278|137078816|LINE|L1|L1MA4_3end|4494306|36.08	chrX	+	137078278	137078816	LINE	L1	L1MA4_3end	4494306	36.08	0	2	1	4	39	14	7	12	15	10	6	13	40	10	13	10	11	15	0	4	0	2	27	58	59	-0.208665615343329	1	0.0642750629915659	1	-0.275794130009247	0.984365033148952	-0.640854867226078	0.897904001632553	0.327702080813963	0.99998603569134	-0.157904250765356	0.999806343986626	chrX_137078278_137078816_L1MA4_3end	3' UTR	245622
chrX|+|137077994|137078029|Simple_repeat|NA|(GA)n|4494305|NA	chrX	+	137077994	137078029	Simple_repeat	NA	(GA)n	4494305	NA	0	0	0	0	0	0	1	0	2	0	0	0	1	0	2	0	2	0	0	0	0	0	1	5	7	-0.732261521478202	1	0.350843911411644	1	0.567352912532292	NA	NA	NA	NA	NA	NA	NA	chrX_137077994_137078029_(GA)n	3' UTR	245622
chrX|+|137077067|137077156|SINE|Alu|B1F1|4494304|20.00	chrX	+	137077067	137077156	SINE	Alu	B1F1	4494304	20.00	0	0	0	0	9	1	0	1	0	0	4	0	4	0	1	1	1	1	0	0	0	1	2	7	6	1.02976361183927	1	0.665184559537191	1	0.0632047432364834	NA	1.17692726263228	NA	-0.0982275445507443	NA	-0.280361308043347	NA	chrX_137077067_137077156_B1F1	3' UTR	245622
chrX|+|137035414|137035770|LTR|ERV1|RLTR14|4494193|21.75	chrX	+	137035414	137035770	LTR	ERV1	RLTR14	4494193	21.75	0	0	0	0	2	0	0	0	1	0	0	0	1	1	2	0	0	0	0	0	1	0	0	0	0	-0.549913143636393	1	0.67427902453013	NA	-1.02414835631251	NA	NA	NA	NA	NA	NA	NA	chrX_137035414_137035770_RLTR14	Intron (ENSMUST00000113069.8/67062, intron 1 of 6)	67062
chrX|+|137035157|137035410|LINE|L1|L1M2_orf2|4494192|33.83	chrX	+	137035157	137035410	LINE	L1	L1M2_orf2	4494192	33.83	0	0	0	0	0	1	0	0	0	0	0	0	4	0	0	1	2	2	0	0	0	0	4	1	0	0.14771295374862	1	2.10138043765754	1	0.0102523985221283	NA	-0.845322056837973	NA	2.76797035634105	NA	0.427481502403047	NA	chrX_137035157_137035410_L1M2_orf2	Intron (ENSMUST00000113069.8/67062, intron 1 of 6)	67062
chrX|-|136999540|136999669|LTR|ERV1|RMER5|4494110|19.87	chrX	-	136999540	136999669	LTR	ERV1	RMER5	4494110	19.87	2	1	0	0	7	0	1	0	0	0	0	0	9	1	1	0	0	1	0	0	2	1	1	2	6	-3.09771079807811	1	-0.76312572675693	1	-0.444019483884597	NA	-2.6870504764841	NA	-1.23335582870129	NA	-0.70211796518404	NA	chrX_136999540_136999669_RMER5	Intron (ENSMUST00000113069.8/67062, intron 6 of 6)	66995
chrX|+|136998949|136999200|LTR|ERV1|MLTR14|4494109|26.67	chrX	+	136998949	136999200	LTR	ERV1	MLTR14	4494109	26.67	1	4	0	4	18	6	3	3	3	4	2	16	3	2	2	1	1	3	3	3	3	1	18	24	12	0.228954163732476	1	-1.26740000140002	1	-0.197734064456001	0.990253095439324	0.160555025523739	NA	-1.34765119393457	0.99998603569134	-0.321364758189148	0.999806343986626	chrX_136998949_136999200_MLTR14	Intron (ENSMUST00000113069.8/67062, intron 6 of 6)	66995
chrX|+|136992699|136992811|SINE|MIR|MIRb|4494099|34.20	chrX	+	136992699	136992811	SINE	MIR	MIRb	4494099	34.20	2	0	0	0	0	0	0	1	1	0	1	0	3	0	0	0	1	0	0	1	0	0	0	0	0	3.03711217284663	1	2.02734627627851	1	-1.17686143140877	NA	NA	NA	NA	NA	NA	NA	chrX_136992699_136992811_MIRb	Promoter	67062
chrX|+|136987444|136987613|SINE|MIR|MIRb|4494093|47.84	chrX	+	136987444	136987613	SINE	MIR	MIRb	4494093	47.84	0	0	0	0	1	0	0	0	1	0	0	0	5	0	0	1	0	1	0	0	0	0	0	0	2	0.716035147944863	NA	1.63583754095959	NA	-0.342845953133709	NA	NA	NA	NA	NA	NA	NA	chrX_136987444_136987613_MIRb	Intron (ENSMUST00000113069.8/67062, intron 6 of 6)	67062
chrX|+|136967245|136968193|LINE|L1|L1MdF_I_5end|4494059|1.92	chrX	+	136967245	136968193	LINE	L1	L1MdF_I_5end	4494059	1.92	0	0	0	0	0	0	3	0	0	0	0	0	0	0	0	1	0	0	0	0	1	0	7	1	3	-1.60054451517889	1	-1.28955546509984	1	0.201123046627754	NA	NA	NA	NA	NA	NA	NA	chrX_136967245_136968193_L1MdF_I_5end	Intron (ENSMUST00000127404.7/399591, intron 2 of 3)	399591
chrX|-|136958957|136959232|LINE|L1|Lx5b_3end|4494039|13.90	chrX	-	136958957	136959232	LINE	L1	Lx5b_3end	4494039	13.90	0	0	0	0	0	0	0	0	0	1	0	0	1	0	0	0	1	0	0	0	0	0	2	1	6	0.391299165197736	NA	0.412674377767865	NA	0.869678514929445	NA	NA	NA	NA	NA	NA	NA	chrX_136958957_136959232_Lx5b_3end	Promoter	100034363
chrX|-|136838613|136838759|SINE|Alu|B1_Mur2|4493842|20.03	chrX	-	136838613	136838759	SINE	Alu	B1_Mur2	4493842	20.03	0	0	0	1	0	0	0	3	1	0	0	0	1	0	0	0	0	0	0	0	0	0	4	1	3	0.631609216126106	1	-0.965999223414228	1	0.422618606504912	NA	NA	NA	NA	NA	NA	NA	chrX_136838613_136838759_B1_Mur2	3' UTR	18823
chrX|+|136829590|136829851|LTR|ERVK|RLTR17B_Mm|4493836|36.22	chrX	+	136829590	136829851	LTR	ERVK	RLTR17B_Mm	4493836	36.22	0	2	0	3	18	2	2	7	8	4	4	1	30	2	5	0	2	2	1	3	1	0	2	8	24	-0.226072670938999	1	-0.860788926923197	1	-0.314423914031737	0.988960168283097	-0.0211394924069354	NA	-1.08167174747317	0.99998603569134	-0.417165034200008	0.999806343986626	chrX_136829590_136829851_RLTR17B_Mm	Promoter	18823
chrX|+|136826533|136826589|Simple_repeat|NA|(GTA)n|4493834|NA	chrX	+	136826533	136826589	Simple_repeat	NA	(GTA)n	4493834	NA	0	0	0	1	8	2	1	0	0	1	2	0	8	0	1	0	1	6	0	0	0	0	0	3	4	-0.327831493191516	1	0.742365071501909	1	-1.48843149318532	NA	-0.537525330231615	NA	0.395776556668868	NA	-1.92735084104489	NA	chrX_136826533_136826589_(GTA)n	Intron (ENSMUST00000033800.12/18823, intron 1 of 6)	18823
chrX|-|136824848|136824950|LINE|CR1|L3|4493831|43.98	chrX	-	136824848	136824950	LINE	CR1	L3	4493831	43.98	0	0	0	0	8	2	1	2	2	3	0	1	18	0	3	0	0	4	0	0	1	0	1	0	13	-1.15908271923999	1	-0.492397016355356	1	-0.317793954905394	0.994135523728491	-2.30717731044196	NA	-0.415866801689447	NA	-0.970574103692646	NA	chrX_136824848_136824950_L3	Intron (ENSMUST00000033800.12/18823, intron 1 of 6)	18823
chrX|+|136824748|136824847|SINE|Alu|PB1D11|4493830|35.35	chrX	+	136824748	136824847	SINE	Alu	PB1D11	4493830	35.35	0	1	0	1	3	5	1	1	6	1	0	0	19	4	2	1	6	1	0	0	0	0	4	7	7	-1.79909304914635	1	-0.360524788158566	1	-1.22476715701326	0.931523489460533	-3.97595683832354	NA	0.303949764620223	NA	-0.951330085253108	0.999806343986626	chrX_136824748_136824847_PB1D11	Intron (ENSMUST00000033800.12/18823, intron 1 of 6)	18823
chrX|+|136823943|136824166|SINE|MIR|MIRc|4493829|44.86	chrX	+	136823943	136824166	SINE	MIR	MIRc	4493829	44.86	0	2	1	3	11	4	1	1	2	8	0	5	34	9	8	1	6	6	0	1	0	1	7	20	29	-1.14143520483638	1	0.233259228426401	1	-0.23160457428919	0.991959928087949	-0.966562172388499	NA	0.758149680884885	0.99998603569134	0.461288190216102	0.999806343986626	chrX_136823943_136824166_MIRc	Promoter	18823
chrX|+|136788320|136788673|LTR|ERVL-MaLR|ORR1D1|4493770|23.24	chrX	+	136788320	136788673	LTR	ERVL-MaLR	ORR1D1	4493770	23.24	1	0	0	1	5	2	2	0	0	0	0	1	3	0	0	0	2	0	0	4	1	0	7	3	5	-1.88019242422403	1	-0.859789190715816	1	-0.0213324589583754	NA	-2.27351719632497	NA	-1.24344463368049	NA	-0.736756797642438	NA	chrX_136788320_136788673_ORR1D1	Exon (ENSMUST00000134066.7/436230, exon 9 of 10)	14657
chrX|+|136743249|136743346|SINE|Alu|PB1D10|4493709|35.26	chrX	+	136743249	136743346	SINE	Alu	PB1D10	4493709	35.26	0	0	0	1	1	2	0	0	0	1	1	0	1	0	0	0	0	1	0	1	0	0	2	0	2	0.170355292379072	1	-0.585660201974862	1	-0.791112283310815	NA	-0.600004101277595	NA	-0.959776806876931	NA	-1.53473055385556	NA	chrX_136743249_136743346_PB1D10	Promoter	436230
chrX|-|136742379|136742500|SINE|Alu|PB1D9|4493706|15.78	chrX	-	136742379	136742500	SINE	Alu	PB1D9	4493706	15.78	0	0	0	0	1	0	0	0	0	0	1	0	2	1	0	0	2	0	0	1	0	0	3	6	1	0.752673039266883	1	1.66720282165135	1	1.12620894285609	NA	1.2611359771747	NA	1.76166910562673	NA	1.7027284050701	NA	chrX_136742379_136742500_PB1D9	Promoter	56397
chrX|-|136740956|136741123|SINE|MIR|MIRb|4493704|38.66	chrX	-	136740956	136741123	SINE	MIR	MIRb	4493704	38.66	7	7	3	3	40	6	4	3	8	4	6	5	31	13	3	3	11	14	0	10	6	5	10	9	20	0.017162492831539	1	0.764846760101506	1	-0.7672930179458	0.892635067260782	-0.487896631419188	0.960092460272419	0.487970269248508	0.99998603569134	-1.41427226160772	0.999806343986626	chrX_136740956_136741123_MIRb	Promoter	56397
chrX|-|136740440|136740684|LINE|L1|L1MC5a_3end|4493703|35.34	chrX	-	136740440	136740684	LINE	L1	L1MC5a_3end	4493703	35.34	6	16	2	7	92	19	12	24	32	18	7	15	116	15	15	11	26	15	1	8	9	5	48	68	86	-0.500066767999588	1	-0.288208128505604	1	-0.519937439350731	0.908547308207022	-1.2390349452803	0.76216878369277	0.0271527892436028	0.99998603569134	-0.471380596643097	0.999806343986626	chrX_136740440_136740684_L1MC5a_3end	Promoter	56397
chrX|-|136740091|136740236|LINE|L1|L1MC5_3end|4493702|30.17	chrX	-	136740091	136740236	LINE	L1	L1MC5_3end	4493702	30.17	8	7	3	3	118	15	21	22	27	14	13	28	136	23	9	3	22	34	0	9	4	6	69	67	136	-0.349248748454948	1	-0.217415705490002	1	-0.312003523064764	0.974161101066224	-0.504221045980151	0.927207702826356	-0.164736112792709	0.99998603569134	-0.285503821047203	0.999806343986626	chrX_136740091_136740236_L1MC5_3end	Promoter	56397
chrX|-|136739505|136739562|SINE|MIR|MIRc|4493701|29.65	chrX	-	136739505	136739562	SINE	MIR	MIRc	4493701	29.65	0	0	0	0	0	0	2	0	0	0	0	1	0	1	1	0	2	3	0	1	0	0	4	4	0	-0.494798551653294	1	1.58356216542851	1	0.22196108625188	NA	-0.694952120020145	NA	1.53701162519575	NA	-0.0190035555995748	NA	chrX_136739505_136739562_MIRc	Promoter	56397
chrX|-|136739487|136739571|SINE|MIR|MIR|4493701|40.04	chrX	-	136739487	136739571	SINE	MIR	MIR	4493701	40.04	2	1	0	0	17	0	0	0	4	3	3	0	12	0	0	0	0	0	0	0	3	1	0	0	6	0.811426594383744	1	-1.61474344653574	1	-0.608288094456856	0.991959928087949	NA	NA	NA	NA	NA	NA	chrX_136739487_136739571_MIR	Promoter	56397
chrX|+|136710919|136711034|SINE|Alu|B1F1|4493655|17.93	chrX	+	136710919	136711034	SINE	Alu	B1F1	4493655	17.93	0	0	0	0	3	0	1	0	1	0	0	0	4	0	0	0	0	0	0	0	0	0	1	2	0	-1.42233922943714	NA	-1.22747411272975	NA	-0.728331101659324	NA	NA	NA	NA	NA	NA	NA	chrX_136710919_136711034_B1F1	3' UTR	237052
chrX|+|136709518|136709754|LINE|L1|L1ME4a_3end|4493652|29.20	chrX	+	136709518	136709754	LINE	L1	L1ME4a_3end	4493652	29.20	30	50	14	24	532	75	120	79	153	81	79	528	576	34	80	64	71	153	11	39	38	24	498	517	495	0.488143071587059	1	-0.0083671259860902	1	-0.161923839543333	0.979681480760756	0.619062751697828	0.84174661468077	-0.0834500898446346	0.99998603569134	-0.106213360312976	0.999806343986626	chrX_136709518_136709754_L1ME4a_3end	3' UTR	237052
chrX|+|136659604|136659759|LINE|L1|L1MB7_3end|4493556|38.95	chrX	+	136659604	136659759	LINE	L1	L1MB7_3end	4493556	38.95	0	0	0	0	0	0	1	1	0	0	0	1	0	0	0	0	0	0	0	1	0	0	2	0	2	0.668516002319263	NA	-0.434340380679308	NA	0.30062490768863	NA	NA	NA	NA	NA	NA	NA	chrX_136659604_136659759_L1MB7_3end	Intron (ENSMUST00000138047.7/594844, intron 3 of 4)	594844
chrX|-|136650859|136654736|LINE|L1|L1MdF_III_orf2|4493540|2.26	chrX	-	136650859	136654736	LINE	L1	L1MdF_III_orf2	4493540	2.26	0	0	0	0	3	0	3	4	0	0	3	0	11	0	1	0	3	0	0	0	0	0	0	3	10	0.93096843712256	1	0.208894188191701	1	-0.281207630485404	NA	0.891655913573024	NA	-0.185088517081696	NA	-0.516151946072033	NA	chrX_136650859_136654736_L1MdF_III_orf2	Intron (ENSMUST00000138047.7/594844, intron 3 of 4)	594844
chrX|-|136647840|136648419|LTR|ERVL|RMER15|4493537|29.62	chrX	-	136647840	136648419	LTR	ERVL	RMER15	4493537	29.62	0	0	0	1	1	0	1	0	0	0	0	0	0	0	0	0	0	0	0	0	1	1	0	0	4	-0.709680722447918	NA	-0.780137696904818	NA	0.10263971389453	NA	NA	NA	NA	NA	NA	NA	chrX_136647840_136648419_RMER15	Intron (ENSMUST00000138047.7/594844, intron 3 of 4)	594844
chrX|-|136592893|136592967|LTR|ERVL|MT2B1|4493432|13.82	chrX	-	136592893	136592967	LTR	ERVL	MT2B1	4493432	13.82	0	1	0	0	1	1	0	0	0	0	0	4	3	0	0	1	1	0	0	1	0	1	2	1	2	1.26558852104709	1	1.61908873475842	1	0.203124673304492	NA	1.45106773460816	NA	1.05784221875353	NA	-0.141967432344705	NA	chrX_136592893_136592967_MT2B1	5' UTR	594844
chrX|-|136476654|136476857|LINE|L1|Lx6_3end|4493262|33.79	chrX	-	136476654	136476857	LINE	L1	Lx6_3end	4493262	33.79	0	0	1	0	3	1	0	1	0	1	1	2	1	0	0	0	1	0	0	1	0	0	2	1	5	0.913751608887773	1	-0.670444891816595	1	-0.18194153037672	NA	0.81061213750021	NA	-0.597195299705712	NA	-0.209847806455033	NA	chrX_136476654_136476857_Lx6_3end	Intron (ENSMUST00000113108.7/245615, intron 2 of 10)	245615
chrX|+|136271514|136271559|Simple_repeat|NA|(GAGAT)n|4492945|NA	chrX	+	136271514	136271559	Simple_repeat	NA	(GAGAT)n	4492945	NA	58	66	15	74	78	8	17	3	13	12	16	83	84	11	11	7	22	10	69	94	76	34	107	89	81	0.582712006296227	1	0.373315318082601	1	0.361253258927457	0.908567751040255	0.993133337733571	0.795627929437807	-0.0781822927841442	0.99998603569134	0.342345674945147	0.999806343986626	chrX_136271514_136271559_(GAGAT)n	Promoter	12070
chrX|+|136263321|136263868|LTR|ERVK|MLTR31A_MM|4492928|12.55	chrX	+	136263321	136263868	LTR	ERVK	MLTR31A_MM	4492928	12.55	0	1	0	0	0	1	0	1	1	1	0	0	3	0	2	0	0	0	0	0	0	0	0	1	1	-0.569332367132486	1	-0.459961738049852	1	-0.931345932488958	NA	NA	NA	NA	NA	NA	NA	chrX_136263321_136263868_MLTR31A_MM	Distal Intergenic	12070
chrX|-|136200813|136201008|LINE|L1|L1ME4a_3end|4492794|31.75	chrX	-	136200813	136201008	LINE	L1	L1ME4a_3end	4492794	31.75	11	8	6	11	229	30	51	37	69	28	43	278	282	14	37	25	27	42	4	17	10	4	247	238	194	0.565623689844193	1	-0.155396405263781	1	-0.126177395355395	0.988522375929919	0.968127085172287	0.721319941332971	-0.414422111855875	0.99998603569134	-0.00152391731321588	0.999806343986626	chrX_136200813_136201008_L1ME4a_3end	3' UTR	331532
chrX|-|136200405|136200543|SINE|Alu|B1_Mus2|4492792|26.66	chrX	-	136200405	136200543	SINE	Alu	B1_Mus2	4492792	26.66	0	1	0	1	0	1	0	0	0	0	0	0	1	0	0	0	0	0	0	0	0	0	1	2	0	-1.28047571508425	NA	-0.989343532516061	NA	-1.17343775660075	NA	NA	NA	NA	NA	NA	NA	chrX_136200405_136200543_B1_Mus2	Distal Intergenic	331532
chrX|-|136190594|136190841|LINE|L1|L1M4b_5end|4492765|30.56	chrX	-	136190594	136190841	LINE	L1	L1M4b_5end	4492765	30.56	1	0	0	0	3	0	1	0	0	0	0	0	1	0	0	0	1	0	0	0	0	0	0	0	2	-1.07342134838174	NA	-0.436404207580064	NA	-1.39472828081521	NA	NA	NA	NA	NA	NA	NA	chrX_136190594_136190841_L1M4b_5end	Distal Intergenic	102465201
chrX|-|136189801|136190333|LINE|L1|Lx5c_3end|4492766|18.99	chrX	-	136189801	136190333	LINE	L1	Lx5c_3end	4492766	18.99	0	0	0	0	4	0	1	0	0	0	0	1	0	2	0	0	2	0	0	0	0	0	0	0	1	-0.573293407274319	1	0.941122259478531	NA	-1.39225949517715	NA	NA	NA	NA	NA	NA	NA	chrX_136189801_136190333_Lx5c_3end	Distal Intergenic	102465201
chrX|+|136170096|136170152|DNA|TcMar-Tigger|X9b_DNA|4492723|28.17	chrX	+	136170096	136170152	DNA	TcMar-Tigger	X9b_DNA	4492723	28.17	2	3	0	3	2	0	1	0	0	0	0	2	3	0	0	0	2	2	0	1	1	1	6	4	1	-0.401931012488695	1	0.795904755743076	1	-0.470584804317401	NA	0.243534254143316	NA	1.48654077511344	NA	0.650521392272822	NA	chrX_136170096_136170152_X9b_DNA	3' UTR	66684
chrX|+|136159702|136159754|Simple_repeat|NA|(T)n|4492685|NA	chrX	+	136159702	136159754	Simple_repeat	NA	(T)n	4492685	NA	0	0	0	0	0	0	0	0	1	0	0	3	6	0	0	0	0	8	0	4	0	0	1	1	3	3.16665121849179	1	4.29145518220138	1	1.76725233452755	NA	NA	NA	NA	NA	NA	NA	chrX_136159702_136159754_(T)n	Distal Intergenic	66684
chrX|+|136137295|136137503|LINE|L1|L1MC5_3end|4492630|35.36	chrX	+	136137295	136137503	LINE	L1	L1MC5_3end	4492630	35.36	0	0	0	0	0	2	0	0	1	0	0	1	1	0	0	1	0	1	0	0	0	0	0	0	2	0.363982336276792	1	0.4157368714267	1	-1.01828926736578	NA	NA	NA	NA	NA	NA	NA	chrX_136137295_136137503_L1MC5_3end	Promoter	406217
chrX|+|136072644|136073038|LINE|L1|Lx8_3end|4492496|42.33	chrX	+	136072644	136073038	LINE	L1	Lx8_3end	4492496	42.33	0	1	0	0	5	1	0	0	0	0	0	2	0	0	0	0	0	0	0	0	1	0	9	16	6	-1.22672483379945	1	-2.18337157298761	1	0.643155558380918	NA	-0.519341749406618	NA	-1.99849306664765	NA	1.3458807962936	NA	chrX_136072644_136073038_Lx8_3end	3' UTR	12069
chrX|+|135889151|135889250|Simple_repeat|NA|(AGGCAG)n|4492133|NA	chrX	+	135889151	135889250	Simple_repeat	NA	(AGGCAG)n	4492133	NA	15	12	5	6	69	12	18	10	19	6	9	33	91	13	12	12	21	12	5	10	13	14	96	85	82	-0.308603895391827	1	0.0861676321758457	1	0.100213432180103	0.991597820381	-0.225039445905228	0.976753833746755	0.0774876705568684	0.99998603569134	0.170363332889041	0.999806343986626	chrX_135889151_135889250_(AGGCAG)n	Exon (ENSMUST00000207433.1/70237, exon 11 of 11)	70237
chrX|-|135876973|135877672|LINE|L1|L1_Rod_orf2|4492108|25.72	chrX	-	135876973	135877672	LINE	L1	L1_Rod_orf2	4492108	25.72	0	0	0	1	2	0	1	1	0	1	0	1	3	0	2	0	2	0	0	0	0	0	6	2	4	-0.675771643528874	1	-0.000588981332034173	1	0.0359797851393694	NA	-0.481627907361709	NA	0.546022435732017	NA	0.744290470904361	NA	chrX_135876973_135877672_L1_Rod_orf2	Intron (ENSMUST00000207433.1/70237, intron 7 of 10)	70237
chrX|-|135876488|135876972|LTR|ERVK|RLTR16|4492119|25.49	chrX	-	135876488	135876972	LTR	ERVK	RLTR16	4492119	25.49	0	0	0	1	0	0	0	0	0	0	0	0	3	0	0	0	0	1	0	1	3	0	0	1	5	0.424877103104019	1	1.45958194198841	NA	1.44409268644425	NA	NA	NA	NA	NA	NA	NA	chrX_135876488_135876972_RLTR16	Intron (ENSMUST00000207433.1/70237, intron 7 of 10)	70237
chrX|-|135874853|135876487|LINE|L1|L1_Rod_orf2|4492108|25.72	chrX	-	135874853	135876487	LINE	L1	L1_Rod_orf2	4492108	25.72	2	1	1	6	6	2	2	2	4	0	2	4	11	4	1	0	5	5	0	3	0	0	4	0	25	-0.172735502597582	1	0.263018952107351	1	-0.898354482533961	0.960130498340119	0.284319015956276	NA	0.840110265794466	0.99998603569134	0.00583051270936057	0.999806343986626	chrX_135874853_135876487_L1_Rod_orf2	Intron (ENSMUST00000207433.1/70237, intron 7 of 10)	70237
chrX|-|135873619|135874107|LINE|L1|L1M2_orf2|4492115|34.77	chrX	-	135873619	135874107	LINE	L1	L1M2_orf2	4492115	34.77	0	0	1	0	4	0	1	0	1	0	1	0	1	0	0	0	0	1	0	1	1	0	0	1	3	0.322335014066888	1	-0.384597259514812	1	-0.464355566462866	NA	-0.411282763788672	NA	-0.736573398664434	NA	-1.38680852187446	NA	chrX_135873619_135874107_L1M2_orf2	Intron (ENSMUST00000207433.1/70237, intron 7 of 10)	70237
chrX|-|135873253|135873434|LINE|L1|L1M2_orf2|4492115|34.77	chrX	-	135873253	135873434	LINE	L1	L1M2_orf2	4492115	34.77	0	0	0	0	1	1	0	2	0	0	0	1	2	0	1	1	2	0	0	1	0	0	1	1	3	0.894344566426033	1	1.46504065611871	1	0.201983584668537	NA	-0.0906739847243153	NA	1.61126838597231	NA	-0.182242359827627	NA	chrX_135873253_135873434_L1M2_orf2	Intron (ENSMUST00000207433.1/70237, intron 7 of 10)	70237
chrX|-|135871734|135872549|LINE|L1|Lx8_3end|4492108|37.30	chrX	-	135871734	135872549	LINE	L1	Lx8_3end	4492108	37.30	0	0	0	0	4	0	1	1	1	0	0	0	7	0	0	0	3	0	0	0	0	0	0	7	0	-0.445870288737695	1	0.325668020620758	1	-0.288701188196248	NA	NA	NA	NA	NA	NA	NA	chrX_135871734_135872549_Lx8_3end	Intron (ENSMUST00000207433.1/70237, intron 7 of 10)	70237
chrX|-|135871703|135872311|LINE|L1|Lx9_3end|4492108|33.26	chrX	-	135871703	135872311	LINE	L1	Lx9_3end	4492108	33.26	1	3	0	0	5	0	0	0	0	1	0	0	0	1	0	0	0	2	0	0	1	1	1	1	4	-0.903963644590371	1	-0.0809379107201396	1	-0.634141065002262	NA	NA	NA	NA	NA	NA	NA	chrX_135871703_135872311_Lx9_3end	Intron (ENSMUST00000207433.1/70237, intron 7 of 10)	70237
chrX|-|135870911|135871244|LINE|L1|L1MdV_III_5end|4492113|7.15	chrX	-	135870911	135871244	LINE	L1	L1MdV_III_5end	4492113	7.15	0	0	1	0	3	1	0	0	0	0	0	1	7	1	0	0	0	1	0	0	1	0	1	1	0	-0.968483478465433	1	0.400666893454214	1	-1.1123609540923	NA	-0.810625297816247	NA	-0.60488302844733	NA	-2.15336476325848	NA	chrX_135870911_135871244_L1MdV_III_5end	Intron (ENSMUST00000207433.1/70237, intron 7 of 10)	70237
chrX|-|135864097|135864714|LINE|L1|L1_Rod_orf2|4492099|20.39	chrX	-	135864097	135864714	LINE	L1	L1_Rod_orf2	4492099	20.39	0	0	0	2	15	3	1	4	4	2	3	0	19	2	2	1	1	0	0	3	0	3	13	10	11	-0.749550337052857	1	-1.26041692183429	1	0.28564387035181	0.991959928087949	-0.623658724459039	NA	-1.82668473035948	0.99998603569134	-0.230764033873834	0.999806343986626	chrX_135864097_135864714_L1_Rod_orf2	Intron (ENSMUST00000207433.1/70237, intron 7 of 10)	70237
chrX|-|135862363|135862686|LINE|L1|Lx9_3end|4492099|27.15	chrX	-	135862363	135862686	LINE	L1	Lx9_3end	4492099	27.15	0	0	1	0	10	6	1	0	1	2	3	0	16	2	1	2	3	3	0	0	1	0	4	2	13	-0.811185482326531	1	0.0809476898347733	1	-1.09483052391982	0.943434363453172	-0.898948203762015	NA	-0.208905441815752	0.99998603569134	-1.4548040685976	0.999806343986626	chrX_135862363_135862686_Lx9_3end	Intron (ENSMUST00000207433.1/70237, intron 7 of 10)	245607
chrX|-|135858869|135860036|LTR|ERVL-MaLR|MT-int|4492093|10.69	chrX	-	135858869	135860036	LTR	ERVL-MaLR	MT-int	4492093	10.69	4	4	5	4	7	3	1	1	0	0	0	1	21	3	0	1	4	6	0	5	3	3	3	9	13	-2.38212156872284	1	0.844423371806612	1	-0.539959209882438	0.962979846783157	-2.43394386125763	NA	0.996936037529965	0.99998603569134	-0.221730990475368	0.999806343986626	chrX_135858869_135860036_MT-int	Intron (ENSMUST00000207433.1/70237, intron 7 of 10)	245607
chrX|-|135857853|135858205|LINE|L1|Lx6_3end|4492090|20.49	chrX	-	135857853	135858205	LINE	L1	Lx6_3end	4492090	20.49	2	0	0	2	2	2	0	1	1	0	0	0	18	1	1	0	0	1	0	2	0	0	0	7	4	-2.80306850653886	1	-1.27569495340993	1	-0.665559673052455	NA	NA	NA	NA	NA	NA	NA	chrX_135857853_135858205_Lx6_3end	Intron (ENSMUST00000207433.1/70237, intron 7 of 10)	245607
chrX|-|135857278|135857852|LINE|L1|Lx_3end|4492091|7.11	chrX	-	135857278	135857852	LINE	L1	Lx_3end	4492091	7.11	0	0	0	0	4	0	0	1	2	1	0	0	4	0	0	0	0	0	0	0	0	1	3	5	1	-0.476281216213567	1	-1.54540630800914	1	0.51561119651388	NA	NA	NA	NA	NA	NA	NA	chrX_135857278_135857852_Lx_3end	Intron (ENSMUST00000207433.1/70237, intron 7 of 10)	245607
chrX|-|135856345|135856470|LINE|L1|Lx8b_3end|4492088|38.94	chrX	-	135856345	135856470	LINE	L1	Lx8b_3end	4492088	38.94	0	0	0	0	0	0	0	2	1	0	2	0	0	0	1	0	0	1	0	0	0	0	0	5	5	2.75237605353822	1	0.904832486864983	1	0.949106371657388	NA	NA	NA	NA	NA	NA	NA	chrX_135856345_135856470_Lx8b_3end	Intron (ENSMUST00000207433.1/70237, intron 7 of 10)	245607
chrX|-|135852661|135853102|LTR|ERVK|RLTR20B5_MM|4492082|26.01	chrX	-	135852661	135853102	LTR	ERVK	RLTR20B5_MM	4492082	26.01	0	2	0	0	2	0	0	1	0	0	1	0	0	0	0	2	4	0	0	0	1	0	0	10	6	1.9077553280454	1	1.89985597007811	1	0.551113662398739	NA	0.762854572413359	NA	2.99632697631993	NA	1.82780213557395	NA	chrX_135852661_135853102_RLTR20B5_MM	Intron (ENSMUST00000207433.1/70237, intron 7 of 10)	245607
chrX|+|135850808|135850922|LTR|ERVL|MER21C|4492080|39.11	chrX	+	135850808	135850922	LTR	ERVL	MER21C	4492080	39.11	1	0	0	0	0	1	0	1	1	1	0	0	1	0	0	0	0	0	1	0	0	0	0	3	0	0.462557189025037	1	-0.873854343455249	1	-0.300625912531701	NA	NA	NA	NA	NA	NA	NA	chrX_135850808_135850922_MER21C	Intron (ENSMUST00000207433.1/70237, intron 7 of 10)	245607
chrX|-|135850314|135850793|LTR|ERV1|LTRIS_Mm|4492079|2.63	chrX	-	135850314	135850793	LTR	ERV1	LTRIS_Mm	4492079	2.63	0	1	0	1	3	0	1	0	0	0	0	0	0	0	0	1	0	0	0	0	1	0	0	0	3	-0.962678561519624	1	-0.654248747514034	NA	-1.12219024056446	NA	NA	NA	NA	NA	NA	NA	chrX_135850314_135850793_LTRIS_Mm	Intron (ENSMUST00000207433.1/70237, intron 7 of 10)	245607
chrX|-|135849877|135850048|LTR|ERVL|MER21C|4492076|42.63	chrX	-	135849877	135850048	LTR	ERVL	MER21C	4492076	42.63	1	0	2	3	2	0	1	1	2	1	2	3	8	2	0	1	2	0	0	0	1	1	0	1	3	1.51598565244441	1	1.1813562888561	1	-1.31139220890539	0.916064972631115	2.0198213870881	NA	1.22181169282992	NA	-0.906875638199084	NA	chrX_135849877_135850048_MER21C	Intron (ENSMUST00000207433.1/70237, intron 7 of 10)	245607
chrX|-|135849683|135849835|LTR|ERVL|MER21C|4492076|42.63	chrX	-	135849683	135849835	LTR	ERVL	MER21C	4492076	42.63	0	0	0	0	0	0	0	0	0	0	0	1	2	1	0	0	0	0	0	0	0	0	2	1	1	0.373264832492657	NA	0.809039177431632	NA	0.393628844720322	NA	NA	NA	NA	NA	NA	NA	chrX_135849683_135849835_MER21C	Intron (ENSMUST00000207433.1/70237, intron 7 of 10)	245607
chrX|+|135817714|135818204|LINE|L1|Lx6_3end|4492016|18.81	chrX	+	135817714	135818204	LINE	L1	Lx6_3end	4492016	18.81	0	1	0	2	2	0	0	0	1	0	0	0	1	0	0	0	0	1	1	0	0	0	1	0	3	-0.308781705990945	1	-0.254769952068745	1	-0.720148135825655	NA	NA	NA	NA	NA	NA	NA	chrX_135817714_135818204_Lx6_3end	Intron (ENSMUST00000207433.1/70237, intron 1 of 10)	70237
chrX|-|135793319|135793424|LTR|ERVL-MaLR|ORR1F|4491987|33.33	chrX	-	135793319	135793424	LTR	ERVL-MaLR	ORR1F	4491987	33.33	1	1	0	2	2	0	0	0	2	0	0	0	3	1	0	0	1	0	0	0	0	3	0	0	0	0.462482575713977	1	0.830664512880552	1	-1.3400666904395	NA	NA	NA	NA	NA	NA	NA	chrX_135793319_135793424_ORR1F	Intron (ENSMUST00000113144.7/67298, intron 4 of 10)	67298
chrX|-|135792972|135793119|SINE|Alu|B1F2|4491986|21.62	chrX	-	135792972	135793119	SINE	Alu	B1F2	4491986	21.62	1	1	0	1	5	1	0	0	0	0	0	0	3	1	0	1	0	3	0	1	0	0	1	4	1	-1.7852809566948	1	0.53016707961579	1	-1.1875727366911	NA	-2.47651910941373	NA	0.811914892803071	NA	-1.02392266009501	NA	chrX_135792972_135793119_B1F2	Intron (ENSMUST00000113144.7/67298, intron 4 of 10)	67298
chrX|-|135790428|135790568|LTR|ERVK|RMER6A|4491979|13.03	chrX	-	135790428	135790568	LTR	ERVK	RMER6A	4491979	13.03	1	1	0	0	2	0	0	1	2	1	0	0	7	0	0	0	2	1	0	0	1	0	0	0	1	1.27480126174175	1	1.45219518617016	1	-1.34563612618334	NA	NA	NA	NA	NA	NA	NA	chrX_135790428_135790568_RMER6A	Intron (ENSMUST00000113144.7/67298, intron 4 of 10)	100316820
chrX|-|135788708|135788866|LINE|L2|L2|4491976|32.61	chrX	-	135788708	135788866	LINE	L2	L2	4491976	32.61	0	0	0	3	0	0	0	1	0	1	0	2	0	0	0	0	0	1	0	0	0	2	0	4	0	2.16113072102513	1	0.790293103562431	1	0.277620837564031	NA	NA	NA	NA	NA	NA	NA	chrX_135788708_135788866_L2	Intron (ENSMUST00000113144.7/67298, intron 4 of 10)	100316820
chrX|-|135788210|135788490|LINE|L2|L2a_3end|4491976|41.80	chrX	-	135788210	135788490	LINE	L2	L2a_3end	4491976	41.80	0	2	0	1	3	7	1	1	4	1	1	5	8	6	0	0	2	3	0	0	1	1	0	4	3	-0.628783485674616	1	-0.449773955220777	1	-1.95739218804722	0.737820744841594	-0.807905127270134	NA	-0.925695006866989	NA	-2.80275649462105	0.999806343986626	chrX_135788210_135788490_L2a_3end	Intron (ENSMUST00000113144.7/67298, intron 4 of 10)	100316820
chrX|-|135787590|135787983|LTR|ERVL-MaLR|ORR1C1|4491975|19.20	chrX	-	135787590	135787983	LTR	ERVL-MaLR	ORR1C1	4491975	19.20	0	0	0	0	2	1	0	0	1	0	0	0	2	1	0	0	0	2	0	0	0	3	0	4	6	-0.447481743798188	1	0.691740980120084	1	1.38197668166	NA	NA	NA	NA	NA	NA	NA	chrX_135787590_135787983_ORR1C1	Promoter	100316820
chrX|-|135786328|135787589|LTR|ERVL-MaLR|ORR1B1-int|4491975|15.17	chrX	-	135786328	135787589	LTR	ERVL-MaLR	ORR1B1-int	4491975	15.17	1	2	0	3	1	3	0	2	2	1	1	0	13	4	3	0	0	3	0	1	3	2	4	2	6	-0.835573773943187	1	0.21448914082204	1	-0.0837263147385612	0.998245975392288	-1.24508013717954	NA	-0.207282383774139	NA	-0.510296599530806	NA	chrX_135786328_135787589_ORR1B1-int	Promoter	100316820
chrX|-|135785960|135786327|LTR|ERVL-MaLR|ORR1C1|4491975|14.21	chrX	-	135785960	135786327	LTR	ERVL-MaLR	ORR1C1	4491975	14.21	0	0	0	0	2	0	0	0	0	0	0	0	2	1	0	1	2	0	0	2	0	0	0	3	1	0.128036902926404	1	2.16168456446537	1	0.637650408674439	NA	NA	NA	NA	NA	NA	NA	chrX_135785960_135786327_ORR1C1	Promoter	100316820
chrX|-|135781865|135782181|LTR|ERVL|RMER15|4491968|24.89	chrX	-	135781865	135782181	LTR	ERVL	RMER15	4491968	24.89	0	0	0	1	4	0	2	1	2	0	0	6	4	4	0	1	1	5	0	0	2	0	8	1	7	0.682989684058252	1	1.44102570507664	1	0.305428689614045	0.993546106326024	0.660829497790388	NA	1.34803805100185	NA	0.184167538334754	NA	chrX_135781865_135782181_RMER15	Intron (ENSMUST00000113144.7/67298, intron 4 of 10)	100316820
chrX|+|135781386|135781679|SINE|B4|B4|4491964|33.74	chrX	+	135781386	135781679	SINE	B4	B4	4491964	33.74	0	0	0	0	0	0	0	0	0	0	0	0	1	0	1	1	0	1	0	0	0	1	0	0	1	0	NA	2.90983978164451	NA	0.0499284868417827	NA	NA	NA	NA	NA	NA	NA	chrX_135781386_135781679_B4	Intron (ENSMUST00000113144.7/67298, intron 4 of 10)	100316820
chrX|-|135780887|135781302|LINE|L1|L1MCa_5end|4491962|35.90	chrX	-	135780887	135781302	LINE	L1	L1MCa_5end	4491962	35.90	0	1	0	0	0	0	0	0	1	1	0	0	2	0	0	0	0	1	0	0	0	1	1	3	1	0.957314615816259	1	0.625842165986282	NA	0.572836987711919	NA	NA	NA	NA	NA	NA	NA	chrX_135780887_135781302_L1MCa_5end	Intron (ENSMUST00000113144.7/67298, intron 4 of 10)	100316820
chrX|-|135780077|135780250|SINE|B4|B4A|4491961|31.22	chrX	-	135780077	135780250	SINE	B4	B4A	4491961	31.22	0	0	1	2	6	0	0	1	0	0	0	2	3	0	2	0	0	3	0	0	0	0	6	2	4	-0.996148251912696	1	0.129642314075514	1	-0.75229510483676	NA	-0.13758939190432	NA	0.678174098846481	NA	0.408989351902454	NA	chrX_135780077_135780250_B4A	Exon (ENSMUST00000143034.1/67298, exon 5 of 5)	100316820
chrX|+|135779442|135779982|LINE|L1|L1_Mur3_orf2|4491960|30.54	chrX	+	135779442	135779982	LINE	L1	L1_Mur3_orf2	4491960	30.54	0	0	0	2	8	2	0	2	0	0	0	6	17	0	0	0	0	3	0	0	0	0	8	12	4	-1.0278249657477	1	-0.69608502389462	1	-0.634777338772278	NA	0.0633622842955259	NA	-0.49480109889226	NA	0.194155658723049	NA	chrX_135779442_135779982_L1_Mur3_orf2	Exon (ENSMUST00000143034.1/67298, exon 5 of 5)	100316820
chrX|+|135778976|135779440|LINE|L1|Lx9_3end|4491959|22.55	chrX	+	135778976	135779440	LINE	L1	Lx9_3end	4491959	22.55	0	1	0	3	2	1	2	1	1	0	0	4	8	1	2	1	1	1	0	2	0	0	3	12	11	-0.77340245935341	1	-0.0378248969761904	1	0.0248876848514745	NA	0.0730465653738512	NA	0.12771229419725	NA	0.745090959089883	NA	chrX_135778976_135779440_Lx9_3end	Exon (ENSMUST00000143034.1/67298, exon 5 of 5)	100316820
chrX|-|135777227|135777424|LINE|L1|L1M3_orf2|4491948|25.10	chrX	-	135777227	135777424	LINE	L1	L1M3_orf2	4491948	25.10	0	0	0	0	2	0	0	1	3	0	0	0	3	0	0	0	1	1	0	0	0	0	0	2	1	1.32625924498527	1	0.690689018240998	1	-0.307527637067195	NA	NA	NA	NA	NA	NA	NA	chrX_135777227_135777424_L1M3_orf2	Intron (ENSMUST00000113144.7/67298, intron 4 of 10)	100316820
chrX|+|135776073|135776363|LINE|L1|Lx9_3end|4491953|24.31	chrX	+	135776073	135776363	LINE	L1	Lx9_3end	4491953	24.31	0	2	1	0	2	0	2	0	0	4	0	0	3	0	1	0	2	2	0	0	0	1	7	6	6	-0.742642897055866	1	-0.412033397782266	1	-0.20711105469677	NA	-2.30587196286766	NA	0.91807637851737	NA	0.822021330055574	NA	chrX_135776073_135776363_Lx9_3end	Intron (ENSMUST00000113144.7/67298, intron 4 of 10)	100316820
chrX|-|135773529|135774255|LINE|L1|L1MB3_3end|4491948|31.29	chrX	-	135773529	135774255	LINE	L1	L1MB3_3end	4491948	31.29	0	1	0	0	3	0	0	2	2	2	0	2	3	0	0	0	1	1	0	1	2	1	1	5	2	1.67934185012078	1	0.240477084627626	1	0.856409024106067	NA	0.571135946236105	NA	0.882765625273848	NA	0.488334633408474	NA	chrX_135773529_135774255_L1MB3_3end	Intron (ENSMUST00000113144.7/67298, intron 4 of 10)	100316820
chrX|-|135772043|135773141|LTR|ERVL-MaLR|MT-int|4491949|2.62	chrX	-	135772043	135773141	LTR	ERVL-MaLR	MT-int	4491949	2.62	0	3	0	6	4	0	0	0	3	2	0	0	0	1	1	0	2	1	0	0	2	0	0	4	1	-0.0311239692341401	1	0.129490837598474	1	-1.34219938031968	NA	NA	NA	NA	NA	NA	NA	chrX_135772043_135773141_MT-int	Intron (ENSMUST00000113144.7/67298, intron 4 of 10)	100316820
chrX|-|135770573|135771119|LTR|ERVK|RMER20B|4491946|20.86	chrX	-	135770573	135771119	LTR	ERVK	RMER20B	4491946	20.86	0	2	0	1	1	0	0	0	4	0	0	0	8	4	1	0	0	1	0	0	2	0	1	3	1	-0.589585222628929	1	0.372206365030965	1	-0.0382651393559736	NA	NA	NA	NA	NA	NA	NA	chrX_135770573_135771119_RMER20B	Intron (ENSMUST00000113144.7/67298, intron 4 of 10)	100316820
chrX|-|135768677|135768964|LTR|ERVK|MLTR11A|4491940|31.66	chrX	-	135768677	135768964	LTR	ERVK	MLTR11A	4491940	31.66	0	0	0	0	0	1	0	0	1	0	0	0	3	1	0	0	0	1	0	0	0	1	0	0	0	0.619898872223202	1	1.55693921914337	NA	-0.796053050519776	NA	NA	NA	NA	NA	NA	NA	chrX_135768677_135768964_MLTR11A	Intron (ENSMUST00000113144.7/67298, intron 4 of 10)	100316820
chrX|-|135765769|135765845|SINE|B4|RSINE1|4491930|28.41	chrX	-	135765769	135765845	SINE	B4	RSINE1	4491930	28.41	0	1	3	0	1	0	1	2	1	0	0	2	4	0	0	0	1	0	0	0	2	0	5	1	2	0.070315821178928	1	-0.851016104895029	1	-0.575923380305518	NA	0.559140160255605	NA	0.0784859623451624	NA	0.541343243856798	NA	chrX_135765769_135765845_RSINE1	Intron (ENSMUST00000113144.7/67298, intron 4 of 10)	102465755
chrX|-|135764146|135764345|LINE|L1|L1M4_orf2|4491912|38.05	chrX	-	135764146	135764345	LINE	L1	L1M4_orf2	4491912	38.05	0	1	0	0	15	3	0	0	6	1	0	0	6	0	0	0	2	4	0	0	0	0	4	12	11	-0.866548988917269	1	-1.11096169083648	1	-0.633988161923023	0.986736340608751	-4.03596082161093	NA	-0.256836454295389	NA	-0.439038181620189	0.999806343986626	chrX_135764146_135764345_L1M4_orf2	Intron (ENSMUST00000113144.7/67298, intron 4 of 10)	102465755
chrX|-|135764001|135764118|SINE|Alu|B1F|4491922|38.35	chrX	-	135764001	135764118	SINE	Alu	B1F	4491922	38.35	0	1	0	1	0	0	0	1	1	2	0	1	1	1	0	0	0	4	2	0	0	0	0	3	1	2.6647583028998	1	2.4909377101031	1	0.565019234928317	NA	NA	NA	NA	NA	NA	NA	chrX_135764001_135764118_B1F	Intron (ENSMUST00000113144.7/67298, intron 4 of 10)	102465755
chrX|+|135763652|135763818|SINE|B4|RSINE1|4491920|32.22	chrX	+	135763652	135763818	SINE	B4	RSINE1	4491920	32.22	1	2	1	1	3	2	1	2	2	1	0	0	11	0	1	1	1	2	0	4	0	3	3	4	10	-0.871863726533522	1	-0.181660737674921	1	0.175219870027874	0.99570850631382	-2.99700180153495	NA	0.309400916468316	NA	-0.0768774520890855	NA	chrX_135763652_135763818_RSINE1	Intron (ENSMUST00000113144.7/67298, intron 4 of 10)	102465755
chrX|-|135762750|135763090|LINE|L1|Lx8_3end|4491918|26.34	chrX	-	135762750	135763090	LINE	L1	Lx8_3end	4491918	26.34	0	4	2	2	8	1	4	4	1	5	2	5	19	1	1	2	2	3	0	0	1	2	8	8	15	-0.000582942735644842	1	-0.257087458838586	1	-0.614808725241023	0.960808111129027	0.098933986821276	NA	0.22364230743848	0.99998603569134	-0.0974506065530665	0.999806343986626	chrX_135762750_135763090_Lx8_3end	Intron (ENSMUST00000113144.7/67298, intron 4 of 10)	102465755
chrX|+|135761765|135761949|LINE|L1|Lx8b_3end|4491916|18.74	chrX	+	135761765	135761949	LINE	L1	Lx8b_3end	4491916	18.74	1	0	0	2	1	2	1	0	4	0	0	3	7	0	0	4	0	1	0	0	0	3	0	5	4	0.792783723215139	1	0.843424804961873	1	-0.331141034523185	0.994919539020587	-0.447213075585498	NA	1.07967485962727	NA	-0.850558255636252	NA	chrX_135761765_135761949_Lx8b_3end	Exon (ENSMUST00000149595.7/67298, exon 6 of 6)	102465755
chrX|-|135761473|135761602|SINE|B4|ID_B1|4491915|25.68	chrX	-	135761473	135761602	SINE	B4	ID_B1	4491915	25.68	0	0	0	0	0	0	1	0	1	0	0	0	1	0	0	0	0	1	0	0	0	0	1	3	1	-0.121494715969456	NA	-0.0914642015701853	NA	-0.0237502106431471	NA	NA	NA	NA	NA	NA	NA	chrX_135761473_135761602_ID_B1	Intron (ENSMUST00000149595.7/67298, intron 5 of 5)	102465755
chrX|-|135761016|135761446|LINE|L1|L1M4_orf2|4491912|37.23	chrX	-	135761016	135761446	LINE	L1	L1M4_orf2	4491912	37.23	0	1	0	1	1	0	0	0	2	0	0	0	1	0	0	0	0	2	0	0	0	0	0	3	2	0.696706284839379	1	0.486525583192967	1	-0.52523048952718	NA	NA	NA	NA	NA	NA	NA	chrX_135761016_135761446_L1M4_orf2	Intron (ENSMUST00000149595.7/67298, intron 5 of 5)	102465755
chrX|-|135754338|135754804|LINE|L1|Lx8_3end|4491899|38.97	chrX	-	135754338	135754804	LINE	L1	Lx8_3end	4491899	38.97	0	2	0	0	4	0	0	1	0	1	1	3	7	1	0	0	2	2	0	0	1	1	2	2	3	1.20519298634886	1	1.54741512865305	1	-0.147438419761032	NA	1.43462275441966	NA	1.48384095097695	NA	-0.0682440663372161	NA	chrX_135754338_135754804_Lx8_3end	Intron (ENSMUST00000149595.7/67298, intron 5 of 5)	102465755
chrX|-|135751195|135752820|LTR|ERV1|RLTR14-int|4491897|15.64	chrX	-	135751195	135752820	LTR	ERV1	RLTR14-int	4491897	15.64	7	3	1	2	16	4	7	3	1	3	1	5	13	9	2	5	9	6	5	7	7	12	12	10	25	-0.463088810311991	1	0.982735964818552	1	0.351336183448631	0.979681480760756	-1.39253247926027	0.831200900632434	0.600727184553194	0.99998603569134	-0.643636050973761	0.999806343986626	chrX_135751195_135752820_RLTR14-int	5' UTR	102465755
chrX|-|135750833|135751193|LTR|ERV1|RLTR14-int|4491897|15.91	chrX	-	135750833	135751193	LTR	ERV1	RLTR14-int	4491897	15.91	1	2	1	1	2	1	0	1	0	3	0	1	7	0	0	3	0	4	0	0	0	0	5	2	8	0.0279629274174303	1	0.554395282111778	1	-0.912249720148724	NA	-0.463935255865727	NA	2.47052297111383	NA	1.04156447084133	NA	chrX_135750833_135751193_RLTR14-int	Intron (ENSMUST00000149595.7/67298, intron 4 of 5)	102465755
chrX|+|135508191|135508432|Simple_repeat|NA|(AG)n|4491519|NA	chrX	+	135508191	135508432	Simple_repeat	NA	(AG)n	4491519	NA	1	0	0	1	3	0	0	0	0	0	0	1	3	0	0	0	1	2	1	2	0	2	0	4	0	0.596226037864232	1	1.78302494902936	1	0.478876730878892	NA	NA	NA	NA	NA	NA	NA	chrX_135508191_135508432_(AG)n	Distal Intergenic	331531
chrX|+|135209440|135209490|Simple_repeat|NA|(CTTCAT)n|4491022|NA	chrX	+	135209440	135209490	Simple_repeat	NA	(CTTCAT)n	4491022	NA	59	53	21	58	89	10	36	8	3	9	7	143	79	9	9	18	31	21	31	56	76	26	192	207	120	0.0760711033039404	1	0.276899961125765	1	0.225002545975294	0.973149169214488	0.62702882307037	0.900122657687939	0.213252608237184	0.99998603569134	0.658117146993811	0.999806343986626	chrX_135209440_135209490_(CTTCAT)n	Promoter	66104
chrX|-|135025868|135027268|LTR|ERVL-MaLR|MTE-int|4490745|38.57	chrX	-	135025868	135027268	LTR	ERVL-MaLR	MTE-int	4490745	38.57	0	1	0	0	7	0	1	1	1	1	0	0	4	1	0	0	0	1	0	0	0	0	2	1	4	-1.76269147156266	1	-1.73836936889239	1	-0.99636247249589	NA	-2.68846464487331	NA	-1.23476996663399	NA	-1.03355437972361	NA	chrX_135025868_135027268_MTE-int	Intron (ENSMUST00000153610.7/320606, intron 2 of 2)	320606
chrX|-|134999484|134999588|SINE|Alu|PB1D10|4490694|24.26	chrX	-	134999484	134999588	SINE	Alu	PB1D10	4490694	24.26	0	0	0	0	1	1	0	0	2	0	0	0	1	2	0	0	0	0	0	0	0	0	0	2	5	-1.46216215145084	1	-1.12015146755386	1	0.00118442969523582	NA	NA	NA	NA	NA	NA	NA	chrX_134999484_134999588_PB1D10	Intron (ENSMUST00000113185.8/215693, intron 1 of 5)	215693
chrX|-|134998079|134998231|SINE|Alu|B1_Mur4|4490689|18.39	chrX	-	134998079	134998231	SINE	Alu	B1_Mur4	4490689	18.39	0	0	0	0	0	0	0	0	1	0	0	0	4	1	2	0	0	3	0	0	0	0	1	0	5	-0.0823305219142676	1	2.16960369675047	1	0.646741623916521	NA	NA	NA	NA	NA	NA	NA	chrX_134998079_134998231_B1_Mur4	Intron (ENSMUST00000113185.8/215693, intron 1 of 5)	215693
chrX|+|134995054|134995836|LINE|L1|L1M3e_5end|4490684|51.91	chrX	+	134995054	134995836	LINE	L1	L1M3e_5end	4490684	51.91	0	0	0	0	6	3	6	2	1	2	1	0	10	3	2	0	2	2	0	2	0	1	7	2	7	-1.86952234457927	1	-1.02123222527158	1	-0.686230942300625	0.973149169214488	-3.05695802959403	NA	-1.32039567442195	NA	-1.67129986520358	0.999806343986626	chrX_134995054_134995836_L1M3e_5end	Intron (ENSMUST00000113185.8/215693, intron 1 of 5)	215693
chrX|+|134994768|134995006|LINE|L1|L1M3e_5end|4490684|51.04	chrX	+	134994768	134995006	LINE	L1	L1M3e_5end	4490684	51.04	0	0	0	0	7	1	1	0	1	0	1	0	1	1	0	0	1	1	0	1	0	1	2	3	5	-0.873048808488707	1	-0.579626505326519	1	-0.190299355606839	NA	-1.62643651908316	NA	-0.872965210444677	NA	-0.973117749508493	NA	chrX_134994768_134995006_L1M3e_5end	Intron (ENSMUST00000113185.8/215693, intron 1 of 5)	215693
chrX|+|134993298|134993505|SINE|MIR|MIRc|4490681|50.42	chrX	+	134993298	134993505	SINE	MIR	MIRc	4490681	50.42	0	0	0	0	0	0	0	1	0	1	1	0	4	3	0	0	0	0	0	0	0	0	1	0	1	1.22315723593294	1	1.22065802270663	1	0.0020156793282899	NA	NA	NA	NA	NA	NA	NA	chrX_134993298_134993505_MIRc	Intron (ENSMUST00000113185.8/215693, intron 2 of 5)	215693
chrX|-|134992817|134993111|LINE|L1|Lx8_3end|4490680|48.61	chrX	-	134992817	134993111	LINE	L1	Lx8_3end	4490680	48.61	0	0	0	0	2	0	0	0	0	0	0	1	1	2	0	0	0	1	0	0	0	0	1	2	0	-0.186925778087029	NA	1.04413643740439	NA	-0.278897843117368	NA	NA	NA	NA	NA	NA	NA	chrX_134992817_134993111_Lx8_3end	Intron (ENSMUST00000113185.8/215693, intron 2 of 5)	215693
chrX|-|134986888|134987043|SINE|Alu|B1F|4490675|28.73	chrX	-	134986888	134987043	SINE	Alu	B1F	4490675	28.73	0	0	0	0	1	0	1	0	2	0	0	0	3	0	0	0	0	0	0	0	0	0	0	3	1	-0.584764256947783	NA	-1.12389944435639	NA	-0.343883056652634	NA	NA	NA	NA	NA	NA	NA	chrX_134986888_134987043_B1F	Intron (ENSMUST00000113185.8/215693, intron 4 of 5)	215693
chrX|+|134981353|134982098|LINE|L1|L1_Mur1_orf2|4490665|9.56	chrX	+	134981353	134982098	LINE	L1	L1_Mur1_orf2	4490665	9.56	1	0	0	0	8	1	1	1	2	3	0	1	8	2	2	1	2	3	0	0	0	1	4	3	7	-0.630872080237674	1	0.150466862081318	1	-0.547136468960326	0.981264519246177	-2.00699158205739	NA	0.595222048964684	NA	-0.607009056357144	NA	chrX_134981353_134982098_L1_Mur1_orf2	Promoter	215693
chrX|-|134980699|134981355|LINE|L1|L1_Mur1_orf2|4490665|7.79	chrX	-	134980699	134981355	LINE	L1	L1_Mur1_orf2	4490665	7.79	0	0	0	3	8	2	0	1	6	0	1	0	9	0	3	3	3	5	0	2	0	3	6	3	3	0.764905540423624	1	1.48086518637984	1	-0.0601670510903809	0.998960330700233	-1.84295005151801	NA	1.49143049875742	NA	-0.810194227741982	0.999806343986626	chrX_134980699_134981355_L1_Mur1_orf2	Promoter	215693
chrX|+|134979735|134980149|LINE|L1|L1MA6_3end|4490654|28.12	chrX	+	134979735	134980149	LINE	L1	L1MA6_3end	4490654	28.12	1	0	0	0	2	0	0	0	0	0	2	0	0	1	0	1	1	0	0	0	0	0	0	0	0	2.6660731332407	1	2.52508843638081	1	-1.81543489142291	NA	NA	NA	NA	NA	NA	NA	chrX_134979735_134980149_L1MA6_3end	Promoter	215693
chrX|+|134974901|134975703|LINE|L1|Lx8_3end|4490655|47.78	chrX	+	134974901	134975703	LINE	L1	Lx8_3end	4490655	47.78	0	1	0	1	8	0	0	1	0	1	1	0	2	1	0	0	0	0	0	1	0	1	5	3	6	-1.17746140014717	1	-1.95587067256805	1	0.0194114695972978	NA	NA	NA	NA	NA	NA	NA	chrX_134974901_134975703_Lx8_3end	Intron (ENSMUST00000113185.8/215693, intron 5 of 5)	215693
chrX|+|134972893|134972942|Simple_repeat|NA|(TTATCT)n|4490653|NA	chrX	+	134972893	134972942	Simple_repeat	NA	(TTATCT)n	4490653	NA	0	0	0	2	2	0	0	0	1	1	1	3	1	0	1	0	0	0	0	1	2	0	9	3	3	1.27747694520894	1	-0.471945190589193	1	1.08933577579171	NA	2.18003193396568	NA	-0.521546733609144	NA	1.81606282364965	NA	chrX_134972893_134972942_(TTATCT)n	Exon (ENSMUST00000113185.8/215693, exon 6 of 6)	215693
chrX|-|134972232|134972286|LTR|ERVK|RLTR20C1_MM|4490651|29.97	chrX	-	134972232	134972286	LTR	ERVK	RLTR20C1_MM	4490651	29.97	1	0	0	1	9	1	2	3	1	0	3	15	12	0	2	2	3	3	0	2	0	1	11	9	16	1.24981787264547	1	0.98501448810063	1	0.348013679124279	0.984365033148952	1.61078912397326	NA	0.701709480549489	0.99998603569134	0.420216867837316	0.999806343986626	chrX_134972232_134972286_RLTR20C1_MM	3' UTR	215693
chrX|-|134971666|134971730|rRNA|NA|5S|4490650|14.76	chrX	-	134971666	134971730	rRNA	NA	5S	4490650	14.76	0	1	0	1	3	0	0	0	0	0	1	0	1	0	0	0	0	1	1	2	0	0	2	3	2	0.310719086211025	1	0.244028786437314	1	0.358186065782616	NA	0.437779519559426	NA	0.119243693825618	NA	0.344874349359538	NA	chrX_134971666_134971730_5S	3' UTR	215693
chrX|+|134793232|134793270|Simple_repeat|NA|(CA)n|4490323|NA	chrX	+	134793232	134793270	Simple_repeat	NA	(CA)n	4490323	NA	0	0	0	4	8	2	1	0	3	2	1	3	10	0	2	0	1	3	1	2	1	0	4	3	5	-0.114089490745517	1	-0.156321914019068	1	-0.712892952028145	0.966914006203518	-0.388331643466472	NA	-0.303997390372104	NA	-1.08490390592798	NA	chrX_134793232_134793270_(CA)n	Distal Intergenic	67416
chrX|+|134788267|134788305|Simple_repeat|NA|(AC)n|4490309|NA	chrX	+	134788267	134788305	Simple_repeat	NA	(AC)n	4490309	NA	0	0	0	0	6	1	0	1	0	0	0	0	0	2	0	0	0	0	0	2	0	0	0	4	2	-2.12253384108373	1	-1.37800438918432	1	0.231114644116703	NA	NA	NA	NA	NA	NA	NA	chrX_134788267_134788305_(AC)n	Distal Intergenic	67416
chrX|+|134784722|134785051|LTR|ERVL-MaLR|ORR1A2|4490302|9.96	chrX	+	134784722	134785051	LTR	ERVL-MaLR	ORR1A2	4490302	9.96	0	0	0	0	15	2	3	2	3	1	2	17	11	2	0	0	1	2	0	0	0	0	12	5	9	0.406674729596537	1	-0.754362344017357	1	-0.701691666538772	0.962979846783157	0.839612418155908	NA	-1.49029730133656	0.99998603569134	-0.748706032069957	0.999806343986626	chrX_134784722_134785051_ORR1A2	Distal Intergenic	67416
chrX|-|134781541|134781774|LINE|L1|Lx8_3end|4490297|40.25	chrX	-	134781541	134781774	LINE	L1	Lx8_3end	4490297	40.25	0	1	0	1	3	1	1	0	0	0	2	0	7	2	0	0	0	2	1	0	0	0	0	5	3	-0.791815958164036	1	0.41170173792233	1	-0.809613921273693	NA	0.488192068916925	NA	-0.407005873885281	NA	-0.797634682631163	NA	chrX_134781541_134781774_Lx8_3end	Distal Intergenic	102466805
chrX|-|134781106|134781341|LINE|L1|L1_Mur3_5end|4490294|34.80	chrX	-	134781106	134781341	LINE	L1	L1_Mur3_5end	4490294	34.80	0	0	0	0	4	3	0	2	2	3	1	0	0	1	1	0	0	4	0	0	0	1	2	4	5	0.468472995264799	1	-0.309742586372351	1	-0.331301116588206	NA	-1.61807930087723	NA	-0.107847079170611	NA	-0.96106471319132	NA	chrX_134781106_134781341_L1_Mur3_5end	Distal Intergenic	102466805
chrX|-|134780281|134780764|LINE|L1|L1_Mur3_5end|4490294|19.66	chrX	-	134780281	134780764	LINE	L1	L1_Mur3_5end	4490294	19.66	0	1	0	3	11	1	1	5	2	0	0	0	4	0	0	1	1	2	0	0	0	3	3	3	7	-0.306352690451277	1	-0.885227974982545	1	-0.606159370463752	0.984365033148952	-3.53181802485193	NA	-0.225625321124058	NA	-0.985504932978596	NA	chrX_134780281_134780764_L1_Mur3_5end	Distal Intergenic	102466805
chrX|-|134778991|134779217|LINE|L1|L1_Mur3_orf2|4490294|20.58	chrX	-	134778991	134779217	LINE	L1	L1_Mur3_orf2	4490294	20.58	1	0	0	0	1	0	0	0	0	0	0	0	5	1	0	0	0	0	0	0	0	0	0	1	4	-1.40120242315764	NA	-0.113708420819473	NA	-0.160265731072524	NA	NA	NA	NA	NA	NA	NA	chrX_134778991_134779217_L1_Mur3_orf2	Distal Intergenic	102466805
chrX|-|134778012|134778994|LINE|L1|Lx5c_3end|4490290|17.76	chrX	-	134778012	134778994	LINE	L1	Lx5c_3end	4490290	17.76	0	3	0	0	3	1	2	1	1	1	0	0	3	1	0	1	0	3	0	0	1	1	0	5	6	-1.01303005377894	1	-0.296020349659978	1	-0.673908657681324	NA	-3.02629258309423	NA	0.262200918052282	NA	-0.75417510428225	NA	chrX_134778012_134778994_Lx5c_3end	Distal Intergenic	102466805
chrX|-|134774089|134777029|LINE|L1|L1_Mur2_orf2|4490285|13.63	chrX	-	134774089	134777029	LINE	L1	L1_Mur2_orf2	4490285	13.63	1	6	0	0	12	1	1	5	5	6	1	5	23	5	9	2	12	6	0	0	1	3	4	9	12	0.600095458358648	1	1.5182210183853	1	-0.424715517053795	0.98412137696084	-0.00742544681115645	NA	1.91596344050738	0.99998603569134	-0.169926957917371	0.999806343986626	chrX_134774089_134777029_L1_Mur2_orf2	Distal Intergenic	102466805
chrX|-|134772975|134774374|LINE|L1|L1_Mur2_3end|4490285|12.18	chrX	-	134772975	134774374	LINE	L1	L1_Mur2_3end	4490285	12.18	1	0	0	1	2	1	0	0	2	1	1	0	1	3	0	2	0	2	0	0	0	0	0	2	1	0.859297093919026	1	1.41620548461838	1	-1.43779508628008	NA	-0.0851443560840022	NA	1.67869691913054	NA	-1.31357729675484	NA	chrX_134772975_134774374_L1_Mur2_3end	Distal Intergenic	102466805
chrX|+|134771882|134772234|LTR|ERVL-MaLR|ORR1D1|4490282|23.79	chrX	+	134771882	134772234	LTR	ERVL-MaLR	ORR1D1	4490282	23.79	0	0	0	0	0	0	0	0	0	1	1	0	4	0	0	1	0	0	0	0	0	0	0	1	2	1.98131012213239	1	1.6557922428909	NA	0.210733534166622	NA	NA	NA	NA	NA	NA	NA	chrX_134771882_134772234_ORR1D1	Distal Intergenic	102466805
chrX|-|134771656|134771808|SINE|B4|RSINE1|4490281|25.92	chrX	-	134771656	134771808	SINE	B4	RSINE1	4490281	25.92	0	0	0	0	1	0	1	0	0	0	0	0	0	2	0	0	0	1	0	0	1	0	0	1	0	-0.78082430665453	NA	0.941026482282365	NA	-0.608907661723747	NA	NA	NA	NA	NA	NA	NA	chrX_134771656_134771808_RSINE1	Distal Intergenic	102466805
chrX|-|134767237|134767520|LINE|L1|L1_Rod_5end|4490269|25.64	chrX	-	134767237	134767520	LINE	L1	L1_Rod_5end	4490269	25.64	0	0	0	0	0	0	0	0	0	0	0	0	1	2	1	0	0	0	1	0	0	1	2	0	0	0	1	1.66044789949504	1	0.935369968435486	NA	NA	NA	NA	NA	NA	NA	chrX_134767237_134767520_L1_Rod_5end	Distal Intergenic	102466805
chrX|-|134765088|134766240|LINE|L1|L1_Rod_orf2|4490271|21.82	chrX	-	134765088	134766240	LINE	L1	L1_Rod_orf2	4490271	21.82	0	0	0	0	3	0	1	0	0	0	1	0	4	2	1	0	0	0	0	0	0	0	0	0	4	-1.62443038983186	1	-0.310064327993895	1	-0.589869467830596	NA	NA	NA	NA	NA	NA	NA	chrX_134765088_134766240_L1_Rod_orf2	Distal Intergenic	102466805
chrX|-|134764709|134765305|LINE|L1|Lx9_3end|4490269|23.85	chrX	-	134764709	134765305	LINE	L1	Lx9_3end	4490269	23.85	0	0	0	1	0	0	0	0	0	0	0	1	0	1	1	0	0	0	0	0	0	0	0	3	1	-0.0476262492356936	NA	0.691120112482352	NA	-0.055068116451249	NA	NA	NA	NA	NA	NA	NA	chrX_134764709_134765305_Lx9_3end	Distal Intergenic	102466805
chrX|+|134720504|134720544|Simple_repeat|NA|(AAAGGC)n|4490214|NA	chrX	+	134720504	134720544	Simple_repeat	NA	(AAAGGC)n	4490214	NA	4	7	0	2	7	7	2	4	0	5	2	6	12	1	1	1	1	3	1	1	2	2	21	16	11	-0.623147152871096	1	-1.34571599051477	1	-0.588775782071882	0.962137008214834	-0.455501247503688	NA	-1.02351812181862	0.99998603569134	-0.148611794051624	0.999806343986626	chrX_134720504_134720544_(AAAGGC)n	Promoter	78248
chrX|-|134603688|134603854|SINE|B2|B2_Mm2|4489905|22.80	chrX	-	134603688	134603854	SINE	B2	B2_Mm2	4489905	22.80	2	4	0	1	14	1	0	0	0	0	1	1	10	1	0	0	3	2	0	0	2	1	0	1	5	-1.44726459520448	1	0.512256855514735	1	-1.65447066783026	NA	-1.02311968480937	NA	0.0639230497639645	NA	-2.07301000324144	NA	chrX_134603688_134603854_B2_Mm2	5' UTR	56258
chrX|-|134603529|134603673|SINE|Alu|B1F2|4489904|21.15	chrX	-	134603529	134603673	SINE	Alu	B1F2	4489904	21.15	2	2	0	0	6	2	2	1	0	0	0	0	3	4	0	1	1	1	0	1	0	0	4	5	5	-3.30667688851739	1	-0.987848669703984	1	-1.25825988761315	NA	-3.59336805621991	NA	-0.677897727472942	NA	-0.92008200205901	NA	chrX_134603529_134603673_B1F2	5' UTR	56258
chrX|+|134594962|134595105|SINE|B4|RSINE1|4489887|26.52	chrX	+	134594962	134595105	SINE	B4	RSINE1	4489887	26.52	0	0	0	0	3	1	0	1	0	0	0	0	0	0	0	1	0	1	0	0	0	0	0	2	1	0.0207088666914572	1	0.128123550044326	NA	-0.760932002774317	NA	-2.05625067543993	NA	0.330835103650292	NA	-1.63008470314901	NA	chrX_134594962_134595105_RSINE1	Intron (ENSMUST00000033621.7/11605, intron 3 of 6)	11605
chrX|+|134591203|134591740|LTR|ERVK|RLTR18|4489878|15.17	chrX	+	134591203	134591740	LTR	ERVK	RLTR18	4489878	15.17	3	0	0	1	2	1	0	0	0	1	0	1	0	0	0	1	0	0	0	0	0	0	2	0	1	-0.386377163802991	1	-1.05701178261334	1	-1.94181856151311	NA	-0.507024072901843	NA	-0.301718506668635	NA	-1.26588704317743	NA	chrX_134591203_134591740_RLTR18	Intron (ENSMUST00000033621.7/11605, intron 5 of 6)	19982
chrX|+|134589422|134589500|SINE|B2|B3|4489874|17.89	chrX	+	134589422	134589500	SINE	B2	B3	4489874	17.89	2	1	1	0	1	0	1	0	1	0	0	1	1	0	0	1	0	0	1	1	1	1	2	1	1	0.385910478991463	1	0.0349224415698843	1	-0.220175242502483	NA	-0.128663120231281	NA	0.0746286006650098	NA	-0.483642856925581	NA	chrX_134589422_134589500_B3	3' UTR	19982
chrX|-|134588761|134588811|SINE|Alu|B1F|4489871|26.99	chrX	-	134588761	134588811	SINE	Alu	B1F	4489871	26.99	1	2	1	1	4	0	0	0	0	1	0	5	0	1	0	0	1	1	0	1	2	1	15	4	3	0.556774522204915	1	-0.114034325007625	1	0.567760570738975	NA	1.38694054839931	NA	0.581206496059446	NA	1.72704957517432	NA	chrX_134588761_134588811_B1F	3' UTR	19982
chrX|-|134457556|134457919|LTR|ERVL|LTR75|4489517|36.63	chrX	-	134457556	134457919	LTR	ERVL	LTR75	4489517	36.63	0	1	0	1	0	0	1	0	0	0	0	0	2	0	2	0	0	1	0	1	1	0	0	0	0	-0.229623108284978	1	1.69501499845436	1	-1.1880684491806	NA	NA	NA	NA	NA	NA	NA	chrX_134457556_134457919_LTR75	Distal Intergenic	74469
chrX|-|134457161|134457555|LTR|ERVL-MaLR|MTA_Mm|4489518|3.37	chrX	-	134457161	134457555	LTR	ERVL-MaLR	MTA_Mm	4489518	3.37	0	0	0	0	2	0	1	0	1	2	0	0	0	0	0	0	0	0	0	0	0	0	7	1	7	-0.522331537182993	1	-2.19133466617274	1	0.436280286737732	NA	NA	NA	NA	NA	NA	NA	chrX_134457161_134457555_MTA_Mm	Distal Intergenic	74469
chrX|+|134454092|134454154|Simple_repeat|NA|(TACA)n|4489516|NA	chrX	+	134454092	134454154	Simple_repeat	NA	(TACA)n	4489516	NA	0	3	0	0	4	2	0	2	0	0	0	0	0	0	0	0	0	4	0	0	2	0	4	6	0	-0.394999203909272	1	-0.470363468183039	1	-0.658070181721637	NA	NA	NA	NA	NA	NA	NA	chrX_134454092_134454154_(TACA)n	3' UTR	74469
chrX|+|134425186|134425233|Simple_repeat|NA|(T)n|4489466|NA	chrX	+	134425186	134425233	Simple_repeat	NA	(T)n	4489466	NA	26	29	21	17	126	440	271	304	303	274	103	243	421	118	509	153	397	698	7	43	33	7	84	227	337	0.10115603300305	1	0.735471378632004	1	-1.46367959195542	0.516886451512584	-1.13010739563136	0.874993869565335	0.543155736988219	0.99998603569134	-2.77833888221872	0.213250586543064	chrX_134425186_134425233_(T)n	Promoter	13497
chrX|-|134304199|134304355|LTR|ERVL-MaLR|MLT1A0|4489154|27.46	chrX	-	134304199	134304355	LTR	ERVL-MaLR	MLT1A0	4489154	27.46	0	0	0	0	1	0	0	0	3	0	0	0	2	0	0	0	1	0	0	0	0	1	0	1	0	1.69281221310528	1	0.889115317887194	NA	-0.296211550497817	NA	NA	NA	NA	NA	NA	NA	chrX_134304199_134304355_MLT1A0	Intron (ENSMUST00000037687.7/67564, intron 1 of 1)	102920
chrX|-|134298423|134298541|SINE|MIR|MIR3|4489136|54.07	chrX	-	134298423	134298541	SINE	MIR	MIR3	4489136	54.07	0	0	0	1	3	0	0	0	0	1	0	0	0	0	0	0	1	0	0	0	0	1	1	0	0	0.461877223853936	NA	0.191174162545474	NA	-1.04531848437598	NA	NA	NA	NA	NA	NA	NA	chrX_134298423_134298541_MIR3	Intron (ENSMUST00000037687.7/67564, intron 1 of 1)	67564
chrX|+|134263510|134263673|SINE|MIR|MIR|4489032|47.98	chrX	+	134263510	134263673	SINE	MIR	MIR	4489032	47.98	0	0	0	1	0	0	0	0	0	0	0	1	0	1	0	0	0	0	0	1	2	1	0	0	0	2.00878792623324	1	2.07325332876581	NA	0.15423440015324	NA	NA	NA	NA	NA	NA	NA	chrX_134263510_134263673_MIR	Intron (ENSMUST00000128115.7/215201, intron 4 of 11)	215201
chrX|+|134223951|134224175|SINE|B4|ID_B1|4488911|25.55	chrX	+	134223951	134224175	SINE	B4	ID_B1	4488911	25.55	7	11	11	12	54	8	6	7	10	6	12	25	34	4	1	6	9	10	5	7	10	2	57	48	30	0.30687310387458	1	-0.327669494614677	1	-0.501112804519856	0.899940746807545	0.552590348541119	0.908081106710349	-0.0514334529600992	0.99998603569134	-0.0320741330681588	0.999806343986626	chrX_134223951_134224175_ID_B1	3' UTR	237038
chrX|-|134185292|134185993|LINE|L1|Lx8b_3end|4488821|27.03	chrX	-	134185292	134185993	LINE	L1	Lx8b_3end	4488821	27.03	1	0	1	0	3	0	0	0	0	0	0	0	1	0	0	0	2	0	0	0	0	0	4	0	0	-0.511987588813059	1	0.457019632194148	NA	-0.957089372679799	NA	NA	NA	NA	NA	NA	NA	chrX_134185292_134185993_Lx8b_3end	5' UTR	74448
chrX|+|134080338|134080379|Simple_repeat|NA|(GCAAGGA)n|4488576|NA	chrX	+	134080338	134080379	Simple_repeat	NA	(GCAAGGA)n	4488576	NA	2	2	1	4	19	0	4	1	1	1	1	5	12	0	3	1	2	5	0	2	3	2	8	14	12	-0.92733945059123	1	-0.0566969754603058	1	-0.505257052671999	0.962979846783157	-0.703222649523315	NA	-0.093502311923609	0.99998603569134	-0.40305351694696	0.999806343986626	chrX_134080338_134080379_(GCAAGGA)n	Exon (ENSMUST00000113287.7/108062, exon 12 of 14)	100526514
chrX|-|134079103|134079281|DNA|TcMar-Tigger|Tigger15a|4488572|55.16	chrX	-	134079103	134079281	DNA	TcMar-Tigger	Tigger15a	4488572	55.16	0	1	0	0	4	2	2	1	2	1	0	1	7	0	0	0	0	1	0	0	2	0	0	1	2	-1.15944337376253	1	-1.78282959420785	1	-1.48554258459132	NA	-2.23562780905732	NA	-2.03684203578061	NA	-3.07738580606169	NA	chrX_134079103_134079281_Tigger15a	Intron (ENSMUST00000113287.7/108062, intron 11 of 13)	100526514
chrX|-|134076437|134076568|SINE|Alu|B1_Mur1|4488569|27.02	chrX	-	134076437	134076568	SINE	Alu	B1_Mur1	4488569	27.02	0	0	0	0	3	0	0	0	2	1	0	0	2	3	1	0	0	1	0	0	0	0	3	1	3	-1.03383143692867	1	-0.176772824395693	1	0.125818191585614	NA	NA	NA	NA	NA	NA	NA	chrX_134076437_134076568_B1_Mur1	Promoter	100526514
chrX|-|134075591|134075719|SINE|MIR|MIR3|4488566|43.26	chrX	-	134075591	134075719	SINE	MIR	MIR3	4488566	43.26	0	2	0	0	3	0	0	1	1	1	1	1	8	2	2	1	1	0	1	0	1	3	1	5	4	0.687474263075934	1	1.30598682678367	1	0.961760134095284	NA	1.03939399213254	NA	1.00525024347156	NA	0.7671064803441	NA	chrX_134075591_134075719_MIR3	Promoter	100526514
chrX|+|134075118|134075259|DNA|hAT-Charlie|URR1A|4488565|10.79	chrX	+	134075118	134075259	DNA	hAT-Charlie	URR1A	4488565	10.79	2	0	0	0	1	2	0	0	0	0	0	2	2	0	0	0	0	0	0	0	0	0	1	0	1	-1.05783417340628	1	-1.37764553214992	NA	-2.07338495500345	NA	NA	NA	NA	NA	NA	NA	chrX_134075118_134075259_URR1A	Promoter	100526514
chrX|+|134071940|134072128|SINE|B2|B2_Mm2|4488560|21.93	chrX	+	134071940	134072128	SINE	B2	B2_Mm2	4488560	21.93	2	0	3	1	9	0	2	0	3	0	0	2	6	4	0	3	7	1	0	2	2	0	5	3	10	-0.706354730614718	1	1.07136770699514	1	-0.631783526192221	0.978405303687587	-1.32585670240214	NA	1.48435931860697	NA	-0.311035920037324	0.999806343986626	chrX_134071940_134072128_B2_Mm2	Exon (ENSMUST00000149658.1/108062, exon 7 of 12)	100526514
chrX|-|134070569|134070670|SINE|MIR|MIR|4488559|46.83	chrX	-	134070569	134070670	SINE	MIR	MIR	4488559	46.83	1	1	0	1	6	0	0	0	1	0	0	0	5	3	1	1	2	2	1	0	0	0	0	6	7	-1.89261263125769	1	0.883824550811025	1	-0.343236914180743	NA	-2.08082052333681	NA	1.53321506401679	NA	0.428886434198208	NA	chrX_134070569_134070670_MIR	Exon (ENSMUST00000149658.1/108062, exon 7 of 12)	108062
chrX|+|134062189|134062293|SINE|Alu|PB1D7|4488537|32.39	chrX	+	134062189	134062293	SINE	Alu	PB1D7	4488537	32.39	0	1	0	0	6	0	0	1	0	0	0	0	1	0	0	2	0	0	0	0	0	0	2	0	1	-0.2273647353543	1	0.182548524108171	1	-1.07633249687241	NA	NA	NA	NA	NA	NA	NA	chrX_134062189_134062293_PB1D7	Promoter	108062
chrX|-|133933708|133933922|SINE|MIR|MIR|4488282|38.41	chrX	-	133933708	133933922	SINE	MIR	MIR	4488282	38.41	0	0	0	1	1	0	0	0	0	0	0	1	0	0	0	0	0	1	0	0	0	0	1	4	0	0.518011034396789	NA	0.378236302850926	NA	-0.155445962850911	NA	NA	NA	NA	NA	NA	NA	chrX_133933708_133933922_MIR	Distal Intergenic	68792
chrX|+|133718506|133719278|LINE|L1|L1Lx_III_orf2|4487893|7.26	chrX	+	133718506	133719278	LINE	L1	L1Lx_III_orf2	4487893	7.26	0	0	0	0	2	0	0	0	0	0	0	0	2	1	0	2	1	0	0	0	1	0	0	2	1	0.145075512556666	1	2.25413859244887	1	0.0779431578461532	NA	NA	NA	NA	NA	NA	NA	chrX_133718506_133719278_L1Lx_III_orf2	Distal Intergenic	279653
chrX|+|133587650|133587711|Simple_repeat|NA|(TAATACA)n|4487710|NA	chrX	+	133587650	133587711	Simple_repeat	NA	(TAATACA)n	4487710	NA	3	1	1	0	9	0	2	2	2	3	1	12	12	2	5	2	1	2	2	3	3	2	6	15	11	0.963837624773008	1	0.778059675749249	1	0.599040489549636	0.95583292010974	1.23316791516366	NA	0.317293706045988	0.99998603569134	0.498280248578056	0.999806343986626	chrX_133587650_133587711_(TAATACA)n	3' UTR	279653
chrX|-|133584627|133584751|DNA|hAT-Charlie|MER5A|4487708|35.85	chrX	-	133584627	133584751	DNA	hAT-Charlie	MER5A	4487708	35.85	0	0	2	3	15	5	0	0	15	9	5	0	27	0	3	0	4	0	0	0	6	1	14	19	19	0.340824185529289	1	-1.19846957896116	1	0.0487757677447883	0.999955784810126	0.2127145732459	NA	-1.18729759969087	0.99998603569134	0.139284357912409	0.999806343986626	chrX_133584627_133584751_MER5A	3' UTR	279653
chrX|-|133584601|133584723|DNA|hAT-Charlie|MER5A1|4487708|35.39	chrX	-	133584601	133584723	DNA	hAT-Charlie	MER5A1	4487708	35.39	10	9	0	7	12	0	12	7	0	0	0	16	16	4	0	6	0	7	3	5	10	7	16	6	3	0.0544725289629722	1	0.449581253526145	1	-0.581311484489992	0.979413712714967	-0.452508160404053	NA	0.122978530786416	0.99998603569134	-1.43598851557482	0.999806343986626	chrX_133584601_133584723_MER5A1	3' UTR	279653
chrX|+|133573291|133573346|Simple_repeat|NA|(GATA)n|4487684|NA	chrX	+	133573291	133573346	Simple_repeat	NA	(GATA)n	4487684	NA	0	0	0	1	0	0	0	1	0	0	0	0	3	0	0	0	0	0	0	2	0	1	0	3	0	0.734233928003908	1	0.79519238915743	NA	0.945031692936203	NA	NA	NA	NA	NA	NA	NA	chrX_133573291_133573346_(GATA)n	Distal Intergenic	279653
chrX|+|132466505|132466545|Simple_repeat|NA|(T)n|4486075|NA	chrX	+	132466505	132466545	Simple_repeat	NA	(T)n	4486075	NA	0	1	0	0	4	1	0	0	0	0	0	0	2	0	0	0	0	0	0	0	0	0	2	3	4	-2.44086352513256	NA	-1.93714373425931	NA	-0.572675788202937	NA	NA	NA	NA	NA	NA	NA	chrX_132466505_132466545_(T)n	Distal Intergenic	279653
chrX|+|132153861|132154881|LINE|L1|L1MdFanc_I_3end|4485615|5.74	chrX	+	132153861	132154881	LINE	L1	L1MdFanc_I_3end	4485615	5.74	0	0	0	0	5	0	0	0	1	0	0	3	5	0	2	0	1	0	0	0	0	0	0	1	0	0.369915358710009	1	0.917832029933781	1	-1.28722710847361	NA	NA	NA	NA	NA	NA	NA	chrX_132153861_132154881_L1MdFanc_I_3end	Distal Intergenic	279653
chrX|+|162810143|162810350|SINE|B4|ID_B1|4540418|33.24	chrX	+	162810143	162810350	SINE	B4	ID_B1	4540418	33.24	1	0	0	0	0	0	0	0	0	0	0	0	0	0	1	1	0	1	0	1	0	1	0	0	1	1.32874358178429	1	2.83664210358634	NA	0.0397445342490184	NA	NA	NA	NA	NA	NA	NA	chrX_162810143_162810350_ID_B1	Intron (ENSMUST00000131463.1/353170, intron 1 of 7)	353170
chrX|+|131226193|131230907|LINE|L1|L1MdV_II_orf2|4484221|8.50	chrX	+	131226193	131230907	LINE	L1	L1MdV_II_orf2	4484221	8.50	0	0	0	0	2	0	0	1	3	1	0	3	3	1	0	1	1	1	0	0	0	0	1	1	7	1.75900923766394	1	1.10692358834521	1	0.490383462661288	NA	1.38979720539247	NA	1.91415399206573	NA	0.958246507418314	NA	chrX_131226193_131230907_L1MdV_II_orf2	Distal Intergenic	54004
chrX|+|130737663|130737814|LINE|L1|L1MdA_III_3end|4483500|1.34	chrX	+	130737663	130737814	LINE	L1	L1MdA_III_3end	4483500	1.34	0	0	0	0	1	1	0	0	0	0	0	2	0	2	0	0	0	0	0	0	1	1	2	0	0	0.289037763638769	1	0.607460660229435	1	0.183142053985986	NA	NA	NA	NA	NA	NA	NA	chrX_130737663_130737814_L1MdA_III_3end	Distal Intergenic	54004
chrX|-|130463612|130463791|LTR|ERVL-MaLR|MLT1D|4482964|37.79	chrX	-	130463612	130463791	LTR	ERVL-MaLR	MLT1D	4482964	37.79	1	0	0	2	14	0	6	3	3	1	4	1	7	3	3	4	1	2	0	0	3	6	6	25	9	0.391300769148413	1	0.412085698995597	1	0.612543970244	0.97895773010799	-0.0812971992733731	NA	-0.0878023638421517	0.99998603569134	-0.18913204818569	0.999806343986626	chrX_130463612_130463791_MLT1D	3' UTR	54004
chrX|-|130463402|130463595|LTR|ERVL-MaLR|MLT1C2|4482964|53.92	chrX	-	130463402	130463595	LTR	ERVL-MaLR	MLT1C2	4482964	53.92	2	4	2	3	7	1	2	2	1	0	2	0	6	2	2	1	1	3	2	1	4	3	5	5	9	-0.747717032927322	1	0.176808574221074	1	-0.249594629698433	0.988438516488461	-0.69538970319429	NA	0.186499318579455	NA	-0.318114270268164	NA	chrX_130463402_130463595_MLT1C2	3' UTR	54004
chrX|+|130098241|130098286|Simple_repeat|NA|(T)n|4482372|NA	chrX	+	130098241	130098286	Simple_repeat	NA	(T)n	4482372	NA	1	0	0	0	1	0	0	0	0	0	0	0	1	0	0	0	0	0	0	0	0	1	0	1	1	-0.205628044251053	NA	0.0857856677517488	NA	-0.34315539331471	NA	NA	NA	NA	NA	NA	NA	chrX_130098241_130098286_(T)n	Intron (ENSMUST00000127577.7/54004, intron 21 of 22)	54004
chrX|+|130074928|130075037|Simple_repeat|NA|(AAAGAA)n|4482341|NA	chrX	+	130074928	130075037	Simple_repeat	NA	(AAAGAA)n	4482341	NA	0	0	0	0	0	0	0	1	0	0	0	0	2	1	1	1	0	1	0	0	0	0	0	0	0	1.26191259902498	1	2.98559512674769	NA	0	NA	NA	NA	NA	NA	NA	NA	chrX_130074928_130075037_(AAAGAA)n	Intron (ENSMUST00000127577.7/54004, intron 20 of 22)	54004
chrX|-|129987947|129990899|LINE|L1|L1MdF_IV_orf2|4482215|5.11	chrX	-	129987947	129990899	LINE	L1	L1MdF_IV_orf2	4482215	5.11	0	0	0	1	1	0	0	0	0	0	0	1	0	4	1	6	1	0	0	0	0	0	0	0	0	1.19303630566965	1	4.51722682813763	1	-1.56328952469663	NA	NA	NA	NA	NA	NA	NA	chrX_129987947_129990899_L1MdF_IV_orf2	Intron (ENSMUST00000127577.7/54004, intron 17 of 22)	54004
chrX|+|129054252|129054286|Simple_repeat|NA|(AC)n|4480730|NA	chrX	+	129054252	129054286	Simple_repeat	NA	(AC)n	4480730	NA	0	0	0	2	2	0	0	0	0	0	0	6	5	0	0	0	0	0	0	2	0	0	0	0	4	1.1668602952346	1	0.573738938657893	1	0.120212382717783	NA	NA	NA	NA	NA	NA	NA	chrX_129054252_129054286_(AC)n	Distal Intergenic	75274
chrX|+|129037711|129038057|LINE|L1|L1MdV_III_5end|4480695|7.67	chrX	+	129037711	129038057	LINE	L1	L1MdV_III_5end	4480695	7.67	0	0	0	0	0	0	0	0	0	0	5	2	14	1	4	2	0	0	1	0	0	0	6	7	4	3.09674810329303	1	4.12184597778113	1	1.84302886694809	0.943434363453172	5.07617347097793	NA	2.83434984124593	NA	3.25604452927632	NA	chrX_129037711_129038057_L1MdV_III_5end	Distal Intergenic	75274
chrX|-|128837502|128842034|LINE|L1|L1MdF_IV_orf2|4480452|4.60	chrX	-	128837502	128842034	LINE	L1	L1MdF_IV_orf2	4480452	4.60	0	0	0	0	0	0	0	0	1	0	2	1	0	0	3	1	0	1	0	0	0	0	0	0	0	3.71368188690111	1	4.10986987417194	1	0	NA	NA	NA	NA	NA	NA	NA	chrX_128837502_128842034_L1MdF_IV_orf2	Distal Intergenic	75274
chrX|+|128552716|128552848|LTR|ERVL|MT2_Mm|4480052|2.37	chrX	+	128552716	128552848	LTR	ERVL	MT2_Mm	4480052	2.37	0	0	0	5	9	2	0	0	0	0	1	0	15	0	0	0	0	0	0	0	0	3	9	4	8	-3.20863554945353	1	-2.0908823558471	1	-0.244504037845516	NA	-1.75222258794667	NA	-2.87402034909488	NA	-0.0903330199667779	NA	chrX_128552716_128552848_MT2_Mm	Distal Intergenic	75274
chrX|-|127832744|127833143|LINE|L1|L1MdMus_I_orf2|4479038|8.52	chrX	-	127832744	127833143	LINE	L1	L1MdMus_I_orf2	4479038	8.52	0	0	0	0	1	0	0	0	0	0	0	1	1	0	1	0	0	0	0	0	0	0	6	1	4	-0.436000556973345	NA	-0.165448160299379	NA	0.798202594703609	NA	NA	NA	NA	NA	NA	NA	chrX_127832744_127833143_L1MdMus_I_orf2	Distal Intergenic	73934
chrX|-|127592019|127593573|LTR|ERVK|RMER16-int|4478764|12.49	chrX	-	127592019	127593573	LTR	ERVK	RMER16-int	4478764	12.49	0	1	0	0	1	0	0	0	1	0	0	2	2	0	0	0	0	0	0	0	0	0	0	1	0	1.23640366178813	NA	0.403834833849228	NA	-1.13074472953137	NA	NA	NA	NA	NA	NA	NA	chrX_127592019_127593573_RMER16-int	Distal Intergenic	73934
chrX|-|127558966|127561130|LINE|L1|L1MdV_III_orf2|4478725|12.41	chrX	-	127558966	127561130	LINE	L1	L1MdV_III_orf2	4478725	12.41	1	1	0	1	0	0	0	0	0	0	0	0	2	0	1	0	1	0	0	0	0	0	0	1	0	-0.136906449053231	NA	1.29878130099179	NA	-1.52370699713526	NA	NA	NA	NA	NA	NA	NA	chrX_127558966_127561130_L1MdV_III_orf2	Distal Intergenic	245598
chrX|+|127453262|127453526|LTR|ERVL-MaLR|MTB_Mm|4478587|30.68	chrX	+	127453262	127453526	LTR	ERVL-MaLR	MTB_Mm	4478587	30.68	0	0	0	1	30	2	5	1	6	0	0	0	0	0	7	4	3	0	0	0	0	0	18	10	11	-2.78261003521557	1	-1.15887781518795	1	-0.850457499119665	0.98412137696084	-5.04317405690145	NA	-0.775938901910143	0.99998603569134	-0.861346949396363	0.999806343986626	chrX_127453262_127453526_MTB_Mm	Distal Intergenic	245598
chrX|-|127411169|127411597|LINE|L1|L1_Mur3_orf2|4478558|25.53	chrX	-	127411169	127411597	LINE	L1	L1_Mur3_orf2	4478558	25.53	0	0	0	0	0	0	0	1	1	0	0	0	0	0	0	1	0	1	0	0	0	0	1	0	1	2.2972310485358	NA	1.8171942657435	NA	-0.00157172381596445	NA	NA	NA	NA	NA	NA	NA	chrX_127411169_127411597_L1_Mur3_orf2	Distal Intergenic	245598
chrY|+|29181874|29182023|Simple_repeat|NA|(TTGTT)n|4597279|NA	chrY	+	29181874	29182023	Simple_repeat	NA	(TTGTT)n	4597279	NA	0	0	0	0	2	0	0	0	0	0	0	5	0	0	1	0	0	0	0	0	0	0	1	4	1	0.946281425923199	NA	0.129180559536076	NA	0.183667487870131	NA	NA	NA	NA	NA	NA	NA	chrY_29181874_29182023_(TTGTT)n	Distal Intergenic	100041346
chrX|+|127054833|127054871|Simple_repeat|NA|(AAAACA)n|4478136|NA	chrX	+	127054833	127054871	Simple_repeat	NA	(AAAACA)n	4478136	NA	0	0	0	0	2	1	0	0	0	1	0	0	1	0	0	0	2	0	0	0	0	0	0	0	3	0.0553035532566727	1	0.430132661061948	NA	-0.638489946596171	NA	NA	NA	NA	NA	NA	NA	chrX_127054833_127054871_(AAAACA)n	Intron (ENSMUST00000096332.1/211208, intron 1 of 2)	211208
chrX|+|126372100|126372137|Simple_repeat|NA|(AC)n|4477445|NA	chrX	+	126372100	126372137	Simple_repeat	NA	(AC)n	4477445	NA	0	0	0	0	3	0	2	0	0	0	0	2	1	1	0	0	0	0	0	0	0	0	0	1	0	-0.749174981427832	NA	-0.79734082369996	NA	-1.54915160544108	NA	NA	NA	NA	NA	NA	NA	chrX_126372100_126372137_(AC)n	Distal Intergenic	211208
chrX|+|126209335|126209445|LTR|ERVK|MMETn-int|4477273|20.96	chrX	+	126209335	126209445	LTR	ERVK	MMETn-int	4477273	20.96	0	0	0	0	0	0	0	0	1	0	0	6	2	0	1	0	0	0	0	1	0	1	0	5	2	2.37518923541056	1	1.33642072328684	1	1.5806310611985	NA	NA	NA	NA	NA	NA	NA	chrX_126209335_126209445_MMETn-int	Distal Intergenic	211208
chrX|+|125107479|125107615|SINE|Alu|B1_Mur4|4475769|22.21	chrX	+	125107479	125107615	SINE	Alu	B1_Mur4	4475769	22.21	0	0	0	0	4	3	1	0	0	0	0	0	2	3	0	1	2	0	0	0	0	0	2	3	4	-3.13821362417398	1	-0.383494231511817	1	-0.967301914444536	NA	-3.49789782571796	NA	-0.55417092312635	NA	-1.47539394773513	NA	chrX_125107479_125107615_B1_Mur4	Distal Intergenic	100038941
chrX|+|124594681|124594743|Simple_repeat|NA|(A)n|4475196|NA	chrX	+	124594681	124594743	Simple_repeat	NA	(A)n	4475196	NA	0	0	0	0	0	0	0	0	0	0	0	5	11	0	0	3	0	4	0	0	0	0	2	0	3	2.24383555981024	1	4.03278751589003	1	0.534029831826919	NA	NA	NA	NA	NA	NA	NA	chrX_124594681_124594743_(A)n	Distal Intergenic	100038941
chrX|-|124423225|124426607|LINE|L1|L1_Mur2_orf2|4474895|27.69	chrX	-	124423225	124426607	LINE	L1	L1_Mur2_orf2	4474895	27.69	0	0	0	0	5	1	1	1	1	0	0	7	15	0	0	2	0	1	0	0	0	0	3	5	12	0.055349141700847	1	0.378024705590804	1	0.0833990042586865	NA	0.685661108240735	NA	0.118506760400967	NA	0.256306089030484	NA	chrX_124423225_124426607_L1_Mur2_orf2	Distal Intergenic	100038941
chrX|+|124058402|124058446|Simple_repeat|NA|(AATA)n|4473936|NA	chrX	+	124058402	124058446	Simple_repeat	NA	(AATA)n	4473936	NA	0	0	0	6	16	0	3	0	14	0	0	15	17	0	0	3	15	21	0	0	0	0	8	21	28	1.13591517666296	1	0.81699191993699	1	-1.14247466189221	0.974590162853861	0.573747308140961	0.962673690321029	2.43607839400614	0.648622244182633	0.627243820592805	0.999806343986626	chrX_124058402_124058446_(AATA)n	Distal Intergenic	100038941
chrX|-|124000401|124000494|LTR|ERVL-MaLR|MTA_Mm|4473865|3.30	chrX	-	124000401	124000494	LTR	ERVL-MaLR	MTA_Mm	4473865	3.30	0	5	0	9	4	0	0	2	2	0	0	10	2	2	0	0	8	0	0	0	0	0	1	2	1	1.48917320700773	1	1.36731983807648	1	-2.6070274632936	0.782468423667824	2.28929975450839	NA	2.58785255510906	NA	-0.743413644467765	NA	chrX_124000401_124000494_MTA_Mm	Distal Intergenic	100113394
chrX|+|123939353|123939402|Simple_repeat|NA|(T)n|4473783|NA	chrX	+	123939353	123939402	Simple_repeat	NA	(T)n	4473783	NA	0	0	0	1	3	0	10	0	0	0	0	5	2	3	2	2	1	0	0	0	0	0	0	11	0	-2.17699880298361	1	-0.201214457238283	1	-1.56773513647116	NA	-1.59968966020389	NA	-1.40865048563804	NA	-2.23422207055346	0.999806343986626	chrX_123939353_123939402_(T)n	Distal Intergenic	100113394
chrX|+|123709780|123710156|Simple_repeat|NA|(AAAG)n|4473420|NA	chrX	+	123709780	123710156	Simple_repeat	NA	(AAAG)n	4473420	NA	0	1	0	0	2	0	0	0	0	1	0	3	0	0	0	0	1	4	0	0	0	0	4	1	0	1.85487778828474	1	1.79743106771947	1	-0.287682642737697	NA	1.36501955639921	NA	2.46636244295461	NA	0.278265895647121	NA	chrX_123709780_123710156_(AAAG)n	Distal Intergenic	100113394
chrX|-|123625104|123625624|LTR|ERVK|ERVB5_2-LTR_MM|4473277|6.91	chrX	-	123625104	123625624	LTR	ERVK	ERVB5_2-LTR_MM	4473277	6.91	0	0	0	0	0	1	1	0	1	1	0	6	3	0	4	0	0	0	0	0	0	0	3	3	1	0.156895201276731	1	-0.351151005870984	1	-0.263629319703248	NA	1.21215395199559	NA	-1.52287796893067	NA	-0.305150356188089	NA	chrX_123625104_123625624_ERVB5_2-LTR_MM	Distal Intergenic	100113394
chrX|-|123587107|123589345|LINE|L1|L1_Mur1_orf2|4473221|16.46	chrX	-	123587107	123589345	LINE	L1	L1_Mur1_orf2	4473221	16.46	0	0	0	0	0	0	0	2	0	0	1	1	1	1	0	0	0	0	0	0	1	0	0	2	1	2.48019519904301	1	1.10412059093796	1	0.650400467029466	NA	NA	NA	NA	NA	NA	NA	chrX_123587107_123589345_L1_Mur1_orf2	Intron (ENSMUST00000238499.1/ENSMUST00000238499.1, intron 2 of 2)	100113394
chrX|+|123568102|123568200|LTR|ERVL-MaLR|MT-int|4473199|3.10	chrX	+	123568102	123568200	LTR	ERVL-MaLR	MT-int	4473199	3.10	0	0	0	0	3	0	0	0	0	0	0	0	3	0	0	0	0	0	3	1	4	0	8	7	0	-0.90831656089323	1	-0.240526422854037	1	2.55487414413682	NA	NA	NA	NA	NA	NA	NA	chrX_123568102_123568200_MT-int	Distal Intergenic	100113394
chrX|+|123444694|123444975|LINE|L1|Lx7_3end|4473007|29.05	chrX	+	123444694	123444975	LINE	L1	Lx7_3end	4473007	29.05	0	0	0	0	34	0	1	0	2	0	2	16	23	3	3	0	4	0	0	0	0	0	23	22	14	-0.403660030889627	1	-0.015331125261857	1	0.170481849177275	0.998142308443881	0.617253601721935	NA	-1.19811199620139	0.99998603569134	0.323833571757199	0.999806343986626	chrX_123444694_123444975_Lx7_3end	Distal Intergenic	100302634
chrX|+|123251207|123251369|Simple_repeat|NA|(AAAG)n|4472723|NA	chrX	+	123251207	123251369	Simple_repeat	NA	(AAAG)n	4472723	NA	0	0	0	0	0	0	0	0	0	0	0	4	0	6	32	14	0	7	0	0	0	0	0	0	4	1.54909629710615	1	6.67299678597568	1	0.370617864351602	0.998245975392288	NA	NA	NA	NA	NA	NA	chrX_123251207_123251369_(AAAG)n	Distal Intergenic	100302634
chrX|+|123154208|123156191|LTR|ERVK|MMERVK9C_I|4472551|8.84	chrX	+	123154208	123156191	LTR	ERVK	MMERVK9C_I	4472551	8.84	3	0	3	0	17	3	0	5	0	0	1	12	6	6	0	7	5	5	0	0	1	0	0	14	10	-0.0228011282294924	1	0.826873708981662	1	-1.60708964023749	0.90698915305522	0.405662487554619	NA	1.38059822460427	0.99998603569134	-0.728782894537969	0.999806343986626	chrX_123154208_123156191_MMERVK9C_I	Intron (ENSMUST00000149445.1/73061, intron 2 of 3)	73061
chrX|-|123152573|123153291|LTR|ERVK|RMER16-int|4472555|14.61	chrX	-	123152573	123153291	LTR	ERVK	RMER16-int	4472555	14.61	0	3	0	0	6	0	0	5	1	1	0	4	8	0	1	1	4	2	0	0	0	0	4	3	11	0.835139220152228	1	0.720959310547887	1	-0.349236827191298	0.991959928087949	0.620872756090574	NA	1.86818282876745	NA	0.788800202696467	NA	chrX_123152573_123153291_RMER16-int	Intron (ENSMUST00000149445.1/73061, intron 2 of 3)	73061
chrX|-|123143628|123143684|LTR|ERVL|MT2B1|4472546|17.77	chrX	-	123143628	123143684	LTR	ERVL	MT2B1	4472546	17.77	1	1	0	0	0	1	0	1	0	0	0	0	0	0	0	1	0	0	1	0	0	0	0	0	0	0.993368672101319	1	0.723213176869971	1	-1.66176045797674	NA	NA	NA	NA	NA	NA	NA	chrX_123143628_123143684_MT2B1	3' UTR	73061
chrX|+|123117274|123118067|LINE|L1|Lx5b_3end|4472516|22.03	chrX	+	123117274	123118067	LINE	L1	Lx5b_3end	4472516	22.03	0	0	0	0	8	1	2	2	0	1	0	2	13	2	2	0	3	4	0	0	0	4	10	4	8	-0.721252079354175	1	0.873559658260463	1	0.691156619474878	0.977553946313482	-1.49684330194749	NA	0.509525248076895	NA	-0.165655641473306	NA	chrX_123117274_123118067_Lx5b_3end	Promoter	73061
chrX|+|123045340|123045431|Simple_repeat|NA|(A)n|4472234|NA	chrX	+	123045340	123045431	Simple_repeat	NA	(A)n	4472234	NA	0	0	0	1	3	0	0	0	0	0	0	2	9	0	0	0	0	0	0	0	0	0	1	3	0	-0.389862498905692	NA	-0.000847870858844211	NA	-0.601591633520938	NA	NA	NA	NA	NA	NA	NA	chrX_123045340_123045431_(A)n	Distal Intergenic	73061
chrX|+|123042785|123042842|Simple_repeat|NA|(T)n|4472216|NA	chrX	+	123042785	123042842	Simple_repeat	NA	(T)n	4472216	NA	0	4	0	0	27	5	0	8	13	5	0	16	26	2	8	2	5	5	2	0	0	0	0	39	32	-0.201195552905341	1	-0.393219580859362	1	-0.256204503573345	0.994627057128249	-0.24171292918754	0.992236339582582	0.0461074420564408	0.99998603569134	0.155309757059866	0.999806343986626	chrX_123042785_123042842_(T)n	Distal Intergenic	73061
chrX|+|150495983|150496759|LTR|ERVK|RLTR22_Mur|4518011|7.14	chrX	+	150495983	150496759	LTR	ERVK	RLTR22_Mur	4518011	7.14	0	3	0	0	7	1	1	3	2	0	1	3	7	0	0	0	1	4	0	0	1	0	0	4	6	0.594427837120896	1	-0.0233502635502028	1	-1.13020230482564	NA	0.0294065018093565	NA	0.37142858150224	NA	-1.00278287551371	NA	chrX_150495983_150496759_RLTR22_Mur	Distal Intergenic	382245
chrX|+|123711755|123711790|Simple_repeat|NA|(A)n|4473425|NA	chrX	+	123711755	123711790	Simple_repeat	NA	(A)n	4473425	NA	0	1	0	0	6	4	1	3	1	0	1	0	13	0	2	1	1	0	0	0	0	1	7	0	9	-1.90477608381172	1	-1.48331604420456	1	-0.777603487680146	0.979413712714967	-2.33928033525199	NA	-1.56826904030257	NA	-1.10642688580333	NA	chrX_123711755_123711790_(A)n	Distal Intergenic	100113394
chrX|+|122390178|122391269|LTR|ERVL-MaLR|MT-int|4471371|8.52	chrX	+	122390178	122391269	LTR	ERVL-MaLR	MT-int	4471371	8.52	0	0	0	0	0	0	0	1	1	0	0	0	2	0	0	0	0	1	0	0	1	1	0	0	0	2.52424270220777	1	2.12159307712226	NA	0.0489471892673318	NA	NA	NA	NA	NA	NA	NA	chrX_122390178_122391269_MT-int	Distal Intergenic	54561
chrX|+|122388178|122388276|LINE|L1|L1MdF_V_3end|4471368|4.21	chrX	+	122388178	122388276	LINE	L1	L1MdF_V_3end	4471368	4.21	0	0	0	0	4	0	0	0	0	0	0	2	2	0	0	0	2	0	0	0	0	0	2	3	0	0.378016419726965	NA	0.8763323842142	NA	-0.17271025362785	NA	NA	NA	NA	NA	NA	NA	chrX_122388178_122388276_L1MdF_V_3end	Distal Intergenic	54561
chrX|+|122383115|122384776|LINE|L1|Lx7_3end|4471358|37.31	chrX	+	122383115	122384776	LINE	L1	Lx7_3end	4471358	37.31	0	1	0	1	4	2	1	3	4	1	1	0	8	3	5	0	4	6	0	0	1	1	3	3	3	0.166347005578495	1	1.25693658062273	1	-0.763756854222521	0.973149169214488	-1.64908363930332	NA	1.36226360944557	NA	-1.09209862265089	NA	chrX_122383115_122384776_Lx7_3end	Distal Intergenic	54561
chrX|-|122382790|122383108|LTR|ERVL-MaLR|ORR1A4|4471362|15.70	chrX	-	122382790	122383108	LTR	ERVL-MaLR	ORR1A4	4471362	15.70	0	0	0	0	1	0	1	1	0	0	0	3	2	2	1	0	2	1	0	0	0	2	1	0	3	1.19283183214164	1	2.26635476737544	1	0.421218608726344	NA	1.02784312502891	NA	1.44029374956996	NA	-0.529905003523134	NA	chrX_122382790_122383108_ORR1A4	Distal Intergenic	54561
chrX|+|122233551|122238274|LINE|L1|L1MdF_IV_orf2|4471186|7.10	chrX	+	122233551	122238274	LINE	L1	L1MdF_IV_orf2	4471186	7.10	0	1	1	0	9	3	5	3	2	1	1	13	27	4	10	2	3	1	0	0	0	0	21	22	19	-0.762811966908741	1	-0.0697276663411864	1	-0.0996883176387139	0.998142308443881	0.249054733738439	NA	-0.530530229300056	0.99998603569134	0.373225282791816	0.999806343986626	chrX_122233551_122238274_L1MdF_IV_orf2	Distal Intergenic	54561
chrX|+|121847241|121847278|LINE|L1|L1MdA_VI_3end|4470730|6.34	chrX	+	121847241	121847278	LINE	L1	L1MdA_VI_3end	4470730	6.34	0	0	0	0	0	0	0	2	0	0	0	0	0	2	3	0	1	1	0	0	0	0	3	0	0	0.241066206089649	1	2.07905654656697	1	0.248892135665144	NA	NA	NA	NA	NA	NA	NA	chrX_121847241_121847278_L1MdA_VI_3end	Distal Intergenic	54561
chrX|+|121706323|121708372|LINE|L1|L1MdFanc_II_orf2|4470580|8.65	chrX	+	121706323	121708372	LINE	L1	L1MdFanc_II_orf2	4470580	8.65	1	0	0	0	8	0	2	0	2	0	1	2	5	1	0	0	0	3	0	1	0	0	2	5	9	-0.378229534254055	1	-0.296871129329864	1	-0.302119427761445	NA	-0.3652154541525	NA	-0.414103204121987	NA	-0.378171303047699	NA	chrX_121706323_121708372_L1MdFanc_II_orf2	Distal Intergenic	54561
chrX|+|121666920|121670317|LINE|L1|L1MdF_IV_orf2|4470525|6.54	chrX	+	121666920	121670317	LINE	L1	L1MdF_IV_orf2	4470525	6.54	0	0	0	0	0	0	0	0	0	0	0	0	1	5	7	0	4	0	0	0	0	0	0	1	2	0	1	3.53001006656328	1	0.215309520258876	NA	NA	NA	NA	NA	NA	NA	chrX_121666920_121670317_L1MdF_IV_orf2	Distal Intergenic	54561
chrX|-|121550477|121557004|LTR|ERVK|IAPEz-int|4470391|1.38	chrX	-	121550477	121557004	LTR	ERVK	IAPEz-int	4470391	1.38	0	8	0	0	20	6	0	0	0	19	0	7	0	6	2	0	0	2	2	13	7	8	65	66	62	-1.35037524700173	1	-2.54866843991099	1	1.82305756365296	0.862504589433907	-1.11353216142269	0.890412850403912	-2.47357496799288	0.99998603569134	1.73466965056547	0.999806343986626	chrX_121550477_121557004_IAPEz-int	Distal Intergenic	54561
chrX|-|121283802|121284311|LTR|ERV1|RLTR1C|4470118|12.11	chrX	-	121283802	121284311	LTR	ERV1	RLTR1C	4470118	12.11	0	0	0	0	7	0	4	0	0	0	0	1	0	0	6	1	0	3	0	0	0	0	4	1	5	-2.62314011419719	1	0.35890272425744	1	-0.772749763329912	NA	-2.37532946753121	NA	-0.342486806824313	NA	-1.44299598812024	NA	chrX_121283802_121284311_RLTR1C	Distal Intergenic	245578
chrX|-|121065303|121069024|LINE|L1|L1_Mur1_orf2|4469861|12.03	chrX	-	121065303	121069024	LINE	L1	L1_Mur1_orf2	4469861	12.03	0	0	0	0	0	0	0	0	0	0	0	0	1	0	1	2	1	0	0	0	0	0	1	0	2	0	1	2.91874000669652	NA	0.223711382933066	NA	NA	NA	NA	NA	NA	NA	chrX_121065303_121069024_L1_Mur1_orf2	Distal Intergenic	245578
chrX|+|120880211|120880510|SINE|B4|B4|4469643|30.30	chrX	+	120880211	120880510	SINE	B4	B4	4469643	30.30	1	2	3	5	6	0	3	1	2	0	2	7	27	2	5	5	2	2	2	4	5	4	15	31	10	0.0890304712242734	1	1.33209336388136	1	0.830164174298004	0.890013362390524	1.02432628026406	NA	1.33412877583292	0.99998603569134	1.40286407128198	0.999806343986626	chrX_120880211_120880510_B4	Intron (ENSMUST00000050239.15/245578, intron 10 of 10)	245578
chrX|+|120831791|120831966|SINE|B2|B2_Mm2|4469581|5.37	chrX	+	120831791	120831966	SINE	B2	B2_Mm2	4469581	5.37	2	2	0	0	0	0	0	0	0	0	0	2	0	0	0	0	0	2	2	0	0	2	0	4	0	2.11517904520107	1	2.09342922631763	1	0.734104063831415	NA	NA	NA	NA	NA	NA	NA	chrX_120831791_120831966_B2_Mm2	Intron (ENSMUST00000050239.15/245578, intron 9 of 10)	245578
chrX|+|120664213|120664277|Simple_repeat|NA|(A)n|4469383|NA	chrX	+	120664213	120664277	Simple_repeat	NA	(A)n	4469383	NA	0	0	0	0	0	0	0	1	0	0	1	4	4	0	0	2	0	3	0	0	1	0	1	2	8	3.03747569253412	1	3.28758406305353	1	1.53519221273923	NA	3.71328502846277	NA	3.97359913512058	NA	2.55339159090747	NA	chrX_120664213_120664277_(A)n	Intron (ENSMUST00000050239.15/245578, intron 8 of 10)	245578
chrX|+|120335944|120335987|Simple_repeat|NA|(GTCACAA)n|4468943|NA	chrX	+	120335944	120335987	Simple_repeat	NA	(GTCACAA)n	4468943	NA	2	0	0	1	3	2	1	3	0	0	0	0	2	0	0	2	0	1	2	2	0	0	4	2	3	-0.506820181543905	1	-0.564654860400164	1	-0.332873373900295	NA	-3.03850721136637	NA	-0.0104924069639034	NA	-0.983559510329698	NA	chrX_120335944_120335987_(GTCACAA)n	Intron (ENSMUST00000050239.15/245578, intron 1 of 10)	624957
chrX|-|120313628|120314309|LINE|L1|Lx6_3end|4468909|29.45	chrX	-	120313628	120314309	LINE	L1	Lx6_3end	4468909	29.45	0	0	0	0	1	0	0	0	0	0	0	1	2	0	1	0	0	1	0	0	0	1	3	1	1	0.351022061250198	NA	1.21128890865151	NA	0.652406820883601	NA	0.734659579369734	NA	0.943217028272552	NA	0.729379339951419	NA	chrX_120313628_120314309_Lx6_3end	Promoter	624957
chrX|+|120283223|120283578|LTR|ERVL-MaLR|MTEa|4468867|36.36	chrX	+	120283223	120283578	LTR	ERVL-MaLR	MTEa	4468867	36.36	0	1	1	2	17	3	4	3	4	1	3	5	13	1	5	2	4	9	1	1	0	0	5	18	12	-0.200299348458622	1	0.302374450116892	1	-0.861540226544923	0.915500105577675	-0.366075714281813	NA	0.476997554796837	0.99998603569134	-0.700942267516721	0.999806343986626	chrX_120283223_120283578_MTEa	Distal Intergenic	245578
chrX|+|120282007|120282433|LINE|L1|L1MdF_V_3end|4468866|6.72	chrX	+	120282007	120282433	LINE	L1	L1MdF_V_3end	4468866	6.72	0	2	0	0	9	0	0	0	4	0	0	9	1	3	0	0	2	1	0	0	0	0	3	5	3	0.650115826797455	1	0.11894541410721	1	-0.788672627394141	NA	1.19895516234848	NA	0.180206047620428	NA	-0.306211227412247	NA	chrX_120282007_120282433_L1MdF_V_3end	Distal Intergenic	245578
chrX|-|120266861|120267249|LTR|ERVL-MaLR|MT-int|4468842|1.88	chrX	-	120266861	120267249	LTR	ERVL-MaLR	MT-int	4468842	1.88	0	0	0	0	0	0	0	0	0	0	0	1	3	0	0	1	0	2	0	0	0	0	3	1	2	1.16577980362819	NA	2.35955627692019	NA	0.65883832992816	NA	1.52639783801803	NA	3.19184224585578	NA	1.75386987629629	NA	chrX_120266861_120267249_MT-int	Distal Intergenic	245578
chrX|-|119933281|119933428|SINE|Alu|B1_Mur1|4468390|20.42	chrX	-	119933281	119933428	SINE	Alu	B1_Mur1	4468390	20.42	0	0	0	0	0	0	0	0	1	0	0	3	1	0	1	0	1	0	0	1	0	0	4	3	1	1.73373103261347	1	1.41235677328428	1	1.29613270408657	NA	NA	NA	NA	NA	NA	NA	chrX_119933281_119933428_B1_Mur1	Distal Intergenic	93728
chrX|-|119933003|119933212|SINE|B2|B3|4468388|24.52	chrX	-	119933003	119933212	SINE	B2	B3	4468388	24.52	0	0	0	0	11	3	4	2	2	0	0	4	8	0	2	2	2	4	0	3	0	1	12	8	2	-0.638137978504572	1	0.0953705886604977	1	-0.150855148361065	0.9977465874609	-1.5476056052743	NA	-0.143344019821067	0.99998603569134	-1.07253964457566	0.999806343986626	chrX_119933003_119933212_B3	Distal Intergenic	93728
chrX|+|119827582|119827891|Simple_repeat|NA|(AGAA)n|4468248|NA	chrX	+	119827582	119827891	Simple_repeat	NA	(AGAA)n	4468248	NA	0	0	0	0	0	0	2	3	2	2	0	10	13	0	5	0	0	0	1	0	0	0	6	4	2	1.06209984850296	1	-0.114037250840838	1	0.566571737956187	0.98874203142972	NA	NA	NA	NA	NA	NA	chrX_119827582_119827891_(AGAA)n	Distal Intergenic	93728
chrX|+|119323082|119323128|Simple_repeat|NA|(ATATATAA)n|4467597|NA	chrX	+	119323082	119323128	Simple_repeat	NA	(ATATATAA)n	4467597	NA	0	0	0	0	4	2	1	1	0	0	0	2	2	0	1	0	0	1	0	1	1	0	2	3	2	-0.90619799452189	1	-0.940183107140617	1	-0.452427710208581	NA	-1.18193231451025	NA	-1.70660373794242	NA	-1.48187183851057	NA	chrX_119323082_119323128_(ATATATAA)n	Distal Intergenic	93728
chrX|+|119220536|119220578|Simple_repeat|NA|(A)n|4467484|NA	chrX	+	119220536	119220578	Simple_repeat	NA	(A)n	4467484	NA	0	0	0	0	1	0	0	0	1	1	0	0	1	0	0	0	0	0	0	0	0	0	1	0	1	0.679981855855798	NA	-0.260107437763193	NA	-0.32198910342021	NA	NA	NA	NA	NA	NA	NA	chrX_119220536_119220578_(A)n	Distal Intergenic	93728
chrX|-|119009788|119010468|LTR|ERVK|RMER6C|4467179|23.69	chrX	-	119009788	119010468	LTR	ERVK	RMER6C	4467179	23.69	0	0	0	0	0	0	0	0	0	0	1	1	2	1	1	0	2	0	0	0	0	0	0	0	0	2.54829921157992	1	3.66655132029224	1	0	NA	NA	NA	NA	NA	NA	NA	chrX_119009788_119010468_RMER6C	Distal Intergenic	100039551
chrX|+|118961913|118961953|Simple_repeat|NA|(A)n|4467109|NA	chrX	+	118961913	118961953	Simple_repeat	NA	(A)n	4467109	NA	0	0	0	0	6	3	0	2	0	0	2	2	14	0	0	1	0	7	0	1	0	0	0	2	13	0.502935607983291	1	1.03151095688411	1	-0.158159417529695	0.998245975392288	0.157036805052394	NA	0.744199733122224	NA	-0.770627781437806	0.999806343986626	chrX_118961913_118961953_(A)n	Distal Intergenic	100039551
chrX|-|118865444|118869674|LINE|L1|L1Lx_IV_orf2|4466996|11.79	chrX	-	118865444	118869674	LINE	L1	L1Lx_IV_orf2	4466996	11.79	0	0	0	1	2	1	0	1	0	1	0	4	2	1	1	1	1	1	0	1	0	1	0	1	5	1.27785685109974	1	1.44447865669958	1	0.0730906993195371	NA	1.04655678584116	NA	1.19786075330861	NA	-0.3498877378744	NA	chrX_118865444_118869674_L1Lx_IV_orf2	Distal Intergenic	100039551
chrX|+|118461648|118462112|LINE|L1|L1MdFanc_II_orf2|4466478|24.81	chrX	+	118461648	118462112	LINE	L1	L1MdFanc_II_orf2	4466478	24.81	2	1	1	1	0	0	0	0	0	0	0	0	0	0	0	2	0	4	0	2	0	0	6	1	0	0.805526139083515	1	2.24320501270797	1	-0.173164403744578	NA	NA	NA	NA	NA	NA	NA	chrX_118461648_118462112_L1MdFanc_II_orf2	Distal Intergenic	100039551
chrX|+|118083878|118083917|Simple_repeat|NA|(GT)n|4465949|NA	chrX	+	118083878	118083917	Simple_repeat	NA	(GT)n	4465949	NA	0	0	0	2	0	0	0	1	0	0	0	2	0	0	0	0	0	0	0	0	1	1	1	3	4	1.32835228559496	1	-0.069537651812107	NA	0.873022183171032	NA	NA	NA	NA	NA	NA	NA	chrX_118083878_118083917_(GT)n	Distal Intergenic	100039551
chrX|+|118060649|118063939|LINE|L1|L1Lx_II_orf2|4465920|18.85	chrX	+	118060649	118063939	LINE	L1	L1Lx_II_orf2	4465920	18.85	0	0	0	1	7	2	0	0	2	0	1	12	13	2	6	4	2	4	0	0	0	0	9	3	5	0.627264130229174	1	1.85283943862308	1	-0.465257798035261	0.984365033148952	1.39988996579282	NA	1.51753612596824	0.99998603569134	-0.197720074919342	0.999806343986626	chrX_118060649_118063939_L1Lx_II_orf2	Distal Intergenic	100039551
chrX|+|118056293|118056610|LINE|L1|L1_Mur3_orf2|4465914|23.38	chrX	+	118056293	118056610	LINE	L1	L1_Mur3_orf2	4465914	23.38	1	0	1	1	9	0	6	3	1	0	1	17	28	2	0	3	4	5	0	0	0	0	24	30	27	-0.0036873830060173	1	0.563945371039839	1	0.281567086674933	0.991597820381	0.893434673151972	0.890412850403912	0.777923299621371	0.99998603569134	1.08881594490349	0.999806343986626	chrX_118056293_118056610_L1_Mur3_orf2	Distal Intergenic	100039551
chrX|+|118006692|118007689|LINE|L1|L1_Mur2_orf2|4465817|17.52	chrX	+	118006692	118007689	LINE	L1	L1_Mur2_orf2	4465817	17.52	0	0	0	0	3	0	0	0	2	0	0	1	1	0	1	2	2	1	0	0	0	0	4	8	9	0.503632088134332	1	1.38595476967199	1	1.01606483870695	NA	-0.194913296289099	NA	2.24851605116253	NA	1.78485717915316	NA	chrX_118006692_118007689_L1_Mur2_orf2	Distal Intergenic	100039551
chrX|-|117620732|117621089|LTR|ERVL-MaLR|ORR1D2|4465321|36.26	chrX	-	117620732	117621089	LTR	ERVL-MaLR	ORR1D2	4465321	36.26	0	0	0	1	1	0	1	0	0	1	0	3	3	0	0	0	0	0	0	0	0	0	4	11	10	-0.522523371029445	1	-1.38999168882159	1	0.638166958318741	NA	1.07539987618222	NA	-0.851096282491653	NA	2.14397788958736	NA	chrX_117620732_117621089_ORR1D2	Distal Intergenic	100039319
chrX|+|117479046|117479465|LTR|ERVK|IAPLTR2_Mm|4465116|2.82	chrX	+	117479046	117479465	LTR	ERVK	IAPLTR2_Mm	4465116	2.82	0	0	0	0	7	0	0	0	1	0	0	0	0	0	4	0	0	3	0	0	2	0	7	14	4	-1.8348410058042	1	0.532581380678732	1	1.36045905313897	NA	NA	NA	NA	NA	NA	NA	chrX_117479046_117479465_IAPLTR2_Mm	Distal Intergenic	100039319
chrX|+|117309753|117309801|Simple_repeat|NA|(A)n|4464878|NA	chrX	+	117309753	117309801	Simple_repeat	NA	(A)n	4464878	NA	0	0	0	0	1	2	0	0	2	0	0	2	1	0	0	1	0	0	0	0	0	0	0	1	0	0.661514986871697	1	-0.417249478601499	1	-1.4474108841114	NA	NA	NA	NA	NA	NA	NA	chrX_117309753_117309801_(A)n	Distal Intergenic	100039319
chrX|+|117115344|117115423|Simple_repeat|NA|(A)n|4464604|NA	chrX	+	117115344	117115423	Simple_repeat	NA	(A)n	4464604	NA	1	0	0	0	11	0	5	2	0	0	0	4	10	0	2	1	0	1	0	0	0	0	3	1	4	-1.54309901084444	1	-1.03353819483203	1	-1.704055458446	NA	-1.24647990074575	NA	-1.72304003090291	NA	-2.21254883407949	NA	chrX_117115344_117115423_(A)n	Distal Intergenic	100039319
chrX|-|116918564|116920853|LINE|L1|L1MdF_III_orf2|4464355|5.97	chrX	-	116918564	116920853	LINE	L1	L1MdF_III_orf2	4464355	5.97	0	0	0	0	0	0	2	0	0	0	0	2	0	0	0	3	0	0	0	0	0	0	1	3	1	0.511160771837107	1	1.13477261718166	1	-0.491039747931973	NA	-0.0654087164501123	NA	1.31038294719352	NA	-0.784440219554699	NA	chrX_116918564_116920853_L1MdF_III_orf2	Distal Intergenic	100039319
chrX|-|153726293|153726415|SINE|Alu|B1_Mus2|4524919|6.14	chrX	-	153726293	153726415	SINE	Alu	B1_Mus2	4524919	6.14	0	0	0	0	1	0	0	0	4	1	0	0	8	0	0	0	0	0	0	0	0	0	6	2	6	-0.243693368935886	1	-1.1225004585924	1	0.970867770343693	NA	NA	NA	NA	NA	NA	NA	chrX_153726293_153726415_B1_Mus2	Promoter	70123
chrY|-|951015|951831|LINE|L1|L1MdV_I_orf2|4556646|9.11	chrY	-	951015	951831	LINE	L1	L1MdV_I_orf2	4556646	9.11	4	2	1	4	25	4	0	3	11	6	1	1	26	5	5	2	5	5	0	1	0	2	17	15	41	-1.25354691958285	1	-0.76501039659975	1	-0.498907871273326	0.975556137638622	-2.37881848946407	NA	0.217576208840109	0.99998603569134	0.382739993168709	0.999806343986626	chrY_951015_951831_L1MdV_I_orf2	Intron (ENSMUST00000186726.6/20592, intron 26 of 27)	20592
chrX|+|115869220|115869261|LINE|L1|L1MdF_III_3end|4462839|7.56	chrX	+	115869220	115869261	LINE	L1	L1MdF_III_3end	4462839	7.56	0	0	0	0	2	0	0	0	0	0	1	0	1	0	1	1	3	1	0	0	0	0	0	1	2	1.49206740382739	1	2.7582704857702	1	-0.322215801930188	NA	0.638326258840187	NA	2.61728539107023	NA	-0.605829323567235	NA	chrX_115869220_115869261_L1MdF_III_3end	Distal Intergenic	382239
chrX|+|115740438|115744620|LINE|L1|L1MdFanc_I_orf2|4462679|7.07	chrX	+	115740438	115744620	LINE	L1	L1MdFanc_I_orf2	4462679	7.07	0	0	0	0	1	0	0	2	0	0	0	0	2	0	2	0	0	0	0	0	0	0	1	4	5	-1.01948038098468	1	-0.530435631937404	1	0.715929366741316	NA	NA	NA	NA	NA	NA	NA	chrX_115740438_115744620_L1MdFanc_I_orf2	Distal Intergenic	382239
chrX|+|115226096|115226134|Simple_repeat|NA|(AAAAG)n|4462007|NA	chrX	+	115226096	115226134	Simple_repeat	NA	(AAAAG)n	4462007	NA	0	0	1	0	0	0	0	0	0	1	0	0	6	0	2	0	2	2	0	0	0	0	0	0	2	0.611848802736297	1	2.8870621830514	1	-0.446256980673716	NA	NA	NA	NA	NA	NA	NA	chrX_115226096_115226134_(AAAAG)n	Distal Intergenic	664969
chrX|+|115220996|115221043|Simple_repeat|NA|(TGG)n|4461992|NA	chrX	+	115220996	115221043	Simple_repeat	NA	(TGG)n	4461992	NA	4	3	1	1	0	0	0	1	0	0	0	0	0	0	0	0	1	0	0	1	1	0	0	0	0	1.27970125139996	1	1.01410266317351	1	-2.06382705926161	NA	NA	NA	NA	NA	NA	NA	chrX_115220996_115221043_(TGG)n	Distal Intergenic	664969
chrX|+|114548815|114548979|SINE|B2|B2_Mm2|4461104|12.66	chrX	+	114548815	114548979	SINE	B2	B2_Mm2	4461104	12.66	0	0	0	0	2	0	0	0	0	1	0	0	2	2	1	0	0	2	0	0	0	0	0	1	5	-0.899186071328632	1	1.03925445886414	1	0.172933681460704	NA	NA	NA	NA	NA	NA	NA	chrX_114548815_114548979_B2_Mm2	Intron (ENSMUST00000040504.11/237010, intron 6 of 10)	237010
chrX|+|114458769|114458823|Simple_repeat|NA|(T)n|4460991|NA	chrX	+	114458769	114458823	Simple_repeat	NA	(T)n	4460991	NA	0	0	0	0	0	2	0	0	2	0	0	4	1	0	1	0	0	0	0	1	0	0	0	0	0	1.49871236487772	1	0.209508469532953	1	-1.31510340873411	NA	NA	NA	NA	NA	NA	NA	chrX_114458769_114458823_(T)n	Distal Intergenic	237010
chrX|+|114426918|114427026|Simple_repeat|NA|(AAAAG)n|4460955|NA	chrX	+	114426918	114427026	Simple_repeat	NA	(AAAAG)n	4460955	NA	0	0	0	0	0	0	0	0	2	0	0	0	2	0	0	0	2	1	1	0	0	0	0	2	7	1.71751817689447	1	1.87398611206681	1	1.30636975834785	NA	NA	NA	NA	NA	NA	NA	chrX_114426918_114427026_(AAAAG)n	Distal Intergenic	237010
chrX|+|114413241|114416179|LTR|ERVK|IAPEz-int|4460941|1.22	chrX	+	114413241	114416179	LTR	ERVK	IAPEz-int	4460941	1.22	0	0	0	0	0	11	0	0	0	0	0	0	0	0	2	0	0	0	0	2	0	3	4	5	6	-4.76924318047453	1	-3.36748298806448	1	0.937257097606537	NA	NA	NA	NA	NA	NA	NA	chrX_114413241_114416179_IAPEz-int	Distal Intergenic	237010
chrX|+|113932573|113932608|LTR|ERVK|RLTR10|4460329|3.15	chrX	+	113932573	113932608	LTR	ERVK	RLTR10	4460329	3.15	0	0	0	0	0	0	0	0	0	2	3	0	8	0	2	4	0	0	0	1	0	1	3	8	10	3.23319750763308	1	3.54124021391993	1	2.31477852865502	NA	NA	NA	NA	NA	NA	NA	chrX_113932573_113932608_RLTR10	Distal Intergenic	93837
chrX|+|143793552|143793598|Simple_repeat|NA|(TTG)n|4506560|NA	chrX	+	143793552	143793598	Simple_repeat	NA	(TTG)n	4506560	NA	0	0	0	0	11	1	1	0	2	1	2	1	6	1	2	4	1	3	0	2	0	0	7	22	3	0.162081656911265	1	0.993875202294479	1	0.582057153391344	0.98412137696084	-0.315506244332267	NA	0.9179810200659	0.99998603569134	0.36530638298569	0.999806343986626	chrX_143793552_143793598_(TTG)n	3' UTR	12338
chrX|+|113092995|113093040|Simple_repeat|NA|(A)n|4459181|NA	chrX	+	113092995	113093040	Simple_repeat	NA	(A)n	4459181	NA	0	0	0	2	1	0	0	1	1	0	0	7	5	2	0	0	1	1	0	0	0	0	0	0	4	1.7392650902646	1	1.60047938924481	1	-0.648998657166375	NA	NA	NA	NA	NA	NA	NA	chrX_113092995_113093040_(A)n	Intron (ENSMUST00000026607.14/12662, intron 8 of 14)	723850
chrX|+|113073029|113073325|LINE|L1|Lx5_3end|4459154|17.95	chrX	+	113073029	113073325	LINE	L1	Lx5_3end	4459154	17.95	0	1	0	0	0	0	0	0	0	1	0	1	0	0	0	0	0	1	0	1	0	1	0	0	3	2.02806405525325	1	1.37672119339398	NA	0.648447702095703	NA	NA	NA	NA	NA	NA	NA	chrX_113073029_113073325_Lx5_3end	Intron (ENSMUST00000026607.14/12662, intron 9 of 14)	723850
chrX|+|113063807|113063986|LINE|L1|L1_Rod_orf2|4459144|16.48	chrX	+	113063807	113063986	LINE	L1	L1_Rod_orf2	4459144	16.48	0	0	0	0	3	0	0	0	0	0	1	0	1	0	0	1	2	0	0	0	0	0	1	1	1	1.5115871224155	1	1.84165349197882	NA	-0.44652408541439	NA	0.343441690834598	NA	1.60795792699042	NA	-0.901129020830644	NA	chrX_113063807_113063986_L1_Rod_orf2	Exon (ENSMUST00000135821.7/12662, exon 13 of 13)	723850
chrX|+|113063226|113063826|LINE|L1|Lx7_3end|4459143|32.84	chrX	+	113063226	113063826	LINE	L1	Lx7_3end	4459143	32.84	0	0	0	0	2	0	2	2	2	2	0	0	4	0	0	0	2	0	0	0	0	1	2	4	1	0.132160191765567	1	-0.750729293008283	1	-0.121528785115339	NA	-2.37672181960903	NA	-0.101028744353334	NA	-0.68549761643775	NA	chrX_113063226_113063826_Lx7_3end	Exon (ENSMUST00000135821.7/12662, exon 13 of 13)	723850
chrX|-|113042579|113042683|SINE|MIR|MIRc|4459105|37.73	chrX	-	113042579	113042683	SINE	MIR	MIRc	4459105	37.73	2	3	0	4	12	0	8	4	5	4	2	4	19	0	3	1	3	2	0	4	3	5	15	34	20	-0.446053796031876	1	-0.896558844271062	1	0.390228447648638	0.978405303687587	-0.705611268808071	NA	-0.6801929171585	0.99998603569134	0.414621008214389	0.999806343986626	chrX_113042579_113042683_MIRc	3' UTR	12662
chrX|-|113041601|113041705|Unknown|NA|UCON47|4459103|40.90	chrX	-	113041601	113041705	Unknown	NA	UCON47	4459103	40.90	7	3	3	5	35	5	10	9	3	7	7	4	20	6	6	7	6	9	3	4	1	5	31	37	34	-0.314576495430268	1	-0.175668150934546	1	-0.363216419766322	0.973149169214488	-0.594919492409014	0.927443004688837	0.0608773635801339	0.99998603569134	-0.205555752170377	0.999806343986626	chrX_113041601_113041705_UCON47	3' UTR	12662
chrX|+|112785186|112789282|LINE|L1|L1MdFanc_II_orf2|4458734|6.98	chrX	+	112785186	112789282	LINE	L1	L1MdFanc_II_orf2	4458734	6.98	0	0	0	0	1	0	0	0	0	0	0	0	0	1	1	1	2	0	0	0	0	0	0	2	0	0.0966174225429485	1	2.5205245278063	1	-0.345866127834467	NA	NA	NA	NA	NA	NA	NA	chrX_112785186_112789282_L1MdFanc_II_orf2	Distal Intergenic	69693
chrX|+|112636519|112637001|LTR|ERVK|RMER6C|4458527|18.78	chrX	+	112636519	112637001	LTR	ERVK	RMER6C	4458527	18.78	0	0	0	0	2	0	0	1	0	0	1	2	4	0	0	1	0	1	0	0	0	0	4	3	1	1.46806664854171	1	1.33417123792002	1	0.407700942762332	NA	1.83850448695492	NA	1.33556900260637	NA	0.878948664662309	NA	chrX_112636519_112637001_RMER6C	Distal Intergenic	245595
chrX|-|112613405|112614672|LINE|L1|L1_Mur1_orf2|4458503|15.80	chrX	-	112613405	112614672	LINE	L1	L1_Mur1_orf2	4458503	15.80	0	2	2	1	8	0	0	1	2	1	0	0	4	1	2	1	2	1	0	0	0	0	1	0	12	-1.5765100137659	1	-0.470124145746542	1	-1.32726571367471	NA	-2.34903823356486	NA	0.982602158332277	NA	0.130371814241544	NA	chrX_112613405_112614672_L1_Mur1_orf2	Promoter	245595
chrX|+|112556443|112556490|Simple_repeat|NA|(TTG)n|4458432|NA	chrX	+	112556443	112556490	Simple_repeat	NA	(TTG)n	4458432	NA	1	0	0	1	5	2	0	1	3	2	1	1	8	1	0	0	1	2	0	1	0	0	1	1	7	0.0387984634184443	1	-0.466732961682516	1	-0.92057034845429	NA	-0.547366942920062	NA	-0.14626913802441	NA	-0.964588448943271	NA	chrX_112556443_112556490_(TTG)n	Intron (ENSMUST00000026602.8/67715, intron 5 of 6)	245595
chrX|-|112490810|112491963|LINE|L1|Lx8_3end|4458317|37.91	chrX	-	112490810	112491963	LINE	L1	Lx8_3end	4458317	37.91	1	0	0	0	0	0	0	0	0	1	0	1	0	0	2	1	0	0	0	0	0	0	1	2	2	0.403604477187334	1	1.09907954128682	1	0.136575954784296	NA	NA	NA	NA	NA	NA	NA	chrX_112490810_112491963_Lx8_3end	Distal Intergenic	67715
chrX|+|112381943|112382808|DNA|hAT-Charlie|Charlie12_Rodent|4458182|25.40	chrX	+	112381943	112382808	DNA	hAT-Charlie	Charlie12_Rodent	4458182	25.40	0	1	0	1	3	1	0	1	0	1	0	2	1	0	0	1	1	2	1	0	1	0	2	5	1	0.806882995823126	1	0.792737811733481	1	-0.174550606086377	NA	-0.0669307396120958	NA	1.25696978498038	NA	-0.170654368485546	NA	chrX_112381943_112382808_Charlie12_Rodent	Distal Intergenic	73809
chrX|-|112374919|112377349|LINE|L1|L1MdA_VI_orf2|4458174|2.50	chrX	-	112374919	112377349	LINE	L1	L1MdA_VI_orf2	4458174	2.50	0	0	0	0	5	0	0	0	0	0	0	0	3	0	0	0	0	1	0	0	0	1	0	6	7	-1.37863466972749	1	-0.354367410576909	NA	0.757522585573237	NA	NA	NA	NA	NA	NA	NA	chrX_112374919_112377349_L1MdA_VI_orf2	Distal Intergenic	73809
chrX|-|112370700|112370771|SINE|B2|B3|4458166|7.63	chrX	-	112370700	112370771	SINE	B2	B3	4458166	7.63	0	2	0	0	0	1	4	3	0	0	0	11	3	1	0	0	0	0	2	0	2	0	0	4	3	0.375870423805053	1	-1.62696299713623	1	-0.307116289678021	NA	NA	NA	NA	NA	NA	NA	chrX_112370700_112370771_B3	Intron (ENSMUST00000026599.9/68117, intron 8 of 8)	73809
chrX|-|112237396|112237441|LINE|L1|L1Lx_IV_3end|4457959|2.21	chrX	-	112237396	112237441	LINE	L1	L1Lx_IV_3end	4457959	2.21	0	0	0	0	4	0	0	0	0	0	0	4	0	6	0	0	8	0	0	0	0	0	12	13	17	-0.311246546977166	1	2.34724315748874	1	1.32968306420835	NA	1.0996432428573	NA	2.54179270459785	NA	2.58056595273279	0.999806343986626	chrX_112237396_112237441_L1Lx_IV_3end	Intron (ENSMUST00000207962.1/71030, intron 15 of 15)	71030
chrX|-|111900578|111900660|SINE|ID|BC1_Mm|4457533|6.41	chrX	-	111900578	111900660	SINE	ID	BC1_Mm	4457533	6.41	0	0	0	0	0	0	1	0	1	1	1	1	0	0	1	0	0	2	0	0	0	0	1	2	0	2.139414723057	1	1.29661780175674	1	-0.276114342612395	NA	1.67237586517719	NA	1.32435294369969	NA	-0.401259789410104	NA	chrX_111900578_111900660_BC1_Mm	Intron (ENSMUST00000207962.1/71030, intron 3 of 15)	71030
chrX|+|111595340|111595464|LINE|L1|L1MA9_3end|4457054|14.39	chrX	+	111595340	111595464	LINE	L1	L1MA9_3end	4457054	14.39	0	0	0	0	1	0	0	0	1	0	0	0	1	4	0	0	0	0	0	0	1	0	0	1	0	-0.468237558221761	1	0.919823014932012	1	-0.296485388389393	NA	NA	NA	NA	NA	NA	NA	chrX_111595340_111595464_L1MA9_3end	Intron (ENSMUST00000113422.8/245596, intron 6 of 9)	67071
chrX|+|111594098|111594424|Simple_repeat|NA|(AGGAGG)n|4457052|NA	chrX	+	111594098	111594424	Simple_repeat	NA	(AGGAGG)n	4457052	NA	0	0	0	0	0	0	0	0	3	0	0	4	4	4	5	0	0	2	0	0	0	0	2	0	0	2.07178943263469	1	2.96273731275056	1	0.0187489771466004	NA	NA	NA	NA	NA	NA	NA	chrX_111594098_111594424_(AGGAGG)n	Intron (ENSMUST00000113422.8/245596, intron 6 of 9)	67071
chrX|+|111575377|111575509|SINE|B4|ID_B1|4457021|33.09	chrX	+	111575377	111575509	SINE	B4	ID_B1	4457021	33.09	0	0	1	0	1	1	0	0	0	0	0	0	1	0	0	0	0	0	0	1	1	1	1	0	3	-0.763438295273726	1	-0.484179256792438	1	0.381459053277668	NA	NA	NA	NA	NA	NA	NA	chrX_111575377_111575509_ID_B1	3' UTR	67071
chrX|+|111572999|111573047|Simple_repeat|NA|(GAA)n|4457019|NA	chrX	+	111572999	111573047	Simple_repeat	NA	(GAA)n	4457019	NA	0	0	0	0	6	0	0	0	1	0	0	1	6	0	0	0	0	0	0	0	0	0	0	1	3	-0.74594191289596	NA	-0.843594928408258	NA	-0.507778754218889	NA	NA	NA	NA	NA	NA	NA	chrX_111572999_111573047_(GAA)n	3' UTR	67071
chrX|+|111450252|111450834|LTR|ERVL-MaLR|MLT1F2|4456785|42.90	chrX	+	111450252	111450834	LTR	ERVL-MaLR	MLT1F2	4456785	42.90	1	0	0	0	2	0	3	1	0	2	0	1	2	0	0	2	2	0	0	0	0	0	0	5	0	0.493508570708064	1	0.200024298317442	1	-1.28077195124879	NA	-1.62968925843165	NA	0.602946907100911	NA	-1.69412793760846	NA	chrX_111450252_111450834_MLT1F2	3' UTR	67071
chrX|+|111124649|111124709|Simple_repeat|NA|(T)n|4456491|NA	chrX	+	111124649	111124709	Simple_repeat	NA	(T)n	4456491	NA	0	2	0	3	47	9	5	10	13	8	6	64	72	1	18	9	15	10	2	0	0	2	65	60	74	0.619409412957604	1	0.536053408867181	1	0.298953390002563	0.98412137696084	1.05036323693492	0.806890404836319	0.501078348056049	0.99998603569134	0.587061055727084	0.999806343986626	chrX_111124649_111124709_(T)n	Intron (ENSMUST00000210720.1/67407, intron 5 of 5)	67407
chrX|+|110000248|110000613|LTR|ERVK|RLTR10D|4454953|7.59	chrX	+	110000248	110000613	LTR	ERVK	RLTR10D	4454953	7.59	0	0	0	1	0	0	0	0	0	0	0	1	1	0	0	0	1	1	0	0	0	0	0	1	0	1.79615031807224	NA	2.33441195378881	NA	-0.797203929840251	NA	NA	NA	NA	NA	NA	NA	chrX_110000248_110000613_RLTR10D	Distal Intergenic	634340
chrX|-|109744143|109744200|LINE|L1|L1_Mur2_orf2|4454669|25.00	chrX	-	109744143	109744200	LINE	L1	L1_Mur2_orf2	4454669	25.00	0	0	0	0	11	0	3	0	5	0	1	0	10	2	2	0	1	1	0	0	0	0	1	0	8	-1.37553265004563	1	-1.04105820435159	1	-0.959787263050687	NA	-1.95294156526521	NA	-1.4093088041935	NA	-1.69148041090128	NA	chrX_109744143_109744200_L1_Mur2_orf2	Distal Intergenic	622976
chrX|-|109516584|109516744|LINE|L1|L1_Mur2_orf2|4454330|20.74	chrX	-	109516584	109516744	LINE	L1	L1_Mur2_orf2	4454330	20.74	0	0	0	0	0	0	0	4	1	0	3	0	0	2	1	0	1	0	0	0	0	0	0	2	1	3.5844379567067	1	2.05754426319173	1	0.222024024920841	NA	NA	NA	NA	NA	NA	NA	chrX_109516584_109516744_L1_Mur2_orf2	Distal Intergenic	622976
chrX|+|108890373|108890691|LTR|ERVL-MaLR|ORR1A3|4453403|15.80	chrX	+	108890373	108890691	LTR	ERVL-MaLR	ORR1A3	4453403	15.80	0	0	0	0	0	0	0	0	0	0	0	1	5	1	0	0	0	1	0	0	0	0	5	1	2	0.103231669670142	NA	1.26228988364617	NA	0.840520231222258	NA	NA	NA	NA	NA	NA	NA	chrX_108890373_108890691_ORR1A3	Intron (ENSMUST00000207966.1/69964, intron 2 of 3)	69964
chrX|-|108887498|108888537|LINE|L1|L1MdA_VII_orf2|4453400|3.25	chrX	-	108887498	108888537	LINE	L1	L1MdA_VII_orf2	4453400	3.25	0	0	0	0	4	0	0	0	0	0	0	1	6	1	0	1	0	0	0	0	1	0	3	6	4	-0.995744808567804	1	0.330301811869841	1	0.796167298429639	NA	-0.393380292325315	NA	-0.191130337873725	NA	0.918358671718497	NA	chrX_108887498_108888537_L1MdA_VII_orf2	Intron (ENSMUST00000207966.1/69964, intron 2 of 3)	69964
chrX|+|108834706|108834798|LTR|ERVL|MLT2F|4453238|36.09	chrX	+	108834706	108834798	LTR	ERVL	MLT2F	4453238	36.09	0	0	0	1	0	0	0	0	0	0	1	2	0	0	1	0	1	0	1	0	0	1	1	2	0	2.72125024196287	1	2.29024661496281	1	0.755740358077684	NA	NA	NA	NA	NA	NA	NA	chrX_108834706_108834798_MLT2F	Promoter	69964
chrX|+|117183796|117187970|LINE|L1|L1MdF_III_orf2|4464671|4.06	chrX	+	117183796	117187970	LINE	L1	L1MdF_III_orf2	4464671	4.06	1	0	0	0	31	6	6	2	10	0	1	21	30	6	6	6	4	5	0	0	3	1	20	41	35	-0.357688149572072	1	0.054550854072333	1	0.134634355582025	0.99570850631382	-0.218265570211298	0.984373097410072	-0.224512040505235	0.99998603569134	-0.0690772794726394	0.999806343986626	chrX_117183796_117187970_L1MdF_III_orf2	Distal Intergenic	100039319
chrX|+|108236546|108236694|SINE|Alu|B1_Mus2|4452315|1.60	chrX	+	108236546	108236694	SINE	Alu	B1_Mus2	4452315	1.60	0	0	5	0	14	0	0	0	0	0	0	4	25	11	0	0	0	0	0	0	0	0	0	14	15	-4.53355632390356	1	-2.77205392067813	1	-2.72793974683823	0.945237292639323	NA	NA	NA	NA	NA	NA	chrX_108236546_108236694_B1_Mus2	Distal Intergenic	213450
chrX|+|107853421|107853469|Simple_repeat|NA|(TCTGTGTG)n|4451868|NA	chrX	+	107853421	107853469	Simple_repeat	NA	(TCTGTGTG)n	4451868	NA	6	1	0	0	85	9	25	17	17	0	9	36	109	17	6	13	18	8	2	4	5	5	74	113	94	-0.284650406547097	1	0.0257582359655706	1	0.412728139440146	0.973149169214488	-0.352671965580047	0.95537926938251	-0.293445865264638	0.99998603569134	0.0435991438648035	0.999806343986626	chrX_107853421_107853469_(TCTGTGTG)n	Intron (ENSMUST00000101292.8/213449, intron 3 of 5)	213449
chrX|+|107786540|107786878|LTR|ERVL-MaLR|ORR1D2|4451748|30.23	chrX	+	107786540	107786878	LTR	ERVL-MaLR	ORR1D2	4451748	30.23	6	12	9	11	36	6	10	8	5	8	8	18	61	13	7	10	12	10	13	12	16	18	52	89	47	0.0251774112646009	1	0.607745030589957	1	0.58260909172554	0.742670279897353	0.16298174127382	0.984681090423198	0.530695861316279	0.99998603569134	0.605980584399443	0.999806343986626	chrX_107786540_107786878_ORR1D2	3' UTR	213449
chrX|+|107785780|107786122|LTR|ERVL-MaLR|ORR1D2|4451748|25.97	chrX	+	107785780	107786122	LTR	ERVL-MaLR	ORR1D2	4451748	25.97	13	24	2	8	50	12	19	23	9	10	9	45	103	15	25	22	13	14	2	13	17	17	84	142	95	-0.0974124166694437	1	0.382178668660315	1	0.295159772478298	0.971635961875479	0.160320212404793	0.984681090423198	0.424485053905152	0.99998603569134	0.561259159018455	0.999806343986626	chrX_107785780_107786122_ORR1D2	3' UTR	213449
chrX|-|107785199|107785372|SINE|B2|B3A|4451747|28.46	chrX	-	107785199	107785372	SINE	B2	B3A	4451747	28.46	7	5	1	9	24	3	7	6	3	3	2	17	22	0	4	3	9	4	4	7	8	6	39	71	23	-0.0492738739708656	1	-0.111732832388618	1	0.450528391399997	0.945237292639323	0.0117949782854457	0.998378150873182	0.12698001537958	0.99998603569134	0.766801359375052	0.999806343986626	chrX_107785199_107785372_B3A	3' UTR	213449
chrX|-|107785096|107785196|SINE|Alu|PB1D9|4451746|19.95	chrX	-	107785096	107785196	SINE	Alu	PB1D9	4451746	19.95	3	7	0	1	8	1	4	0	0	2	0	1	4	3	3	0	1	1	7	6	3	6	15	1	9	-2.43914181888617	1	-0.999366695379612	1	0.491873415327625	0.979413712714967	-2.68829875571184	NA	-1.68008058900174	NA	-0.394039476280017	NA	chrX_107785096_107785196_PB1D9	3' UTR	213449
chrX|-|107784929|107785077|SINE|B4|RSINE1|4451745|19.59	chrX	-	107784929	107785077	SINE	B4	RSINE1	4451745	19.59	8	15	5	7	49	10	19	6	8	5	2	23	51	1	3	3	14	10	0	3	8	13	49	53	45	-0.835815735983725	1	-0.683179755126048	1	-0.537497487712626	0.9274078791236	-0.999640280593427	0.833809341907722	-0.534725192196717	0.99998603569134	-0.467928483843757	0.999806343986626	chrX_107784929_107785077_RSINE1	3' UTR	213449
chrX|-|107660332|107660703|LTR|ERVL-MaLR|MTD|4451550|25.10	chrX	-	107660332	107660703	LTR	ERVL-MaLR	MTD	4451550	25.10	1	0	0	0	10	1	0	0	2	1	0	0	2	0	1	0	1	0	0	1	0	0	3	0	5	-1.76773476629833	1	-1.92872441865175	1	-0.740963389813323	NA	NA	NA	NA	NA	NA	NA	chrX_107660332_107660703_MTD	Distal Intergenic	245572
chrX|+|107392604|107392753|Simple_repeat|NA|(AGGA)n|4451172|NA	chrX	+	107392604	107392753	Simple_repeat	NA	(AGGA)n	4451172	NA	0	0	0	0	0	0	0	0	0	1	0	2	3	0	0	0	2	1	0	0	0	0	3	0	0	2.12348438077375	1	2.4625476698128	NA	0.249161633570687	NA	NA	NA	NA	NA	NA	NA	chrX_107392604_107392753_(AGGA)n	Distal Intergenic	16431
chrX|-|107173535|107173809|LINE|L1|L1MA4_3end|4450844|33.44	chrX	-	107173535	107173809	LINE	L1	L1MA4_3end	4450844	33.44	0	0	0	0	2	0	0	0	0	0	0	0	0	0	1	0	0	0	0	0	1	0	1	2	2	-0.928455267564969	NA	-0.234902281098318	NA	0.45206851127656	NA	NA	NA	NA	NA	NA	NA	chrX_107173535_107173809_L1MA4_3end	3' UTR	213438
chrX|+|106933161|106933194|Simple_repeat|NA|(TTAAAAA)n|4450474|NA	chrX	+	106933161	106933194	Simple_repeat	NA	(TTAAAAA)n	4450474	NA	0	0	0	0	3	0	0	0	0	0	0	1	0	0	0	0	1	0	0	0	0	1	0	1	3	0.475952389986786	NA	0.334677120572278	NA	0.160861235512925	NA	NA	NA	NA	NA	NA	NA	chrX_106933161_106933194_(TTAAAAA)n	3' UTR	78134
chrX|+|106211019|106211887|LINE|L1|Lx2_3end|4449429|9.50	chrX	+	106211019	106211887	LINE	L1	Lx2_3end	4449429	9.50	1	1	0	2	3	1	0	1	1	1	2	1	8	5	1	1	4	2	0	1	1	0	7	1	7	0.428916531470194	1	1.60998209078151	1	-0.0579401401376324	0.998675089167885	1.15617629834055	NA	2.03546237164623	NA	0.735659336238738	NA	chrX_106211019_106211887_Lx2_3end	Intron (ENSMUST00000055497.14/407786, intron 5 of 6)	407786
chrX|-|106209045|106209213|SINE|B4|RSINE1|4449425|19.50	chrX	-	106209045	106209213	SINE	B4	RSINE1	4449425	19.50	1	0	0	0	0	0	1	0	0	0	0	0	3	0	0	0	0	0	0	0	0	0	3	1	5	-1.85133177485153	NA	-1.19984095282504	NA	-0.121227773769022	NA	NA	NA	NA	NA	NA	NA	chrX_106209045_106209213_RSINE1	Intron (ENSMUST00000055497.14/407786, intron 6 of 6)	407786
chrX|+|106205481|106206313|LINE|L1|Lx2_3end|4449421|7.73	chrX	+	106205481	106206313	LINE	L1	Lx2_3end	4449421	7.73	2	0	1	2	5	0	0	0	0	0	1	1	2	0	0	0	1	1	0	1	2	2	4	1	1	0.246693728197807	1	0.555409568780955	1	-0.317457860737554	NA	0.569497950777496	NA	0.355885773502393	NA	-0.389261944770353	NA	chrX_106205481_106206313_Lx2_3end	Distal Intergenic	407786
chrX|+|106204127|106204225|SINE|B4|ID_B1|4449417|21.52	chrX	+	106204127	106204225	SINE	B4	ID_B1	4449417	21.52	0	0	0	0	0	0	0	0	0	0	0	0	0	0	1	0	1	0	0	1	0	1	1	1	2	0	NA	1.70899012793602	NA	1.25276481079944	NA	NA	NA	NA	NA	NA	NA	chrX_106204127_106204225_ID_B1	Distal Intergenic	18655
chrX|+|106201602|106201738|SINE|Alu|B1_Mur1|4449413|22.73	chrX	+	106201602	106201738	SINE	Alu	B1_Mur1	4449413	22.73	0	0	0	0	3	1	0	0	0	0	0	0	1	0	0	0	0	1	0	0	0	0	1	0	2	-1.0451274089209	NA	-0.408153129699601	NA	-0.723689692322636	NA	NA	NA	NA	NA	NA	NA	chrX_106201602_106201738_B1_Mur1	Intron (ENSMUST00000081593.12/18655, intron 8 of 10)	18655
chrX|+|106160072|106160588|LTR|ERVL|RMER15|4449302|12.40	chrX	+	106160072	106160588	LTR	ERVL	RMER15	4449302	12.40	0	4	0	0	7	1	2	3	0	0	0	4	1	0	3	0	1	2	0	0	0	0	4	7	10	-1.34876437642465	1	-1.19605270719945	1	-1.16371373502345	NA	-0.523851077318817	NA	-0.586203480126882	NA	-0.180600104577792	NA	chrX_106160072_106160588_RMER15	3' UTR	279572
chrX|+|106127297|106127374|Simple_repeat|NA|(CTT)n|4449203|NA	chrX	+	106127297	106127374	Simple_repeat	NA	(CTT)n	4449203	NA	0	0	0	0	11	0	0	0	3	3	0	0	16	0	0	0	0	2	3	1	0	0	14	7	4	-0.689158956711735	1	-0.581478995136739	1	1.7068495912015	NA	NA	NA	NA	NA	NA	NA	chrX_106127297_106127374_(CTT)n	Distal Intergenic	11977
chrX|-|106085100|106085169|LINE|CR1|L3|4449097|33.74	chrX	-	106085100	106085169	LINE	CR1	L3	4449097	33.74	0	0	0	0	1	1	0	1	0	1	0	0	2	0	0	0	1	0	0	0	0	0	0	3	0	0.126075046708597	1	-0.260009582791979	NA	-0.512753134416181	NA	NA	NA	NA	NA	NA	NA	chrX_106085100_106085169_L3	Exon (ENSMUST00000113557.7/11977, exon 3 of 23)	11977
chrX|-|106021486|106021578|DNA|hAT-Charlie|MER3|4448875|19.79	chrX	-	106021486	106021578	DNA	hAT-Charlie	MER3	4448875	19.79	0	0	0	0	11	0	2	0	1	2	0	7	9	1	0	1	2	1	0	0	1	0	9	2	8	0.06154813754181	1	0.0673243588326118	1	-0.105613578715541	NA	0.09219097810851	NA	-0.166261498499979	NA	-0.356431151010369	NA	chrX_106021486_106021578_MER3	Intron (ENSMUST00000033582.4/66142, intron 2 of 2)	66142
chrX|-|106021350|106021484|SINE|Alu|B1_Mus2|4448874|12.22	chrX	-	106021350	106021484	SINE	Alu	B1_Mus2	4448874	12.22	2	1	0	1	2	1	0	0	0	0	0	1	4	0	0	0	0	1	0	2	0	1	0	2	0	-0.397854040767604	1	0.373444719671774	1	-1.03698635325349	NA	NA	NA	NA	NA	NA	NA	chrX_106021350_106021484_B1_Mus2	Intron (ENSMUST00000033582.4/66142, intron 2 of 2)	66142
chrX|+|106020731|106020868|SINE|B4|ID_B1|4448872|26.92	chrX	+	106020731	106020868	SINE	B4	ID_B1	4448872	26.92	0	0	2	0	3	3	0	0	1	0	1	1	4	1	0	0	1	0	0	1	2	0	0	1	6	-0.990045828748445	1	-0.938962105114752	1	-0.889476823396026	NA	-0.679571923058283	NA	-1.73647408271604	NA	-1.5954679829243	NA	chrX_106020731_106020868_ID_B1	Promoter	66142
chrX|+|106020429|106020574|SINE|Alu|B1F1|4448871|40.03	chrX	+	106020429	106020574	SINE	Alu	B1F1	4448871	40.03	0	0	0	0	8	0	0	0	1	0	0	0	1	1	0	0	0	1	0	0	1	0	5	3	2	-1.58745728865301	1	-0.906896451017007	1	0.237599664301615	NA	NA	NA	NA	NA	NA	NA	chrX_106020429_106020574_B1F1	Promoter	66142
chrX|-|106019089|106019223|SINE|Alu|B1F|4448867|29.30	chrX	-	106019089	106019223	SINE	Alu	B1F	4448867	29.30	5	6	0	3	11	2	0	1	4	3	3	10	19	10	3	0	1	4	0	4	3	2	13	19	14	0.0999704721181371	1	0.233773450520356	1	0.0412629390075111	0.998675089167885	1.27252860925023	NA	-0.0370378883537037	0.99998603569134	0.806656703302793	0.999806343986626	chrX_106019089_106019223_B1F	Promoter	66142
chrX|-|106018891|106019079|SINE|B2|B2_Mm2|4448866|9.98	chrX	-	106018891	106019079	SINE	B2	B2_Mm2	4448866	9.98	1	1	0	5	19	5	5	2	3	3	0	12	5	3	3	5	4	3	0	4	0	0	11	6	7	-0.391574228593258	1	-0.182054389399946	1	-1.43125405626035	0.644912459368811	-0.700554647555141	NA	-0.0959880903114881	0.99998603569134	-1.59919975017288	0.999806343986626	chrX_106018891_106019079_B2_Mm2	Promoter	66142
chrX|-|106018362|106018430|SINE|Alu|PB1D10|4448864|24.62	chrX	-	106018362	106018430	SINE	Alu	PB1D10	4448864	24.62	1	1	0	1	6	0	0	1	2	1	0	0	6	0	0	1	2	2	0	1	1	1	0	1	9	0.306857410547167	1	0.780798572598165	1	-0.0397527492804021	NA	-2.03990526577443	NA	1.57318671051594	NA	0.0574666981148111	NA	chrX_106018362_106018430_PB1D10	Promoter	66142
chrX|+|106017738|106017918|SINE|B2|B2_Mm1t|4448862|9.08	chrX	+	106017738	106017918	SINE	B2	B2_Mm1t	4448862	9.08	1	7	0	5	10	3	0	1	1	0	1	1	6	0	0	0	0	5	0	1	1	1	0	14	3	-1.10973214992247	1	-0.804692428876178	1	-1.46391831940462	0.906932187032967	-1.22165318346766	NA	-0.296325560497715	NA	-0.813171319164409	NA	chrX_106017738_106017918_B2_Mm1t	Promoter	66142
chrX|-|106017136|106017350|SINE|B4|ID_B1|4448860|28.57	chrX	-	106017136	106017350	SINE	B4	ID_B1	4448860	28.57	2	5	1	10	4	0	2	0	0	2	1	0	4	3	0	1	2	2	0	5	5	1	6	3	7	-1.00871004421654	1	0.404806110561508	1	-0.428477392979383	0.982498379408932	-1.22170486387584	NA	0.919451189147616	NA	0.171015684956096	NA	chrX_106017136_106017350_ID_B1	Promoter	66142
chrX|-|106016946|106017014|SINE|Alu|B1_Mur3|4448859|4.63	chrX	-	106016946	106017014	SINE	Alu	B1_Mur3	4448859	4.63	1	2	0	1	4	0	1	0	2	0	0	0	3	0	0	0	0	0	0	0	4	0	0	0	12	-1.55927528102936	1	-2.05741149965203	1	0.0386756395669021	NA	NA	NA	NA	NA	NA	NA	chrX_106016946_106017014_B1_Mur3	Promoter	66142
chrX|+|105982125|105982698|LTR|ERVK|MLTR18_MM|4448725|21.39	chrX	+	105982125	105982698	LTR	ERVK	MLTR18_MM	4448725	21.39	0	1	0	1	0	0	0	0	0	1	0	0	0	0	1	0	2	0	0	0	0	1	0	1	3	0.613611595263966	1	1.53517873456033	1	-0.00585058446188222	NA	NA	NA	NA	NA	NA	NA	chrX_105982125_105982698_MLTR18_MM	Intron (ENSMUST00000033583.13/67075, intron 7 of 10)	67075
chrX|+|105978319|105978538|SINE|B4|ID_B1|4448713|29.68	chrX	+	105978319	105978538	SINE	B4	ID_B1	4448713	29.68	0	0	0	0	1	1	0	0	0	0	0	0	1	0	1	0	0	0	0	0	0	0	0	2	1	-1.41949837305989	NA	-0.545437395699483	NA	-0.509242290490934	NA	NA	NA	NA	NA	NA	NA	chrX_105978319_105978538_ID_B1	Intron (ENSMUST00000033583.13/67075, intron 8 of 10)	67075
chrX|+|105976100|105976469|LTR|ERVL-MaLR|ORR1B1|4448703|14.35	chrX	+	105976100	105976469	LTR	ERVL-MaLR	ORR1B1	4448703	14.35	0	1	0	1	6	0	0	0	0	0	0	0	3	0	0	0	2	0	1	2	0	0	3	2	4	-1.28948059104528	1	0.140116049659761	1	0.200428285975812	NA	NA	NA	NA	NA	NA	NA	chrX_105976100_105976469_ORR1B1	Intron (ENSMUST00000033583.13/67075, intron 8 of 10)	67075
chrX|+|105975022|105975149|SINE|Alu|B1F2|4448697|32.56	chrX	+	105975022	105975149	SINE	Alu	B1F2	4448697	32.56	0	1	0	0	0	0	0	0	0	0	0	0	2	0	0	1	1	0	0	0	0	0	2	1	6	-0.0400948359727296	NA	1.17795751129996	NA	0.48192447000758	NA	NA	NA	NA	NA	NA	NA	chrX_105975022_105975149_B1F2	Intron (ENSMUST00000033583.13/67075, intron 8 of 10)	67075
chrX|-|105974706|105974890|SINE|B2|B2_Mm2|4448696|13.00	chrX	-	105974706	105974890	SINE	B2	B2_Mm2	4448696	13.00	0	0	0	0	2	1	0	0	0	1	0	0	6	2	0	0	0	0	0	0	0	0	0	0	2	-1.66216475578862	1	-0.53939618391756	1	-0.871743642979433	NA	NA	NA	NA	NA	NA	NA	chrX_105974706_105974890_B2_Mm2	Intron (ENSMUST00000033583.13/67075, intron 8 of 10)	67075
chrX|+|105972278|105972487|SINE|B2|B3|4448684|18.40	chrX	+	105972278	105972487	SINE	B2	B3	4448684	18.40	0	0	0	0	1	0	1	1	1	0	0	0	0	0	0	0	1	0	0	0	0	0	0	0	8	0.0358607170195841	1	-0.820232601419759	NA	0.0734334739883963	NA	NA	NA	NA	NA	NA	NA	chrX_105972278_105972487_B3	Intron (ENSMUST00000033583.13/67075, intron 9 of 10)	67075
chrX|-|105969156|105969264|SINE|Alu|B1_Mus1|4448675|3.98	chrX	-	105969156	105969264	SINE	Alu	B1_Mus1	4448675	3.98	0	3	0	0	0	0	2	0	0	0	0	3	2	0	3	0	0	0	0	0	0	0	0	7	0	-1.51347977007977	1	-0.779651784800803	1	-1.2986073728437	NA	NA	NA	NA	NA	NA	NA	chrX_105969156_105969264_B1_Mus1	3' UTR	22589
chrX|-|105968991|105969060|SINE|ID|ID4|4448673|20.53	chrX	-	105968991	105969060	SINE	ID	ID4	4448673	20.53	0	0	1	0	37	2	0	6	0	0	6	44	39	3	3	6	3	6	0	0	2	2	38	39	33	1.22422263644587	1	1.28590918513619	1	1.04734751311136	0.935389989932001	1.75696114973897	0.76216878369277	0.499613473023094	0.99998603569134	0.865333561540846	0.999806343986626	chrX_105968991_105969060_ID4	3' UTR	22589
chrX|-|105946149|105946375|LTR|ERVK|MLTR18A_MM|4448579|23.02	chrX	-	105946149	105946375	LTR	ERVK	MLTR18A_MM	4448579	23.02	0	0	0	0	2	0	0	0	2	0	1	0	0	0	0	0	0	1	0	0	0	0	2	3	1	1.8849198428238	1	0.126434645693842	NA	0.190278638143218	NA	0.81951955869315	NA	0.467779783970745	NA	0.487226559613074	NA	chrX_105946149_105946375_MLTR18A_MM	Distal Intergenic	22589
chrX|+|105875939|105875985|Simple_repeat|NA|(TTTTTCC)n|4448356|NA	chrX	+	105875939	105875985	Simple_repeat	NA	(TTTTTCC)n	4448356	NA	1	0	1	1	2	1	0	2	2	0	0	3	11	0	3	0	2	1	1	2	1	0	0	9	4	0.486458039695623	1	0.965428533078758	1	0.515135030832227	0.984365033148952	0.653995055159645	NA	1.06448413455252	NA	0.789948551678503	NA	chrX_105875939_105875985_(TTTTTCC)n	Promoter	22589
chrX|+|105851197|105851261|Simple_repeat|NA|(TCC)n|4448289|NA	chrX	+	105851197	105851261	Simple_repeat	NA	(TCC)n	4448289	NA	1	1	2	6	67	6	14	10	5	12	4	20	57	12	5	16	13	14	3	1	4	3	34	69	60	-0.346708154362144	1	0.25897502004643	1	-0.169434127674529	0.990253095439324	-0.746481137140285	0.879180078167364	0.432132328869061	0.99998603569134	-0.181395983993268	0.999806343986626	chrX_105851197_105851261_(TCC)n	Promoter	22589
chrX|+|105851187|105851241|Simple_repeat|NA|(ATCGTC)n|4448289|NA	chrX	+	105851187	105851241	Simple_repeat	NA	(ATCGTC)n	4448289	NA	2	1	3	3	36	3	9	10	11	10	4	11	74	14	17	4	13	8	2	5	2	1	38	76	46	-0.541510847096502	1	0.170490804964699	1	0.368695922104001	0.962979846783157	-0.474904557287808	0.944511814215402	0.350024470766845	0.99998603569134	0.611481097141637	0.999806343986626	chrX_105851187_105851241_(ATCGTC)n	Promoter	22589
chrX|+|105848975|105849280|LTR|ERVL-MaLR|MLT1E|4448283|41.93	chrX	+	105848975	105849280	LTR	ERVL-MaLR	MLT1E	4448283	41.93	0	0	0	0	0	0	1	0	1	1	0	0	1	0	1	0	0	0	0	0	0	0	0	0	2	-0.171699609744547	NA	-0.390584923869948	NA	-0.532796765939677	NA	NA	NA	NA	NA	NA	NA	chrX_105848975_105849280_MLT1E	Exon (ENSMUST00000196998.1/ENSMUST00000196998.1, exon 1 of 1)	22589
chrX|-|105828978|105829098|SINE|B2|B3|4448239|26.34	chrX	-	105828978	105829098	SINE	B2	B3	4448239	26.34	1	0	0	0	3	2	0	1	0	0	0	0	7	0	0	0	2	0	0	0	0	0	0	0	0	-0.986753839329812	1	0.135218572981408	1	-2.73904455293191	NA	NA	NA	NA	NA	NA	NA	chrX_105828978_105829098_B3	Promoter	22589
chrX|-|105827347|105827470|SINE|B4|RSINE1|4448236|23.84	chrX	-	105827347	105827470	SINE	B4	RSINE1	4448236	23.84	0	0	1	0	6	1	0	1	2	0	2	0	9	4	1	0	2	4	0	0	0	1	0	7	11	0.182833380230816	1	1.15340412951131	1	0.140423912229563	0.998203492077056	0.484765359997541	NA	1.11649462247723	NA	0.347220363007796	NA	chrX_105827347_105827470_RSINE1	Promoter	22589
chrX|+|105822731|105823211|LINE|L1|L1MB7_3end|4448228|47.29	chrX	+	105822731	105823211	LINE	L1	L1MB7_3end	4448228	47.29	0	0	1	0	1	1	0	1	0	2	0	0	2	0	0	0	0	1	0	0	0	0	0	0	0	0.895736972948901	1	0.0326214716771912	1	-2.06225234936971	NA	NA	NA	NA	NA	NA	NA	chrX_105822731_105823211_L1MB7_3end	Intron (ENSMUST00000113573.7/22589, intron 27 of 34)	22589
chrX|-|105804576|105804722|SINE|B2|B3A|4448188|24.92	chrX	-	105804576	105804722	SINE	B2	B3A	4448188	24.92	0	0	0	0	0	0	0	0	1	0	1	0	2	0	0	0	0	2	0	0	0	0	0	1	1	2.81069806010682	NA	2.3761720205893	NA	-0.0205753087962773	NA	NA	NA	NA	NA	NA	NA	chrX_105804576_105804722_B3A	Promoter	22589
chrX|-|105802458|105802532|DNA|TcMar-Tigger|UCON39|4448180|20.55	chrX	-	105802458	105802532	DNA	TcMar-Tigger	UCON39	4448180	20.55	0	0	0	0	4	0	0	0	0	0	0	0	2	0	0	0	0	1	0	1	0	0	2	0	1	-0.691312125293037	NA	0.16286332584107	NA	-0.0961903612270401	NA	NA	NA	NA	NA	NA	NA	chrX_105802458_105802532_UCON39	Promoter	22589
chrX|-|105374518|105374587|Satellite|NA|IMPB_01|4447448|17.68	chrX	-	105374518	105374587	Satellite	NA	IMPB_01	4447448	17.68	0	0	0	0	0	0	0	0	1	1	1	1	1	0	0	0	0	0	0	0	0	0	0	1	1	2.85334606825844	NA	0.843604018176883	NA	-0.0171194886879902	NA	NA	NA	NA	NA	NA	NA	chrX_105374518_105374587_IMPB_01	Exon (ENSMUST00000142109.7/100043213, exon 5 of 5)	723929
chrX|+|105374473|105374517|Simple_repeat|NA|(TGTTTT)n|4447447|NA	chrX	+	105374473	105374517	Simple_repeat	NA	(TGTTTT)n	4447447	NA	0	0	0	0	6	0	4	0	1	1	0	3	9	1	0	0	0	0	0	0	0	1	3	8	18	-1.77050564716916	1	-2.19353161185881	1	0.300637006545797	NA	-1.13273472151969	NA	-3.06801924884746	NA	0.110410825030986	NA	chrX_105374473_105374517_(TGTTTT)n	Exon (ENSMUST00000142109.7/100043213, exon 5 of 5)	723929
chrX|+|105374453|105374513|Simple_repeat|NA|(TGTG)n|4447447|NA	chrX	+	105374453	105374513	Simple_repeat	NA	(TGTG)n	4447447	NA	0	1	0	2	6	0	0	3	0	0	2	0	5	0	0	0	0	0	0	0	0	0	8	6	1	0.114608189521505	1	-1.80151195821368	1	-0.627063479311605	NA	NA	NA	NA	NA	NA	NA	chrX_105374453_105374513_(TGTG)n	Exon (ENSMUST00000142109.7/100043213, exon 5 of 5)	723929
chrX|-|105373261|105373628|LINE|L1|L1MC3_3end|4447446|34.00	chrX	-	105373261	105373628	LINE	L1	L1MC3_3end	4447446	34.00	1	2	0	1	26	6	7	2	4	0	3	17	24	8	0	2	4	7	1	1	2	1	38	36	43	-0.555235827922938	1	-0.154240599537458	1	0.195556970448687	0.988960168283097	-0.101779397366032	0.992236339582582	-0.478154072950291	0.99998603569134	0.283912075726944	0.999806343986626	chrX_105373261_105373628_L1MC3_3end	Exon (ENSMUST00000142109.7/100043213, exon 5 of 5)	723929
chrX|+|105373064|105373176|SINE|Alu|PB1D10|4447445|30.97	chrX	+	105373064	105373176	SINE	Alu	PB1D10	4447445	30.97	1	0	0	0	6	0	0	0	0	0	0	2	1	0	1	0	1	1	0	2	0	0	2	1	5	-0.190451585245575	1	0.515447132146816	1	0.120892122380661	NA	-0.145862760591332	NA	0.164922323895983	NA	-0.246775208995276	NA	chrX_105373064_105373176_PB1D10	Exon (ENSMUST00000142109.7/100043213, exon 5 of 5)	723929
chrX|-|105351022|105351205|LTR|ERVL-MaLR|MLT1B|4447412|30.75	chrX	-	105351022	105351205	LTR	ERVL-MaLR	MLT1B	4447412	30.75	0	2	0	1	0	4	1	5	0	2	3	0	0	0	1	0	3	8	0	0	1	0	9	17	10	1.22348432884995	1	-0.022263117506088	1	-0.457303697748801	0.991959928087949	0.207436256037962	NA	0.980637882504423	0.99998603569134	0.440154703813567	0.999806343986626	chrX_105351022_105351205_MLT1B	Exon (ENSMUST00000136406.7/100043213, exon 5 of 5)	723861
chrX|-|105349047|105349180|SINE|Alu|B1_Mur1|4447409|13.78	chrX	-	105349047	105349180	SINE	Alu	B1_Mur1	4447409	13.78	0	3	1	0	18	0	1	2	0	1	2	3	5	5	1	0	0	3	2	0	0	0	9	12	3	-0.727540713348795	1	-0.472374357528651	1	-0.559519101932259	0.984365033148952	0.0233713941485812	NA	-0.936768367132858	NA	-0.235942355921669	NA	chrX_105349047_105349180_B1_Mur1	Exon (ENSMUST00000136406.7/100043213, exon 5 of 5)	723861
chrX|+|105339238|105339443|LTR|ERVL-MaLR|MLT1H-int|4447394|54.21	chrX	+	105339238	105339443	LTR	ERVL-MaLR	MLT1H-int	4447394	54.21	0	0	0	0	14	3	1	0	3	0	0	0	14	3	0	2	3	1	0	1	0	0	0	3	8	-2.1887622373641	1	-0.155668407187312	1	-0.886960504292029	0.978405303687587	-4.15181517039157	NA	-0.197521080838907	NA	-1.88939497662403	NA	chrX_105339238_105339443_MLT1H-int	Distal Intergenic	723861
chrX|+|105338675|105339221|LINE|L1|Lx9_3end|4447392|35.92	chrX	+	105338675	105339221	LINE	L1	Lx9_3end	4447392	35.92	2	1	0	2	16	3	3	4	4	3	2	2	35	11	5	1	5	11	0	2	1	9	7	10	22	-0.321410172066062	1	1.0622227361491	1	0.349288814933675	0.984365033148952	-1.15903791556729	NA	0.761870385305727	0.99998603569134	-0.407815433372345	0.999806343986626	chrX_105338675_105339221_Lx9_3end	Distal Intergenic	723861
chrX|-|105335818|105335963|DNA|hAT-Charlie|URR1B|4447388|29.41	chrX	-	105335818	105335963	DNA	hAT-Charlie	URR1B	4447388	29.41	0	1	0	0	7	1	0	1	1	0	3	0	6	1	1	0	3	0	0	0	0	1	4	0	4	0.833821636012178	1	0.711257773696229	1	-0.571689970106703	NA	1.13657400539807	NA	0.0785487100633926	NA	-0.857773074274492	NA	chrX_105335818_105335963_URR1B	Distal Intergenic	723861
chrX|+|105332645|105332685|Simple_repeat|NA|(GAATAT)n|4447386|NA	chrX	+	105332645	105332685	Simple_repeat	NA	(GAATAT)n	4447386	NA	0	0	0	0	1	2	1	1	1	0	0	0	2	0	0	0	1	0	0	0	0	0	0	2	0	-1.12619656580337	1	-1.48734384073063	1	-1.4855654130429	NA	NA	NA	NA	NA	NA	NA	chrX_105332645_105332685_(GAATAT)n	Distal Intergenic	723861
chrX|+|105331042|105331204|LINE|L1|L1MA9_3end|4447385|32.85	chrX	+	105331042	105331204	LINE	L1	L1MA9_3end	4447385	32.85	2	1	0	0	6	2	2	1	1	2	1	0	5	1	1	1	2	5	0	1	2	3	3	6	12	-0.234785006397511	1	0.596603832156636	1	0.156406076570254	0.996093419379011	-2.15014716184678	NA	0.649094734453826	NA	-0.376107562946834	0.999806343986626	chrX_105331042_105331204_L1MA9_3end	Distal Intergenic	723861
chrX|-|105326905|105327115|LINE|L1|L1M2_orf2|4447380|39.05	chrX	-	105326905	105327115	LINE	L1	L1M2_orf2	4447380	39.05	0	0	0	0	6	0	0	0	3	1	0	0	8	0	0	0	2	0	0	0	0	1	8	1	2	-0.195821802706214	1	-0.192056693297893	1	0.514871162085796	NA	NA	NA	NA	NA	NA	NA	chrX_105326905_105327115_L1M2_orf2	Distal Intergenic	723861
chrX|-|105326321|105326401|SINE|ID|ID4|4447381|17.52	chrX	-	105326321	105326401	SINE	ID	ID4	4447381	17.52	0	0	0	0	2	0	0	0	0	0	0	0	7	2	1	0	2	1	0	0	1	0	0	2	3	-0.936335603320405	1	2.00194202120803	1	0.38242356220168	NA	NA	NA	NA	NA	NA	NA	chrX_105326321_105326401_ID4	Distal Intergenic	723861
[truncated: 192,052 more rows]
[truncated: 3 more columns]
