# Supplementary material for: Glial reactivity and cognitive decline follow chronic heterochromatin loss in neurons
Source: Nat Commun. 2025 Aug 8;16:7325. doi: 10.1038/s41467-025-61319-7 (PMC12334701; doi:10.1038/s41467-025-61319-7)
Supplement: Supplementary file 5 — Supplementary Dataset 3 [file 41467_2025_61319_MOESM5_ESM.csv]

NAME	SIZE	ES	NES	NOM p-val	FDR q-val	FWER p-val	RANK AT MAX
REACTOME_GLYCOLYSIS	26	0.64386153	2.134391	0	0.002961103	0.003	4316
REACTOME_CYTOSOLIC_TRNA_AMINOACYLATION	23	0.6144	1.97446	0	0.009377299	0.018	5771
REACTOME_FORMATION_OF_TUBULIN_FOLDING_INTERMEDIATES_BY_CCT_TRIC	18	0.63348055	1.9407525	0	0.011849972	0.034	5322
REACTOME_GLUCONEOGENESIS	30	0.56687385	1.9143105	0	0.015060261	0.059	4166
REACTOME_TRAFFICKING_OF_GLUR2_CONTAINING_AMPA_RECEPTORS	15	0.64666754	1.8946606	0	0.016982384	0.082	3196
REACTOME_GLUCOSE_METABOLISM	59	0.4949386	1.8271993	0	0.033254605	0.191	4316
REACTOME_NEF_MEDIATES_DOWN_MODULATION_OF_CELL_SURFACE_RECEPTORS_BY_RECRUITING_THEM_TO_CLATHRIN_ADAPTERS	19	0.5795968	1.7918457	0	0.042184573	0.268	3221
REACTOME_DARPP_32_EVENTS	21	0.5673762	1.778189	0.001011122	0.042467937	0.301	7905
REACTOME_UNFOLDED_PROTEIN_RESPONSE	71	0.46551517	1.7729353	0	0.04103559	0.321	6522
REACTOME_PLATELET_SENSITIZATION_BY_LDL	16	0.5725007	1.7124076	0.006204757	0.07623423	0.555	6845
REACTOME_ACTIVATION_OF_CHAPERONE_GENES_BY_XBP1S	41	0.47968298	1.6826873	0.001001001	0.09516653	0.659	6487
REACTOME_SIGNALLING_TO_ERKS	36	0.4836684	1.6817484	0.003006012	0.08789464	0.663	8503
REACTOME_NGF_SIGNALLING_VIA_TRKA_FROM_THE_PLASMA_MEMBRANE	130	0.42083007	1.6761868	0	0.086526304	0.689	8644
REACTOME_GABA_SYNTHESIS_RELEASE_REUPTAKE_AND_DEGRADATION	17	0.55347997	1.6674715	0.003067485	0.08965578	0.732	6586
REACTOME_SIGNALLING_TO_RAS	27	0.4941246	1.6255769	0.006042296	0.13054952	0.866	8503
REACTOME_POST_CHAPERONIN_TUBULIN_FOLDING_PATHWAY	16	0.540254	1.6202096	0.014447885	0.12961236	0.887	5181
REACTOME_LYSOSOME_VESICLE_BIOGENESIS	21	0.5080769	1.6166362	0.007099391	0.12588227	0.891	8629
REACTOME_ENDOSOMAL_SORTING_COMPLEX_REQUIRED_FOR_TRANSPORT_ESCRT	24	0.48972002	1.5968156	0.005050505	0.14544515	0.934	8345
REACTOME_DIABETES_PATHWAYS	118	0.39808583	1.575186	0	0.17084344	0.963	7113
REACTOME_PERK_REGULATED_GENE_EXPRESSION	25	0.47506732	1.56276	0.012024048	0.18501408	0.979	6522
REACTOME_PREFOLDIN_MEDIATED_TRANSFER_OF_SUBSTRATE_TO_CCT_TRIC	24	0.48143578	1.5499074	0.013144591	0.19989833	0.989	5322
REACTOME_PYRIMIDINE_METABOLISM	23	0.480447	1.5430026	0.012108981	0.20261802	0.992	4824
REACTOME_SIGNALING_BY_EGFR_IN_CANCER	101	0.3953241	1.5334747	0	0.21235213	0.998	8222
REACTOME_SIGNALLING_BY_NGF	206	0.37254015	1.5285175	0	0.21321204	0.998	8755
REACTOME_SIGNALING_BY_INSULIN_RECEPTOR	103	0.39090103	1.5280672	0	0.20547278	0.999	8502
REACTOME_EGFR_DOWNREGULATION	24	0.47156388	1.5264004	0.019133938	0.20034441	0.999	7528
REACTOME_SHC_MEDIATED_SIGNALLING	15	0.51476294	1.5225744	0.030832477	0.19939838	0.999	8048
REACTOME_ACTIVATED_POINT_MUTANTS_OF_FGFR2	16	0.4994547	1.5034347	0.029896908	0.22956085	0.999	2649
REACTOME_ERK_MAPK_TARGETS	21	0.474508	1.4972959	0.017276423	0.23434426	0.999	8644
REACTOME_REGULATION_OF_KIT_SIGNALING	16	0.49965838	1.4942993	0.033333335	0.23199807	0.999	6281
REACTOME_DEGRADATION_OF_THE_EXTRACELLULAR_MATRIX	22	0.4674537	1.4921538	0.01928934	0.22849542	0.999	2637
REACTOME_SIGNALING_BY_WNT	57	0.4073714	1.4906998	0.006	0.22471918	0.999	9270
REACTOME_ACTIVATION_OF_GENES_BY_ATF4	22	0.46853527	1.4906348	0.023445465	0.2180293	0.999	6152
REACTOME_NUCLEAR_EVENTS_KINASE_AND_TRANSCRIPTION_FACTOR_ACTIVATION	24	0.4529471	1.485876	0.017206477	0.22085108	1	8644
REACTOME_ANTIGEN_PROCESSING_UBIQUITINATION_PROTEASOME_DEGRADATION	188	0.36454266	1.4806433	0	0.22574294	1	8886
REACTOME_SEMAPHORIN_INTERACTIONS	64	0.39943433	1.480265	0.003	0.22034958	1	6782
REACTOME_MITOCHONDRIAL_PROTEIN_IMPORT	46	0.4133413	1.4797844	0.009	0.21527487	1	8530
REACTOME_NEUROTRANSMITTER_RELEASE_CYCLE	34	0.43137884	1.4775416	0.017051153	0.2139506	1	6931
REACTOME_AXON_GUIDANCE	235	0.35301176	1.4611462	0	0.2425687	1	7739
REACTOME_MAPK_TARGETS_NUCLEAR_EVENTS_MEDIATED_BY_MAP_KINASES	30	0.43575412	1.4591693	0.024072217	0.24094957	1	8866
REACTOME_MHC_CLASS_II_ANTIGEN_PRESENTATION	82	0.38304982	1.4588363	0.002	0.23572305	1	6149
REACTOME_INSULIN_RECEPTOR_SIGNALLING_CASCADE	82	0.3825029	1.4572313	0.003	0.2331889	1	8502
REACTOME_MAP_KINASE_ACTIVATION_IN_TLR_CASCADE	49	0.40497735	1.4498361	0.012	0.24329297	1	5782
REACTOME_ACTIVATION_OF_BH3_ONLY_PROTEINS	15	0.49050054	1.4493159	0.04460581	0.23877327	1	5552
REACTOME_TRNA_AMINOACYLATION	41	0.41206524	1.4455246	0.012	0.24156666	1	5771
REACTOME_RECYCLING_PATHWAY_OF_L1	25	0.44538277	1.444299	0.032193158	0.23880549	1	6431
REACTOME_CLASS_I_MHC_MEDIATED_ANTIGEN_PROCESSING_PRESENTATION	219	0.34899876	1.4400339	0	0.24271815	1	9767
REACTOME_COMPLEMENT_CASCADE	26	0.43857142	1.4391595	0.025227044	0.2396166	1	4286
REACTOME_SIGNALING_BY_ROBO_RECEPTOR	27	0.43729362	1.4372933	0.026130654	0.23895888	1	8704
REACTOME_GLUTAMATE_NEUROTRANSMITTER_RELEASE_CYCLE	15	0.48584113	1.4342589	0.056526206	0.24122868	1	6931
REACTOME_SIGNALING_BY_SCF_KIT	74	0.38131562	1.4329157	0.007	0.23915124	1	8222
REACTOME_SIGNALLING_TO_P38_VIA_RIT_AND_RIN	15	0.48208395	1.4314286	0.05186722	0.2375903	1	8287
REACTOME_NCAM_SIGNALING_FOR_NEURITE_OUT_GROWTH	64	0.38850495	1.42845	0.007	0.23968215	1	7906
REACTOME_SEMA4D_INDUCED_CELL_MIGRATION_AND_GROWTH_CONE_COLLAPSE	24	0.4332666	1.4248552	0.047764227	0.2426131	1	8768
REACTOME_TRANSFERRIN_ENDOCYTOSIS_AND_RECYCLING	25	0.43318003	1.421985	0.03632694	0.24436156	1	6746
REACTOME_TRAFFICKING_OF_AMPA_RECEPTORS	26	0.43349892	1.4204798	0.037336025	0.2428901	1	3196
REACTOME_SIGNALING_BY_THE_B_CELL_RECEPTOR_BCR	116	0.36081764	1.4181286	0.003	0.24346313	1	9411
REACTOME_AUTODEGRADATION_OF_CDH1_BY_CDH1_APC_C	54	0.38823628	1.4177336	0.008	0.24008325	1	9270
REACTOME_GLUTATHIONE_CONJUGATION	15	0.4779311	1.4171371	0.065979384	0.23693466	1	7121
REACTOME_DOWNSTREAM_SIGNALING_OF_ACTIVATED_FGFR	93	0.3653046	1.4162513	0.005	0.23425257	1	8519
REACTOME_SHC1_EVENTS_IN_EGFR_SIGNALING	15	0.48307335	1.4158487	0.05067218	0.2311406	1	7690
REACTOME_SHC_RELATED_EVENTS	17	0.45820928	1.4149877	0.05338809	0.22935502	1	8048
REACTOME_MEMBRANE_TRAFFICKING	115	0.35999098	1.4131733	0.004	0.22877264	1	7596
REACTOME_INTEGRATION_OF_ENERGY_METABOLISM	114	0.359019	1.4131249	0.002	0.225306	1	7724
REACTOME_DOWNSTREAM_SIGNALING_EVENTS_OF_B_CELL_RECEPTOR_BCR	89	0.36663064	1.4128764	0.003	0.22220403	1	9411
REACTOME_VIF_MEDIATED_DEGRADATION_OF_APOBEC3G	44	0.39800125	1.4101771	0.01	0.22397038	1	9270
REACTOME_DOWNSTREAM_SIGNAL_TRANSDUCTION	87	0.367625	1.4084437	0.006	0.22428258	1	9188
REACTOME_SIGNAL_TRANSDUCTION_BY_L1	33	0.4115836	1.4061326	0.025176235	0.22549912	1	4936
REACTOME_DESTABILIZATION_OF_MRNA_BY_KSRP	17	0.4587061	1.3953893	0.067005076	0.243309	1	7444
REACTOME_SIGNALING_BY_FGFR	104	0.35658735	1.3934786	0.001	0.24368489	1	8519
REACTOME_ABORTIVE_ELONGATION_OF_HIV1_TRANSCRIPT_IN_THE_ABSENCE_OF_TAT	18	0.45977986	1.3921386	0.064417176	0.2431045	1	6805
REACTOME_SCF_BETA_TRCP_MEDIATED_DEGRADATION_OF_EMI1	46	0.3844984	1.3850306	0.035	0.25567877	1	9270
REACTOME_CDK_MEDIATED_PHOSPHORYLATION_AND_REMOVAL_OF_CDC6	44	0.38895124	1.3838347	0.023	0.25473297	1	9270
REACTOME_P53_DEPENDENT_G1_DNA_DAMAGE_RESPONSE	51	0.37924734	1.3832161	0.025	0.25259823	1	9296
REACTOME_HIV_INFECTION	171	0.34163642	1.3811065	0.003	0.25414255	1	9753
REACTOME_REGULATION_OF_ORNITHINE_DECARBOXYLASE_ODC	46	0.38331985	1.3761216	0.025	0.26077825	1	10175
REACTOME_AUTODEGRADATION_OF_THE_E3_UBIQUITIN_LIGASE_COP1	45	0.38669294	1.375628	0.027	0.25858346	1	9296
REACTOME_OPIOID_SIGNALLING	73	0.36442244	1.3752953	0.019	0.25597706	1	8519
REACTOME_CROSS_PRESENTATION_OF_SOLUBLE_EXOGENOUS_ANTIGENS_ENDOSOMES	44	0.3854741	1.3706852	0.03203203	0.26222777	1	9270
REACTOME_CHOLESTEROL_BIOSYNTHESIS	21	0.43997896	1.3693372	0.063894525	0.2618515	1	7538
REACTOME_TCA_CYCLE_AND_RESPIRATORY_ELECTRON_TRANSPORT	108	0.35072848	1.3683718	0.005	0.2604957	1	7752
REACTOME_REGULATION_OF_APOPTOSIS	54	0.3717698	1.364353	0.028	0.26608542	1	10482
REACTOME_SEMA4D_IN_SEMAPHORIN_SIGNALING	29	0.41119418	1.3633112	0.064386316	0.26522395	1	8768
REACTOME_TRANSLATION	128	0.34524557	1.3625481	0.004	0.26391152	1	10780
REACTOME_PROLONGED_ERK_ACTIVATION_EVENTS	19	0.4396086	1.3616416	0.07653061	0.2629092	1	8502
REACTOME_GAP_JUNCTION_TRAFFICKING	24	0.4226409	1.3606849	0.05941591	0.2616658	1	2985
REACTOME_CTLA4_INHIBITORY_SIGNALING	21	0.42890283	1.359992	0.072081216	0.2600998	1	7414
REACTOME_REGULATION_OF_MRNA_STABILITY_BY_PROTEINS_THAT_BIND_AU_RICH_ELEMENTS	77	0.3582647	1.3554963	0.013	0.26674008	1	9064
REACTOME_TRAF6_MEDIATED_INDUCTION_OF_NFKB_AND_MAP_KINASES_UPON_TLR7_8_OR_9_ACTIVATION	70	0.36105213	1.3517702	0.02	0.27158454	1	5782
REACTOME_APC_C_CDH1_MEDIATED_DEGRADATION_OF_CDC20_AND_OTHER_APC_C_CDH1_TARGETED_PROTEINS_IN_LATE_MITOSIS_EARLY_G1	61	0.3672364	1.3517509	0.03	0.26861084	1	9270
REACTOME_REGULATION_OF_SIGNALING_BY_CBL	18	0.44471264	1.3510545	0.09118853	0.26692817	1	8068
REACTOME_FORMATION_OF_THE_HIV1_EARLY_ELONGATION_COMPLEX	27	0.41483122	1.3506415	0.07785642	0.26471367	1	9753
REACTOME_TRANS_GOLGI_NETWORK_VESICLE_BUDDING	53	0.37305737	1.3501835	0.026	0.2629506	1	9657
REACTOME_NA_CL_DEPENDENT_NEUROTRANSMITTER_TRANSPORTERS	17	0.4412515	1.348639	0.08436214	0.2633475	1	2751
REACTOME_INSULIN_RECEPTOR_RECYCLING	23	0.41521463	1.3480273	0.06268959	0.26168668	1	6180
REACTOME_IL_3_5_AND_GM_CSF_SIGNALING	41	0.38116065	1.3455354	0.054	0.2641964	1	9310
REACTOME_PYRUVATE_METABOLISM	18	0.4345536	1.3428763	0.08179959	0.26733878	1	8577
REACTOME_PYRUVATE_METABOLISM_AND_CITRIC_ACID_TCA_CYCLE	40	0.38317007	1.340519	0.05005005	0.26950726	1	8114
REACTOME_ACTIVATION_OF_NF_KAPPAB_IN_B_CELLS	58	0.36825043	1.3399336	0.033	0.2678419	1	9270
REACTOME_ARMS_MEDIATED_ACTIVATION	17	0.4407063	1.3386725	0.08780992	0.2677907	1	8287
REACTOME_THE_ROLE_OF_NEF_IN_HIV1_REPLICATION_AND_DISEASE_PATHOGENESIS	26	0.4095713	1.3373661	0.0873494	0.26792622	1	3221
REACTOME_PI3K_AKT_ACTIVATION	36	0.3857695	1.3358229	0.067067064	0.26827276	1	9411
REACTOME_SIGNALING_BY_FGFR_IN_DISEASE	117	0.34093654	1.3350079	0.009	0.26739392	1	9188
REACTOME_DEVELOPMENTAL_BIOLOGY	373	0.3172501	1.3343556	0	0.26607603	1	7739
REACTOME_ER_PHAGOSOME_PATHWAY	51	0.36847633	1.3341045	0.042	0.26410666	1	9270
REACTOME_PKA_MEDIATED_PHOSPHORYLATION_OF_CREB	16	0.44256592	1.331063	0.107106075	0.26776528	1	7411
REACTOME_HOST_INTERACTIONS_OF_HIV_FACTORS	109	0.33977175	1.3306053	0.012	0.26608387	1	9608
REACTOME_ADAPTIVE_IMMUNE_SYSTEM	461	0.31384918	1.3295711	0	0.26598868	1	9411
REACTOME_GOLGI_ASSOCIATED_VESICLE_BIOGENESIS	46	0.37081423	1.3285345	0.044044044	0.26579505	1	8263
REACTOME_CITRIC_ACID_CYCLE_TCA_CYCLE	19	0.42702875	1.3272123	0.08766565	0.26614353	1	7752
REACTOME_DESTABILIZATION_OF_MRNA_BY_AUF1_HNRNP_D0	47	0.3728711	1.3243265	0.05305305	0.26984078	1	9270
REACTOME_MRNA_SPLICING_MINOR_PATHWAY	39	0.3825527	1.323228	0.05421687	0.27004972	1	6805
REACTOME_SIGNALING_BY_ERBB2	93	0.34325856	1.3230515	0.016	0.2679397	1	8222
REACTOME_REGULATION_OF_BETA_CELL_DEVELOPMENT	30	0.39407572	1.322334	0.082082085	0.26716626	1	4661
REACTOME_PI3K_CASCADE	66	0.3552645	1.3210667	0.03	0.26755652	1	8929
REACTOME_APC_C_CDC20_MEDIATED_DEGRADATION_OF_MITOTIC_PROTEINS	62	0.3537467	1.3198138	0.05	0.26771048	1	9270
REACTOME_N_GLYCAN_ANTENNAE_ELONGATION_IN_THE_MEDIAL_TRANS_GOLGI	18	0.42956093	1.3185078	0.10216718	0.26815775	1	4482
REACTOME_MYD88_MAL_CASCADE_INITIATED_ON_PLASMA_MEMBRANE	77	0.35087082	1.3146044	0.02	0.27432105	1	5782
REACTOME_REGULATION_OF_INSULIN_SECRETION	87	0.3411944	1.3100306	0.03	0.28145897	1	7724
REACTOME_FRS2_MEDIATED_CASCADE	36	0.37852278	1.3093171	0.058058057	0.28052038	1	8502
REACTOME_SYNTHESIS_OF_PIPS_AT_THE_GOLGI_MEMBRANE	16	0.43455595	1.3049377	0.119509704	0.28789774	1	6800
REACTOME_MRNA_CAPPING	27	0.3969858	1.3047903	0.09566969	0.28587767	1	10063
REACTOME_IL_RECEPTOR_SHC_SIGNALING	25	0.39782795	1.3007435	0.10080645	0.29236707	1	8587
REACTOME_AMINE_COMPOUND_SLC_TRANSPORTERS	27	0.38670754	1.2994238	0.097585514	0.2929075	1	2751
REACTOME_CD28_CO_STIMULATION	31	0.3854596	1.2993947	0.09538153	0.2906353	1	8871
REACTOME_GAB1_SIGNALOSOME	36	0.37299943	1.2970891	0.07915831	0.2933608	1	9411
REACTOME_ACTIVATED_AMPK_STIMULATES_FATTY_ACID_OXIDATION_IN_MUSCLE	18	0.42083338	1.2970341	0.114519425	0.29115194	1	6534
REACTOME_ENERGY_DEPENDENT_REGULATION_OF_MTOR_BY_LKB1_AMPK	17	0.42582116	1.2949892	0.11692308	0.29342964	1	9878
REACTOME_SCFSKP2_MEDIATED_DEGRADATION_OF_P27_P21	50	0.35918412	1.2948794	0.064	0.2914073	1	10175
REACTOME_METABOLISM_OF_MRNA	190	0.3162905	1.294332	0.005	0.29037312	1	10780
REACTOME_G1_PHASE	32	0.38036826	1.2919836	0.078156315	0.293056	1	4316
REACTOME_MRNA_SPLICING	100	0.33060375	1.2918974	0.028	0.2910379	1	10723
REACTOME_P53_INDEPENDENT_G1_S_DNA_DAMAGE_CHECKPOINT	46	0.35995877	1.2898438	0.068068065	0.2934537	1	10482
REACTOME_L1CAM_INTERACTIONS	81	0.33708566	1.2869442	0.032	0.29777104	1	7067
REACTOME_SIGNALING_BY_PDGF	113	0.3247602	1.2855225	0.023	0.29858586	1	8544
REACTOME_PLC_BETA_MEDIATED_EVENTS	38	0.37186593	1.2852417	0.08316633	0.29695004	1	6806
REACTOME_PIP3_ACTIVATES_AKT_SIGNALING	27	0.38903928	1.2842821	0.10663984	0.2970465	1	9411
REACTOME_P75_NTR_RECEPTOR_MEDIATED_SIGNALLING	77	0.3374543	1.2822493	0.039	0.29915184	1	9993
REACTOME_BOTULINUM_NEUROTOXICITY	17	0.42358112	1.2818762	0.13061224	0.2978242	1	8060
REACTOME_FORMATION_OF_RNA_POL_II_ELONGATION_COMPLEX_	34	0.37287727	1.2817333	0.1003009	0.29599285	1	8711
REACTOME_TRANSMISSION_ACROSS_CHEMICAL_SYNAPSES	180	0.31500354	1.2811908	0.008	0.2949441	1	8645
REACTOME_CYCLIN_E_ASSOCIATED_EVENTS_DURING_G1_S_TRANSITION_	59	0.3481763	1.280502	0.063	0.2941881	1	10175
REACTOME_IRON_UPTAKE_AND_TRANSPORT	36	0.3717873	1.2803774	0.10521042	0.2923864	1	6180
REACTOME_ASPARAGINE_N_LINKED_GLYCOSYLATION	75	0.33773443	1.2796977	0.045	0.29187825	1	9947
REACTOME_CA_DEPENDENT_EVENTS	25	0.39319268	1.2753348	0.108324975	0.29961038	1	8519
REACTOME_NETRIN1_SIGNALING	37	0.36548734	1.2751405	0.1011011	0.29803863	1	8704
REACTOME_PHASE1_FUNCTIONALIZATION_OF_COMPOUNDS	53	0.3493858	1.2746328	0.07907908	0.2970122	1	944
REACTOME_PKB_MEDIATED_EVENTS	27	0.38469312	1.274529	0.12160804	0.2952923	1	9878
REACTOME_RESPIRATORY_ELECTRON_TRANSPORT	57	0.34803966	1.2743807	0.07	0.29354241	1	7752
REACTOME_THROMBIN_SIGNALLING_THROUGH_PROTEINASE_ACTIVATED_RECEPTORS_PARS	32	0.37873662	1.2723086	0.10050251	0.29580605	1	8438
REACTOME_ASSOCIATION_OF_TRIC_CCT_WITH_TARGET_PROTEINS_DURING_BIOSYNTHESIS	25	0.38365716	1.2680318	0.13467337	0.3035397	1	11255
REACTOME_CELL_DEATH_SIGNALLING_VIA_NRAGE_NRIF_AND_NADE	56	0.3479885	1.2664794	0.066	0.30506545	1	7167
REACTOME_METABOLISM_OF_RNA	232	0.30532062	1.2663436	0.007	0.30335578	1	10780
REACTOME_RESPIRATORY_ELECTRON_TRANSPORT_ATP_SYNTHESIS_BY_CHEMIOSMOTIC_COUPLING_AND_HEAT_PRODUCTION_BY_UNCOUPLING_PROTEINS_	72	0.3340357	1.2657119	0.053	0.30275825	1	7752
REACTOME_AMINO_ACID_AND_OLIGOPEPTIDE_SLC_TRANSPORTERS	49	0.35183847	1.2646958	0.074	0.3028439	1	5660
REACTOME_PROTEIN_FOLDING	48	0.35016057	1.261059	0.088	0.3088538	1	8399
REACTOME_INHIBITION_OF_INSULIN_SECRETION_BY_ADRENALINE_NORADRENALINE	25	0.38432077	1.260417	0.13286003	0.30847165	1	7724
REACTOME_APOPTOSIS	136	0.31308296	1.2600133	0.025	0.30743852	1	10482
REACTOME_FGFR_LIGAND_BINDING_AND_ACTIVATION	22	0.39122832	1.2567906	0.1382442	0.31241828	1	3298
REACTOME_DAG_AND_IP3_SIGNALING	27	0.37675527	1.2565985	0.12676056	0.31085473	1	9527
REACTOME_SRP_DEPENDENT_COTRANSLATIONAL_PROTEIN_TARGETING_TO_MEMBRANE	92	0.3238248	1.2516145	0.049	0.32031915	1	10780
REACTOME_TRANSPORT_TO_THE_GOLGI_AND_SUBSEQUENT_MODIFICATION	33	0.36314327	1.2509493	0.13026053	0.31987846	1	9547
REACTOME_MRNA_PROCESSING	146	0.3150673	1.2506837	0.023	0.31847897	1	10723
REACTOME_GAP_JUNCTION_ASSEMBLY	16	0.42038718	1.2497973	0.1563786	0.31853017	1	1446
REACTOME_METABOLISM_OF_PROTEINS	382	0.29547235	1.2490968	0.001	0.31837666	1	11305
REACTOME_REGULATION_OF_MITOTIC_CELL_CYCLE	73	0.32780227	1.2441721	0.074	0.3277066	1	10482
REACTOME_IL_2_SIGNALING	39	0.35413522	1.2396747	0.118473895	0.33650008	1	9608
REACTOME_GROWTH_HORMONE_RECEPTOR_SIGNALING	21	0.39294246	1.239575	0.15564598	0.33480856	1	7067
REACTOME_ELONGATION_ARREST_AND_RECOVERY	23	0.37641528	1.2332406	0.16363636	0.34817007	1	8615
REACTOME_HIV_LIFE_CYCLE	99	0.31680351	1.2322422	0.054	0.34851474	1	10718
REACTOME_RNA_POL_II_TRANSCRIPTION_PRE_INITIATION_AND_PROMOTER_OPENING	36	0.3567284	1.2319444	0.12361809	0.34724507	1	10135
REACTOME_DEADENYLATION_OF_MRNA	17	0.4108307	1.2297767	0.1707819	0.35028416	1	9950
REACTOME_PI_METABOLISM	46	0.3440015	1.2295418	0.116116114	0.34884748	1	8117
REACTOME_RNA_POL_III_TRANSCRIPTION_INITIATION_FROM_TYPE_2_PROMOTER	23	0.38269	1.2280873	0.16885743	0.35034928	1	4904
REACTOME_NRAGE_SIGNALS_DEATH_THROUGH_JNK	43	0.34937316	1.2280364	0.112	0.3484658	1	6683
REACTOME_PROCESSING_OF_CAPPED_INTRON_CONTAINING_PRE_MRNA	127	0.30922464	1.2279882	0.049	0.34657	1	10723
REACTOME_SHC1_EVENTS_IN_ERBB4_SIGNALING	20	0.3874998	1.2222108	0.17105263	0.35856417	1	7843
REACTOME_TRIGLYCERIDE_BIOSYNTHESIS	36	0.35547793	1.2216177	0.14629258	0.35786986	1	10597
REACTOME_RNA_POL_II_PRE_TRANSCRIPTION_EVENTS	48	0.3382918	1.2190888	0.112	0.36202672	1	9753
REACTOME_CDT1_ASSOCIATION_WITH_THE_CDC6_ORC_ORIGIN_COMPLEX	52	0.33480316	1.2179564	0.114	0.36299956	1	9270
REACTOME_ACTIVATION_OF_THE_MRNA_UPON_BINDING_OF_THE_CAP_BINDING_COMPLEX_AND_EIFS_AND_SUBSEQUENT_BINDING_TO_43S	52	0.3368007	1.2175028	0.131	0.36212888	1	11363
REACTOME_CREB_PHOSPHORYLATION_THROUGH_THE_ACTIVATION_OF_RAS	24	0.37367725	1.2133608	0.18237083	0.3711421	1	9894
REACTOME_ACTIVATED_TAK1_MEDIATES_P38_MAPK_ACTIVATION	17	0.39758945	1.2126468	0.19672132	0.37101278	1	5204
REACTOME_TRIF_MEDIATED_TLR3_SIGNALING	70	0.3214851	1.2125956	0.109	0.36912534	1	7682
REACTOME_PHOSPHOLIPASE_C_MEDIATED_CASCADE	49	0.33435678	1.2097771	0.137	0.37434772	1	8519
REACTOME_3_UTR_MEDIATED_TRANSLATIONAL_REGULATION	91	0.31278116	1.2046872	0.084	0.38509253	1	10780
REACTOME_SIGNALING_BY_ERBB4	82	0.3155771	1.2039348	0.096	0.38495445	1	8294
REACTOME_CYTOCHROME_P450_ARRANGED_BY_SUBSTRATE_TYPE	36	0.34351823	1.2002866	0.172	0.3923027	1	944
REACTOME_PI_3K_CASCADE	54	0.33301482	1.2000415	0.141	0.39094812	1	9111
REACTOME_GPVI_MEDIATED_ACTIVATION_CASCADE	31	0.35768634	1.1993489	0.17853561	0.39069492	1	9993
REACTOME_NCAM1_INTERACTIONS	39	0.3434538	1.1964931	0.16216215	0.39609936	1	3738
REACTOME_NEURONAL_SYSTEM	268	0.2877227	1.1958672	0.023	0.39580062	1	8944
REACTOME_SIGNALING_BY_CONSTITUTIVELY_ACTIVE_EGFR	17	0.3942801	1.1930016	0.22774327	0.40129203	1	8045
REACTOME_MITOCHONDRIAL_TRNA_AMINOACYLATION	21	0.37457466	1.1915629	0.19489796	0.402939	1	11419
REACTOME_G_ALPHA_Z_SIGNALLING_EVENTS	44	0.33578885	1.1883394	0.166	0.40960515	1	7724
REACTOME_SHC_MEDIATED_CASCADE	28	0.35538986	1.1861521	0.2046371	0.41338468	1	4006
REACTOME_REGULATION_OF_WATER_BALANCE_BY_RENAL_AQUAPORINS	42	0.3373748	1.1856334	0.168	0.41262	1	7724
REACTOME_NONSENSE_MEDIATED_DECAY_ENHANCED_BY_THE_EXON_JUNCTION_COMPLEX	92	0.30710545	1.1849859	0.106	0.41240606	1	10780
REACTOME_PROTEOLYTIC_CLEAVAGE_OF_SNARE_COMPLEX_PROTEINS	15	0.40089762	1.1841089	0.22807017	0.41266137	1	8060
REACTOME_LATE_PHASE_OF_HIV_LIFE_CYCLE	87	0.308908	1.1838934	0.117	0.4112304	1	10718
REACTOME_COSTIMULATION_BY_THE_CD28_FAMILY	56	0.32059428	1.1819413	0.149	0.4143221	1	8871
REACTOME_PHOSPHORYLATION_OF_THE_APC_C	17	0.38693464	1.1777581	0.23946556	0.42387575	1	9665
REACTOME_SIGNALING_BY_RHO_GTPASES	107	0.30224243	1.1762762	0.105	0.42604393	1	9993
REACTOME_TGF_BETA_RECEPTOR_SIGNALING_ACTIVATES_SMADS	24	0.3626502	1.1758426	0.22914574	0.4251705	1	4708
REACTOME_INFLUENZA_VIRAL_RNA_TRANSCRIPTION_AND_REPLICATION	86	0.30864662	1.1727586	0.13	0.4315696	1	10780
REACTOME_ANTIGEN_PROCESSING_CROSS_PRESENTATION	64	0.3174099	1.1718047	0.137	0.43220302	1	9270
REACTOME_INFLUENZA_LIFE_CYCLE	117	0.29698387	1.1713946	0.109	0.43131775	1	12667
REACTOME_INTERACTION_BETWEEN_L1_AND_ANKYRINS	21	0.36899248	1.1703393	0.23577236	0.43200794	1	10386
REACTOME_NEUROTRANSMITTER_RECEPTOR_BINDING_AND_DOWNSTREAM_TRANSMISSION_IN_THE_POSTSYNAPTIC_CELL	131	0.29711893	1.1695995	0.1	0.43203342	1	8645
REACTOME_ACTIVATED_TLR4_SIGNALLING	87	0.30371362	1.1650915	0.133	0.4427177	1	5552
REACTOME_PHOSPHOLIPID_METABOLISM	181	0.2847159	1.1625997	0.082	0.44740456	1	10721
REACTOME_FORMATION_OF_THE_TERNARY_COMPLEX_AND_SUBSEQUENTLY_THE_43S_COMPLEX	44	0.3274228	1.159598	0.199	0.45370242	1	11363
REACTOME_TOLL_RECEPTOR_CASCADES	106	0.29737583	1.1573882	0.124	0.45794162	1	6434
REACTOME_AMINE_DERIVED_HORMONES	15	0.38685644	1.1563337	0.2569948	0.45863032	1	1072
REACTOME_AQUAPORIN_MEDIATED_TRANSPORT	48	0.32086012	1.1560922	0.198	0.45730087	1	7724
REACTOME_PPARA_ACTIVATES_GENE_EXPRESSION	100	0.29647464	1.1549597	0.145	0.45839775	1	7695
REACTOME_PHASE_II_CONJUGATION	46	0.32393494	1.1546551	0.208	0.45725924	1	5480
REACTOME_RNA_POL_III_TRANSCRIPTION	33	0.33845574	1.1525339	0.23246492	0.46109074	1	4904
REACTOME_FATTY_ACID_TRIACYLGLYCEROL_AND_KETONE_BODY_METABOLISM	162	0.2842552	1.1522086	0.1	0.45998672	1	10025
REACTOME_METABOLISM_OF_NUCLEOTIDES	69	0.30686513	1.150986	0.178	0.46135214	1	11680
REACTOME_SIGNAL_AMPLIFICATION	31	0.3387417	1.1508949	0.23995984	0.45953247	1	7724
REACTOME_ASSEMBLY_OF_THE_PRE_REPLICATIVE_COMPLEX	61	0.31261238	1.1497756	0.191	0.4606521	1	9378
REACTOME_SIGNALING_BY_FGFR1_MUTANTS	28	0.34154522	1.1470766	0.24649298	0.46636403	1	3298
REACTOME_AMINO_ACID_TRANSPORT_ACROSS_THE_PLASMA_MEMBRANE	31	0.33998987	1.1448537	0.26405624	0.47060308	1	4665
REACTOME_DOWNREGULATION_OF_SMAD2_3_SMAD4_TRANSCRIPTIONAL_ACTIVITY	19	0.3691834	1.1443154	0.27732792	0.47010475	1	9700
REACTOME_NFKB_AND_MAP_KINASES_ACTIVATION_MEDIATED_BY_TLR4_SIGNALING_REPERTOIRE	68	0.3024976	1.1429139	0.188	0.47201455	1	5782
REACTOME_CD28_DEPENDENT_PI3K_AKT_SIGNALING	21	0.35775742	1.1422173	0.27272728	0.47195768	1	8032
REACTOME_FORMATION_OF_TRANSCRIPTION_COUPLED_NER_TC_NER_REPAIR_COMPLEX	27	0.3461188	1.1412295	0.2729104	0.4728204	1	10007
REACTOME_ANTIGEN_ACTIVATES_B_CELL_RECEPTOR_LEADING_TO_GENERATION_OF_SECOND_MESSENGERS	27	0.33980742	1.1367697	0.26183283	0.48399416	1	9310
REACTOME_LOSS_OF_NLP_FROM_MITOTIC_CENTROSOMES	54	0.30745646	1.1334455	0.213	0.4918936	1	4139
REACTOME_RNA_POL_III_TRANSCRIPTION_TERMINATION	19	0.36114234	1.1329765	0.2889115	0.4911281	1	10997
REACTOME_NEGATIVE_REGULATION_OF_FGFR_SIGNALING	36	0.32599422	1.1324456	0.25125125	0.4906755	1	8502
REACTOME_KINESINS	23	0.35394877	1.1317331	0.28902316	0.49068362	1	4629
REACTOME_PURINE_METABOLISM	33	0.32846922	1.1285247	0.25576732	0.49834782	1	10260
REACTOME_RECRUITMENT_OF_MITOTIC_CENTROSOME_PROTEINS_AND_COMPLEXES	61	0.3046084	1.1267196	0.229	0.5017329	1	10319
REACTOME_MITOTIC_G2_G2_M_PHASES	76	0.29676592	1.125711	0.224	0.50259435	1	10319
REACTOME_RNA_POL_II_TRANSCRIPTION	88	0.29324976	1.1203699	0.212	0.51689523	1	10718
REACTOME_INTRINSIC_PATHWAY_FOR_APOPTOSIS	27	0.34007415	1.1199656	0.27492446	0.51599306	1	9681
REACTOME_NEPHRIN_INTERACTIONS	19	0.36220154	1.1197573	0.30192503	0.5144548	1	5591
REACTOME_SIGNALING_BY_NOTCH	91	0.29118285	1.1194172	0.206	0.5133153	1	12600
REACTOME_PEPTIDE_CHAIN_ELONGATION	70	0.29746318	1.1180183	0.231	0.51530796	1	12667
REACTOME_SIGNALING_BY_NOTCH1	64	0.30085853	1.1157608	0.235	0.5200825	1	12600
REACTOME_ACTIVATION_OF_NMDA_RECEPTOR_UPON_GLUTAMATE_BINDING_AND_POSTSYNAPTIC_EVENTS	34	0.32084367	1.1135402	0.27710843	0.5246962	1	9894
REACTOME_RNA_POL_I_TRANSCRIPTION_TERMINATION	19	0.35630697	1.112225	0.3126273	0.5265403	1	9753
REACTOME_RNA_POL_I_RNA_POL_III_AND_MITOCHONDRIAL_TRANSCRIPTION	77	0.29420123	1.1122023	0.233	0.5244679	1	8711
REACTOME_THROMBOXANE_SIGNALLING_THROUGH_TP_RECEPTOR	23	0.34388262	1.1121249	0.29989868	0.52254456	1	8438
REACTOME_ADP_SIGNALLING_THROUGH_P2RY1	25	0.3399489	1.1087173	0.30684105	0.5309432	1	7724
REACTOME_CHONDROITIN_SULFATE_BIOSYNTHESIS	19	0.35883698	1.106011	0.31627432	0.5372191	1	3964
REACTOME_INNATE_IMMUNE_SYSTEM	219	0.2692001	1.1051663	0.166	0.5377581	1	6527
REACTOME_SULFUR_AMINO_ACID_METABOLISM	21	0.35201287	1.1045957	0.32290617	0.537373	1	10110
REACTOME_G_ALPHA1213_SIGNALLING_EVENTS	73	0.29261366	1.1041714	0.262	0.53644454	1	10339
REACTOME_METABOLISM_OF_LIPIDS_AND_LIPOPROTEINS	445	0.26012623	1.1041182	0.082	0.5344568	1	10721
REACTOME_JNK_C_JUN_KINASES_PHOSPHORYLATION_AND_ACTIVATION_MEDIATED_BY_ACTIVATED_HUMAN_TAK1	16	0.3672495	1.1021132	0.32227978	0.5385068	1	5782
REACTOME_TRANSCRIPTION	150	0.27537462	1.0997396	0.197	0.54376984	1	10764
REACTOME_POST_NMDA_RECEPTOR_ACTIVATION_EVENTS	30	0.32560015	1.097951	0.30722892	0.54721755	1	9894
REACTOME_RNA_POL_III_TRANSCRIPTION_INITIATION_FROM_TYPE_3_PROMOTER	26	0.33008602	1.0955195	0.32698095	0.55292594	1	4904
REACTOME_METABOLISM_OF_CARBOHYDRATES	217	0.26596832	1.0938083	0.172	0.55630827	1	4482
REACTOME_REGULATION_OF_HYPOXIA_INDUCIBLE_FACTOR_HIF_BY_OXYGEN	21	0.34893554	1.0917617	0.3437816	0.5608643	1	9866
REACTOME_GLYCEROPHOSPHOLIPID_BIOSYNTHESIS	79	0.28850716	1.0913937	0.275	0.55990404	1	11437
REACTOME_PLATELET_ACTIVATION_SIGNALING_AND_AGGREGATION	191	0.26872757	1.0908842	0.204	0.559346	1	10263
REACTOME_ORC1_REMOVAL_FROM_CHROMATIN	63	0.2920807	1.0901921	0.304	0.55945057	1	10701
REACTOME_SYNTHESIS_OF_PIPS_AT_THE_PLASMA_MEMBRANE	30	0.32571498	1.0892284	0.334	0.56037575	1	10195
REACTOME_CELL_CYCLE_CHECKPOINTS	109	0.2784331	1.0891899	0.246	0.5583766	1	10482
REACTOME_PI3K_EVENTS_IN_ERBB4_SIGNALING	36	0.31100863	1.088921	0.31	0.55706155	1	9411
REACTOME_SYNTHESIS_OF_PC	18	0.3567278	1.0872219	0.340143	0.5602672	1	10025
REACTOME_PTM_GAMMA_CARBOXYLATION_HYPUSINE_FORMATION_AND_ARYLSULFATASE_ACTIVATION	21	0.34252158	1.0842633	0.35389283	0.56684995	1	5456
REACTOME_RNA_POL_III_CHAIN_ELONGATION	17	0.35716158	1.0837225	0.35539714	0.5666067	1	10997
REACTOME_RESPONSE_TO_ELEVATED_PLATELET_CYTOSOLIC_CA2_	74	0.28594372	1.0826082	0.296	0.5679371	1	4499
REACTOME_TRANSPORT_OF_MATURE_TRANSCRIPT_TO_CYTOPLASM	49	0.29961896	1.0812938	0.311	0.5699965	1	12557
REACTOME_DESTABILIZATION_OF_MRNA_BY_BRF1	17	0.3553535	1.0809402	0.34938523	0.56896055	1	3709
REACTOME_DOWNREGULATION_OF_TGF_BETA_RECEPTOR_SIGNALING	21	0.34152076	1.0796874	0.34787017	0.57082635	1	4708
REACTOME_PI3K_EVENTS_IN_ERBB2_SIGNALING	42	0.3031371	1.0778702	0.317	0.57421994	1	8222
REACTOME_NOTCH1_INTRACELLULAR_DOMAIN_REGULATES_TRANSCRIPTION	42	0.31013462	1.0757219	0.33333334	0.5787696	1	12600
REACTOME_PEPTIDE_LIGAND_BINDING_RECEPTORS	156	0.26790708	1.075384	0.248	0.5777927	1	1299
REACTOME_DESTABILIZATION_OF_MRNA_BY_TRISTETRAPROLIN_TTP	17	0.3550887	1.074045	0.36036962	0.5800902	1	3709
REACTOME_SIGNALING_BY_ILS	101	0.27702084	1.0725378	0.285	0.5827543	1	8068
REACTOME_BMAL1_CLOCK_NPAS2_ACTIVATES_CIRCADIAN_EXPRESSION	33	0.30946824	1.0660651	0.35341364	0.6014438	1	11926
REACTOME_PLATELET_HOMEOSTASIS	76	0.28196278	1.0614644	0.334	0.61467487	1	11489
REACTOME_GLUCAGON_SIGNALING_IN_METABOLIC_REGULATION	32	0.31146935	1.0610116	0.3753754	0.61391944	1	7724
REACTOME_FATTY_ACYL_COA_BIOSYNTHESIS	18	0.34705296	1.0592253	0.39734423	0.6175809	1	11652
REACTOME_REGULATION_OF_INSULIN_SECRETION_BY_GLUCAGON_LIKE_PEPTIDE1	41	0.2987718	1.0546308	0.3767535	0.6301024	1	7724
REACTOME_ACTIVATION_OF_KAINATE_RECEPTORS_UPON_GLUTAMATE_BINDING	29	0.3164591	1.0540354	0.3863179	0.62972367	1	11249
REACTOME_LATENT_INFECTION_OF_HOMO_SAPIENS_WITH_MYCOBACTERIUM_TUBERCULOSIS	31	0.31366894	1.0530133	0.38546923	0.6310365	1	6180
REACTOME_RAP1_SIGNALLING	15	0.35925546	1.0524535	0.39233956	0.6306989	1	10216
REACTOME_METABOLISM_OF_AMINO_ACIDS_AND_DERIVATIVES	180	0.25964767	1.0517846	0.331	0.6307307	1	10374
REACTOME_ANTIVIRAL_MECHANISM_BY_IFN_STIMULATED_GENES	57	0.28758147	1.0503627	0.375	0.6332104	1	12826
REACTOME_FORMATION_OF_INCISION_COMPLEX_IN_GG_NER	20	0.33492467	1.0465297	0.39877924	0.6436265	1	9753
REACTOME_CELL_CELL_COMMUNICATION	109	0.2688805	1.0462968	0.358	0.64212537	1	9754
REACTOME_NUCLEOTIDE_EXCISION_REPAIR	46	0.29487413	1.0438466	0.379	0.6477973	1	12705
REACTOME_POST_TRANSLATIONAL_PROTEIN_MODIFICATION	163	0.2591851	1.0426735	0.334	0.64951015	1	10140
REACTOME_DEADENYLATION_DEPENDENT_MRNA_DECAY	42	0.2921879	1.0409813	0.404	0.6530638	1	11426
REACTOME_BIOLOGICAL_OXIDATIONS	98	0.2682022	1.0402842	0.379	0.6529587	1	5710
REACTOME_A_TETRASACCHARIDE_LINKER_SEQUENCE_IS_REQUIRED_FOR_GAG_SYNTHESIS	25	0.3221938	1.0401735	0.42052314	0.651064	1	4267
REACTOME_ABC_FAMILY_PROTEINS_MEDIATED_TRANSPORT	30	0.30729315	1.0373803	0.43202418	0.65798247	1	10712
REACTOME_M_G1_TRANSITION	75	0.27332172	1.0356264	0.398	0.6614537	1	9452
REACTOME_INTERFERON_ALPHA_BETA_SIGNALING	41	0.2921944	1.0342387	0.419	0.6635735	1	5524
REACTOME_SIGNALING_BY_TGF_BETA_RECEPTOR_COMPLEX	60	0.28113356	1.0329454	0.393	0.66549146	1	9700
REACTOME_TRANSCRIPTION_COUPLED_NER_TC_NER	41	0.2935234	1.0320581	0.4174174	0.6660816	1	12705
REACTOME_OTHER_SEMAPHORIN_INTERACTIONS	15	0.35240352	1.03165	0.40970072	0.66513145	1	4873
REACTOME_G_BETA_GAMMA_SIGNALLING_THROUGH_PI3KGAMMA	25	0.31433082	1.0315621	0.42424244	0.6632038	1	8438
REACTOME_INSULIN_SYNTHESIS_AND_PROCESSING	19	0.33456084	1.0301456	0.42987806	0.66518414	1	8940
REACTOME_SPHINGOLIPID_METABOLISM	57	0.2811236	1.0295208	0.414	0.66492707	1	8605
REACTOME_G_PROTEIN_BETA_GAMMA_SIGNALLING	28	0.30875072	1.0265666	0.42669362	0.6723944	1	8438
REACTOME_APC_C_CDC20_MEDIATED_DEGRADATION_OF_CYCLIN_B	19	0.32739195	1.0254446	0.42682928	0.67381084	1	9665
REACTOME_GRB2_EVENTS_IN_ERBB2_SIGNALING	22	0.32239756	1.024038	0.4350913	0.67647904	1	7843
REACTOME_SPHINGOLIPID_DE_NOVO_BIOSYNTHESIS	27	0.30877352	1.0202733	0.42771083	0.6865288	1	11888
REACTOME_GASTRIN_CREB_SIGNALLING_PATHWAY_VIA_PKC_AND_MAPK	190	0.25039232	1.0196954	0.406	0.6863356	1	9188
REACTOME_SYNTHESIS_OF_PA	25	0.31766683	1.0195054	0.4359233	0.6847772	1	10588
REACTOME_CIRCADIAN_CLOCK	47	0.2838201	1.0190234	0.44144145	0.6842034	1	11993
REACTOME_ANTIGEN_PRESENTATION_FOLDING_ASSEMBLY_AND_PEPTIDE_LOADING_OF_CLASS_I_MHC	15	0.3422006	1.0147847	0.44178793	0.6959344	1	12007
REACTOME_SIGNALING_BY_FGFR_MUTANTS	42	0.28735852	1.0133405	0.45245245	0.6983735	1	2649
REACTOME_ACTIVATED_NOTCH1_TRANSMITS_SIGNAL_TO_THE_NUCLEUS	24	0.31093007	1.0128691	0.44421905	0.69773346	1	9997
REACTOME_CELL_CYCLE_MITOTIC	291	0.24168083	1.0122558	0.432	0.6973912	1	11866
REACTOME_INTERFERON_SIGNALING	118	0.25713468	1.012105	0.457	0.6957054	1	13094
REACTOME_RORA_ACTIVATES_CIRCADIAN_EXPRESSION	22	0.32065848	1.0101222	0.46761134	0.69979346	1	12402
REACTOME_BIOSYNTHESIS_OF_THE_N_GLYCAN_PRECURSOR_DOLICHOL_LIPID_LINKED_OLIGOSACCHARIDE_LLO_AND_TRANSFER_TO_A_NASCENT_PROTEIN	23	0.31547424	1.0091739	0.4579534	0.700575	1	5142
REACTOME_S_PHASE	102	0.2582655	1.0087031	0.463	0.6998726	1	11866
REACTOME_MITOTIC_G1_G1_S_PHASES	124	0.25490147	1.0086038	0.467	0.6979419	1	12899
REACTOME_FACTORS_INVOLVED_IN_MEGAKARYOCYTE_DEVELOPMENT_AND_PLATELET_PRODUCTION	100	0.26136225	1.0083317	0.451	0.69656175	1	7719
REACTOME_G_PROTEIN_ACTIVATION	27	0.3073596	1.0068072	0.46277666	0.69926107	1	7724
REACTOME_SYNTHESIS_AND_INTERCONVERSION_OF_NUCLEOTIDE_DI_AND_TRIPHOSPHATES	17	0.33014697	1.006138	0.44102564	0.6991959	1	11680
REACTOME_TRANSCRIPTIONAL_REGULATION_OF_WHITE_ADIPOCYTE_DIFFERENTIATION	69	0.2683367	1.0057626	0.483	0.6981321	1	8710
REACTOME_CELL_CYCLE	354	0.23865864	1.0051337	0.478	0.69795173	1	11740
REACTOME_SYNTHESIS_OF_DNA	87	0.26313907	1.0046356	0.471	0.6974098	1	9590
REACTOME_GABA_B_RECEPTOR_ACTIVATION	38	0.28615612	1.0030086	0.4764765	0.70026106	1	8402
REACTOME_RNA_POL_I_TRANSCRIPTION_INITIATION	23	0.31172892	1.0024151	0.4837728	0.7000299	1	9753
REACTOME_CLASS_A1_RHODOPSIN_LIKE_RECEPTORS	260	0.24150272	1.00028	0.495	0.7042251	1	1428
REACTOME_SMOOTH_MUSCLE_CONTRACTION	21	0.31413722	0.99636275	0.4837067	0.71444285	1	11750
REACTOME_BASE_EXCISION_REPAIR	18	0.32185593	0.9963057	0.47216496	0.7124453	1	3693
REACTOME_MRNA_3_END_PROCESSING	31	0.29649746	0.9933763	0.47738692	0.71936345	1	12845
REACTOME_GLYCOSPHINGOLIPID_METABOLISM	30	0.29543793	0.9929876	0.501002	0.7184377	1	8466
REACTOME_G1_S_TRANSITION	101	0.25690296	0.9919175	0.515	0.7194658	1	11866
REACTOME_CYTOKINE_SIGNALING_IN_IMMUNE_SYSTEM	221	0.24084307	0.99079055	0.51	0.72067297	1	12826
REACTOME_GENERIC_TRANSCRIPTION_PATHWAY	193	0.243252	0.990432	0.522	0.7195677	1	13087
REACTOME_INTERACTIONS_OF_VPR_WITH_HOST_CELLULAR_PROTEINS	29	0.29117763	0.9886248	0.49145728	0.72309077	1	12557
REACTOME_GLOBAL_GENOMIC_NER_GG_NER	31	0.2898502	0.988293	0.48795182	0.7220641	1	12705
REACTOME_TRANSCRIPTIONAL_ACTIVITY_OF_SMAD2_SMAD3_SMAD4_HETEROTRIMER	36	0.28493756	0.9877567	0.50451356	0.7215804	1	13057
REACTOME_PEROXISOMAL_LIPID_METABOLISM	20	0.31561652	0.9871573	0.50306123	0.72139204	1	10762
REACTOME_ADP_SIGNALLING_THROUGH_P2RY12	21	0.30925283	0.98296887	0.51068157	0.73173213	1	8438
REACTOME_MICRORNA_MIRNA_BIOGENESIS	17	0.32239145	0.9824042	0.5056295	0.7313224	1	11753
REACTOME_G_BETA_GAMMA_SIGNALLING_THROUGH_PLC_BETA	20	0.31122324	0.98113126	0.50307375	0.7328987	1	11249
REACTOME_HEMOSTASIS	413	0.231014	0.98053783	0.579	0.7324998	1	9386
REACTOME_PLATELET_AGGREGATION_PLUG_FORMATION	36	0.28553405	0.98026955	0.5425425	0.73118776	1	7464
REACTOME_LIPID_DIGESTION_MOBILIZATION_AND_TRANSPORT	43	0.27694103	0.97789943	0.522	0.73610735	1	9424
REACTOME_PRE_NOTCH_EXPRESSION_AND_PROCESSING	37	0.27677575	0.9764151	0.5235235	0.73835224	1	12600
REACTOME_CHYLOMICRON_MEDIATED_LIPID_TRANSPORT	16	0.32557812	0.972483	0.501548	0.74787426	1	4741
REACTOME_INWARDLY_RECTIFYING_K_CHANNELS	31	0.2883597	0.97088194	0.5255767	0.75048786	1	8402
REACTOME_TRANSPORT_OF_MATURE_MRNA_DERIVED_FROM_AN_INTRONLESS_TRANSCRIPT	30	0.29150626	0.9686016	0.53172207	0.7550809	1	12557
REACTOME_PRE_NOTCH_PROCESSING_IN_GOLGI	15	0.32826608	0.96706206	0.5206612	0.75731677	1	8426
REACTOME_CIRCADIAN_REPRESSION_OF_EXPRESSION_BY_REV_ERBA	21	0.30638307	0.9668142	0.5398587	0.7559341	1	12402
REACTOME_INHIBITION_OF_VOLTAGE_GATED_CA2_CHANNELS_VIA_GBETA_GAMMA_SUBUNITS	25	0.2976205	0.9645371	0.5383065	0.76055	1	8402
REACTOME_PLATELET_CALCIUM_HOMEOSTASIS	16	0.31845653	0.9607966	0.5197095	0.76928693	1	11489
REACTOME_DNA_REPLICATION	177	0.23688105	0.9599812	0.619	0.7695912	1	10175
REACTOME_DNA_REPAIR	99	0.24738632	0.9591587	0.609	0.76979923	1	12742
REACTOME_PROSTACYCLIN_SIGNALLING_THROUGH_PROSTACYCLIN_RECEPTOR	19	0.31003472	0.9589791	0.545641	0.7681953	1	8438
REACTOME_MITOTIC_M_M_G1_PHASES	158	0.23734362	0.95613784	0.636	0.7741611	1	11664
REACTOME_APOPTOTIC_EXECUTION_PHASE	50	0.26635486	0.95389086	0.584	0.7786404	1	10627
REACTOME_NUCLEAR_RECEPTOR_TRANSCRIPTION_PATHWAY	47	0.26305982	0.9500629	0.592	0.7873956	1	9076
REACTOME_TERMINATION_OF_O_GLYCAN_BIOSYNTHESIS	16	0.31855696	0.94900686	0.55035603	0.7882391	1	2128
REACTOME_INTEGRIN_ALPHAIIB_BETA3_SIGNALING	27	0.28621164	0.948749	0.56281406	0.7867512	1	9315
REACTOME_METABOLISM_OF_NON_CODING_RNA	45	0.26674426	0.9485754	0.568	0.7850696	1	13171
REACTOME_METABOLISM_OF_VITAMINS_AND_COFACTORS	49	0.26304746	0.9482794	0.582	0.78369504	1	8992
REACTOME_RESOLUTION_OF_AP_SITES_VIA_THE_MULTIPLE_NUCLEOTIDE_PATCH_REPLACEMENT_PATHWAY	16	0.31588697	0.94330424	0.56642634	0.7949553	1	7890
REACTOME_AMINE_LIGAND_BINDING_RECEPTORS	36	0.2709978	0.94302225	0.5941884	0.7935228	1	6820
REACTOME_NEP_NS2_INTERACTS_WITH_THE_CELLULAR_EXPORT_MACHINERY	25	0.28683054	0.942572	0.55454546	0.79264486	1	12557
REACTOME_TRANSPORT_OF_RIBONUCLEOPROTEINS_INTO_THE_HOST_NUCLEUS	25	0.28746143	0.94159913	0.5671039	0.7933444	1	12557
REACTOME_REGULATORY_RNA_PATHWAYS	20	0.29807547	0.9381498	0.58392674	0.80043733	1	12271
REACTOME_CONVERSION_FROM_APC_C_CDC20_TO_APC_C_CDH1_IN_LATE_ANAPHASE	16	0.3098909	0.93769115	0.5548718	0.7994786	1	9665
REACTOME_SMAD2_SMAD3_SMAD4_HETEROTRIMER_REGULATES_TRANSCRIPTION	25	0.28476563	0.93343836	0.59838545	0.80845976	1	13057
REACTOME_POTASSIUM_CHANNELS	95	0.23987737	0.93157774	0.668	0.8113669	1	8944
REACTOME_REGULATION_OF_GENE_EXPRESSION_IN_BETA_CELLS	20	0.29265165	0.92526984	0.5857868	0.8256247	1	4661
REACTOME_PRE_NOTCH_TRANSCRIPTION_AND_TRANSLATION	23	0.28761062	0.9247575	0.61054766	0.8248142	1	12600
REACTOME_POST_TRANSLATIONAL_MODIFICATION_SYNTHESIS_OF_GPI_ANCHORED_PROTEINS	26	0.28423265	0.92408556	0.5969849	0.82450086	1	13067
REACTOME_GPCR_LIGAND_BINDING	357	0.21912204	0.9237003	0.822	0.82328385	1	1428
REACTOME_HEPARAN_SULFATE_HEPARIN_HS_GAG_METABOLISM	49	0.2556957	0.9212151	0.665	0.8275872	1	12766
REACTOME_BASIGIN_INTERACTIONS	24	0.28218713	0.9172439	0.627907	0.8356155	1	2822
REACTOME_VOLTAGE_GATED_POTASSIUM_CHANNELS	41	0.25879028	0.9152718	0.648	0.83822757	1	8796
REACTOME_NUCLEOTIDE_LIKE_PURINERGIC_RECEPTORS	15	0.30462503	0.91012466	0.60751563	0.8487235	1	3354
REACTOME_EFFECTS_OF_PIP2_HYDROLYSIS	23	0.2828185	0.90815884	0.6413374	0.85145116	1	12910
REACTOME_TRANSPORT_OF_VITAMINS_NUCLEOSIDES_AND_RELATED_MOLECULES	30	0.26817957	0.9065775	0.65694165	0.8533306	1	1128
REACTOME_CLEAVAGE_OF_GROWING_TRANSCRIPT_IN_THE_TERMINATION_REGION_	40	0.25676236	0.9056723	0.6756757	0.85333973	1	12477
REACTOME_SIGNALING_BY_HIPPO	20	0.2912164	0.90444446	0.6396761	0.8540529	1	12938
REACTOME_CELL_SURFACE_INTERACTIONS_AT_THE_VASCULAR_WALL	79	0.2378172	0.9033784	0.731	0.85444033	1	5708
REACTOME_G_ALPHA_Q_SIGNALLING_EVENTS	170	0.22317755	0.9025381	0.791	0.854347	1	9188
REACTOME_CELL_JUNCTION_ORGANIZATION	71	0.2422374	0.90134674	0.708	0.8548698	1	11549
REACTOME_NEGATIVE_REGULATORS_OF_RIG_I_MDA5_SIGNALING	29	0.26750952	0.89435095	0.6673367	0.86971855	1	6434
REACTOME_EXTRACELLULAR_MATRIX_ORGANIZATION	75	0.23591276	0.894215	0.738	0.86781037	1	4397
REACTOME_CHONDROITIN_SULFATE_DERMATAN_SULFATE_METABOLISM	45	0.2488084	0.89204973	0.694	0.8706571	1	13404
REACTOME_PACKAGING_OF_TELOMERE_ENDS	21	0.28051552	0.8909457	0.64771575	0.87096816	1	7280
REACTOME_CELL_CELL_JUNCTION_ORGANIZATION	51	0.24321756	0.88759464	0.739	0.87638724	1	9754
REACTOME_LIPOPROTEIN_METABOLISM	27	0.26887313	0.8846653	0.6653226	0.88072824	1	4741
REACTOME_GABA_RECEPTOR_ACTIVATION	52	0.24615537	0.884067	0.729	0.8798169	1	11249
REACTOME_ADHERENS_JUNCTIONS_INTERACTIONS	23	0.27677292	0.882997	0.68415743	0.88005936	1	9748
REACTOME_TRANSPORT_OF_INORGANIC_CATIONS_ANIONS_AND_AMINO_ACIDS_OLIGOPEPTIDES	92	0.2272468	0.88030165	0.805	0.8837238	1	3629
REACTOME_ABCA_TRANSPORTERS_IN_LIPID_HOMEOSTASIS	16	0.2947254	0.8796854	0.656701	0.88286215	1	10712
REACTOME_ION_TRANSPORT_BY_P_TYPE_ATPASES	33	0.25982714	0.8775067	0.6970913	0.88534975	1	8657
REACTOME_TRANSMEMBRANE_TRANSPORT_OF_SMALL_MOLECULES	395	0.20626856	0.87338036	0.962	0.8919166	1	11737
REACTOME_INTEGRIN_CELL_SURFACE_INTERACTIONS	77	0.23035324	0.8706386	0.767	0.89568275	1	13131
REACTOME_IL1_SIGNALING	36	0.24990237	0.8654372	0.726	0.9041047	1	6018
REACTOME_SYNTHESIS_OF_GLYCOSYLPHOSPHATIDYLINOSITOL_GPI	17	0.28409222	0.8619508	0.685567	0.9090115	1	13067
REACTOME_INHIBITION_OF_THE_PROTEOLYTIC_ACTIVITY_OF_APC_C_REQUIRED_FOR_THE_ONSET_OF_ANAPHASE_BY_MITOTIC_SPINDLE_CHECKPOINT_COMPONENTS	18	0.28259304	0.86169213	0.69886947	0.9072862	1	10362
REACTOME_ION_CHANNEL_TRANSPORT	53	0.2371437	0.8599512	0.771	0.90847474	1	12364
REACTOME_MEIOTIC_RECOMBINATION	42	0.23983172	0.8548992	0.747	0.9161395	1	4976
REACTOME_TCR_SIGNALING	45	0.23872414	0.85409766	0.772	0.9155221	1	9964
REACTOME_CYCLIN_A_B1_ASSOCIATED_EVENTS_DURING_G2_M_TRANSITION	15	0.28938878	0.8518073	0.6996904	0.9174633	1	1146
REACTOME_REGULATION_OF_GLUCOKINASE_BY_GLUCOKINASE_REGULATORY_PROTEIN	25	0.25788313	0.8507659	0.72918755	0.91728497	1	12557
REACTOME_DOUBLE_STRAND_BREAK_REPAIR	21	0.2665126	0.85006845	0.71299094	0.9163168	1	5163
REACTOME_TIE2_SIGNALING	17	0.2819388	0.8491609	0.7091097	0.91593933	1	8806
REACTOME_GLYCOSAMINOGLYCAN_METABOLISM	103	0.21935105	0.8489434	0.855	0.9141372	1	12832
REACTOME_FANCONI_ANEMIA_PATHWAY	19	0.2737641	0.848249	0.705036	0.91316444	1	2239
REACTOME_RIG_I_MDA5_MEDIATED_INDUCTION_OF_IFN_ALPHA_BETA_PATHWAYS	56	0.23174448	0.8479997	0.798	0.91140896	1	13270
REACTOME_MUSCLE_CONTRACTION	43	0.2418244	0.84798306	0.783	0.9092207	1	5699
REACTOME_RNA_POL_I_TRANSCRIPTION	45	0.23646986	0.8374222	0.7877878	0.9264929	1	9753
REACTOME_MITOTIC_PROMETAPHASE	79	0.22061703	0.8373619	0.855	0.9243481	1	10362
REACTOME_COLLAGEN_FORMATION	53	0.23093499	0.83182794	0.835	0.9317325	1	9836
REACTOME_GRB2_SOS_PROVIDES_LINKAGE_TO_MAPK_SIGNALING_FOR_INTERGRINS_	15	0.2807399	0.8271994	0.7075472	0.9372623	1	11109
REACTOME_P130CAS_LINKAGE_TO_MAPK_SIGNALING_FOR_INTEGRINS	15	0.27910954	0.82548827	0.7226804	0.9379086	1	11109
REACTOME_RNA_POL_I_PROMOTER_OPENING	22	0.256332	0.8237993	0.76214576	0.9386013	1	4157
REACTOME_SIGNALING_BY_FGFR1_FUSION_MUTANTS	17	0.27204546	0.82363844	0.7346311	0.9366469	1	12728
REACTOME_KERATAN_SULFATE_BIOSYNTHESIS	24	0.25890252	0.82193965	0.777666	0.93709373	1	4482
REACTOME_PROCESSING_OF_CAPPED_INTRONLESS_PRE_MRNA	22	0.25828576	0.8188715	0.7686869	0.939611	1	11592
REACTOME_SIGNALING_BY_BMP	22	0.25309217	0.818426	0.76969695	0.9381427	1	13221
REACTOME_TELOMERE_MAINTENANCE	47	0.22622095	0.81834096	0.824	0.93603945	1	4914
REACTOME_APOPTOTIC_CLEAVAGE_OF_CELLULAR_PROTEINS	36	0.2372668	0.81724316	0.8188188	0.935506	1	10627
REACTOME_KERATAN_SULFATE_KERATIN_METABOLISM	27	0.24866784	0.8172364	0.7875126	0.93331647	1	4482
REACTOME_TIGHT_JUNCTION_INTERACTIONS	28	0.2466551	0.8123292	0.801005	0.9384329	1	11211
REACTOME_CLASS_B_2_SECRETIN_FAMILY_RECEPTORS	83	0.21553184	0.8117076	0.911	0.9371647	1	1870
REACTOME_MYOGENESIS	26	0.24536218	0.8093417	0.7748744	0.93857956	1	10149
REACTOME_SLC_MEDIATED_TRANSMEMBRANE_TRANSPORT	232	0.19633768	0.80736226	0.978	0.93931943	1	3349
REACTOME_HS_GAG_DEGRADATION	19	0.26088095	0.80553085	0.7612245	0.93981993	1	13294
REACTOME_HS_GAG_BIOSYNTHESIS	29	0.24227473	0.80510014	0.80745965	0.93824196	1	13294
REACTOME_TRANSPORT_OF_GLUCOSE_AND_OTHER_SUGARS_BILE_SALTS_AND_ORGANIC_ACIDS_METAL_IONS_AND_AMINE_COMPOUNDS	85	0.20974742	0.80429745	0.905	0.93725675	1	3284
REACTOME_METABOLISM_OF_STEROID_HORMONES_AND_VITAMINS_A_AND_D	32	0.23550837	0.8032799	0.8242972	0.9365788	1	5838
REACTOME_AMYLOIDS	40	0.22839293	0.7988277	0.8567134	0.9407649	1	1546
REACTOME_HOMOLOGOUS_RECOMBINATION_REPAIR_OF_REPLICATION_INDEPENDENT_DOUBLE_STRAND_BREAKS	15	0.26812863	0.79370975	0.7743271	0.945517	1	4976
REACTOME_GENERATION_OF_SECOND_MESSENGER_MOLECULES	22	0.24720539	0.7918611	0.7979798	0.9458927	1	9608
REACTOME_INTERFERON_GAMMA_SIGNALING	46	0.22101371	0.7896471	0.8658659	0.9466801	1	13094
REACTOME_EXTENSION_OF_TELOMERES	26	0.2404229	0.7896296	0.80603015	0.9445346	1	12809
REACTOME_GLUCOSE_TRANSPORT	35	0.22916542	0.7876585	0.8528529	0.9449852	1	12557
REACTOME_STRIATED_MUSCLE_CONTRACTION	26	0.23791668	0.7863065	0.8249497	0.94465363	1	5699
REACTOME_RIP_MEDIATED_NFKB_ACTIVATION_VIA_DAI	16	0.2623232	0.7830341	0.7878476	0.9467455	1	8420
REACTOME_APC_CDC20_MEDIATED_DEGRADATION_OF_NEK2A	21	0.24694856	0.78201824	0.81338745	0.945886	1	11579
REACTOME_SIGNALING_BY_NODAL	16	0.26188138	0.7811569	0.79812694	0.94480497	1	4238
REACTOME_E2F_MEDIATED_REGULATION_OF_DNA_REPLICATION	32	0.23019399	0.78115356	0.84221107	0.9426837	1	13464
REACTOME_ZINC_TRANSPORTERS	15	0.26158726	0.7802809	0.8133472	0.9416423	1	13245
REACTOME_NITRIC_OXIDE_STIMULATES_GUANYLATE_CYCLASE	25	0.23546733	0.772065	0.8541247	0.9492344	1	12381
REACTOME_NOD1_2_SIGNALING_PATHWAY	27	0.2336733	0.76514107	0.84321606	0.95516056	1	5204
REACTOME_NUCLEOTIDE_BINDING_DOMAIN_LEUCINE_RICH_REPEAT_CONTAINING_RECEPTOR_NLR_SIGNALING_PATHWAYS	42	0.21402904	0.7522361	0.8997996	0.966828	1	5449
REACTOME_G0_AND_EARLY_G1	23	0.23228331	0.75081503	0.84817815	0.9661609	1	12705
REACTOME_LAGGING_STRAND_SYNTHESIS	18	0.24137138	0.749306	0.84851587	0.96544266	1	12809
REACTOME_MEIOSIS	70	0.19951575	0.7491573	0.94	0.9634465	1	4976
REACTOME_MEIOTIC_SYNAPSIS	44	0.20907359	0.74240965	0.9259259	0.96766806	1	2598
REACTOME_GLUCAGON_TYPE_LIGAND_RECEPTORS	33	0.21746393	0.74003184	0.9008016	0.9678735	1	11492
REACTOME_LIGAND_GATED_ION_CHANNEL_TRANSPORT	20	0.2342015	0.7366529	0.86721146	0.96885186	1	12364
REACTOME_O_LINKED_GLYCOSYLATION_OF_MUCINS	46	0.20415848	0.7353297	0.92	0.96783	1	1017
REACTOME_CHROMOSOME_MAINTENANCE	87	0.19244355	0.7324005	0.975	0.96828616	1	14193
REACTOME_DNA_STRAND_ELONGATION	29	0.22109517	0.7297808	0.8872105	0.96839803	1	13672
REACTOME_BRANCHED_CHAIN_AMINO_ACID_CATABOLISM	17	0.23951378	0.72912514	0.8622816	0.9668678	1	13321
REACTOME_STEROID_HORMONES	27	0.22255075	0.7249522	0.8882175	0.9682677	1	8941
REACTOME_NUCLEAR_SIGNALING_BY_ERBB4	33	0.21031493	0.7195511	0.9218437	0.9704603	1	13115
REACTOME_TRAF6_MEDIATED_NFKB_ACTIVATION	19	0.23209985	0.71871144	0.86815417	0.96901864	1	13115
REACTOME_ENOS_ACTIVATION_AND_REGULATION	17	0.23187791	0.7139471	0.87925696	0.9706969	1	7414
REACTOME_ACYL_CHAIN_REMODELLING_OF_PC	22	0.22512619	0.7108373	0.9007092	0.9709912	1	13921
REACTOME_G_ALPHA_S_SIGNALLING_EVENTS	119	0.17893258	0.70723516	0.991	0.9715406	1	8519
REACTOME_ACTIVATION_OF_THE_PRE_REPLICATIVE_COMPLEX	29	0.2118197	0.70665026	0.93179536	0.96984434	1	13547
REACTOME_INFLAMMASOMES	16	0.23425135	0.70638967	0.875129	0.9679454	1	11688
REACTOME_CGMP_EFFECTS	19	0.22564127	0.69790494	0.90631366	0.97168016	1	11300
REACTOME_G1_S_SPECIFIC_TRANSCRIPTION	17	0.22680844	0.6932787	0.88583076	0.9727092	1	13879
REACTOME_G_ALPHA_I_SIGNALLING_EVENTS	170	0.17036839	0.6879159	0.998	0.9739238	1	4312
REACTOME_TRAF6_MEDIATED_IRF7_ACTIVATION	19	0.2228989	0.6850259	0.92260695	0.97356176	1	14181
REACTOME_METAL_ION_SLC_TRANSPORTERS	22	0.21451308	0.6819552	0.9329949	0.97324544	1	13245
REACTOME_G2_M_CHECKPOINTS	41	0.1924689	0.67640954	0.963	0.9744153	1	11866
REACTOME_ACTIVATION_OF_ATR_IN_RESPONSE_TO_REPLICATION_STRESS	35	0.19377992	0.6682129	0.9649299	0.97673106	1	13547
REACTOME_TAK1_ACTIVATES_NFKB_BY_PHOSPHORYLATION_AND_ACTIVATION_OF_IKKS_COMPLEX	21	0.20988958	0.6623846	0.9360406	0.97747636	1	13115
REACTOME_DOWNSTREAM_TCR_SIGNALING	28	0.19745244	0.6477175	0.95281124	0.9817878	1	14212
REACTOME_ACYL_CHAIN_REMODELLING_OF_PI	15	0.21783227	0.64483476	0.94020617	0.98091197	1	13921
REACTOME_SYNTHESIS_SECRETION_AND_INACTIVATION_OF_GLP1	17	0.21012628	0.62659305	0.9435318	0.98565173	1	11084
REACTOME_INCRETIN_SYNTHESIS_SECRETION_AND_INACTIVATION	20	0.19344138	0.60398847	0.96751267	0.99042106	1	11084
REACTOME_DEPOSITION_OF_NEW_CENPA_CONTAINING_NUCLEOSOMES_AT_THE_CENTROMERE	33	0.1689755	0.5787916	0.9859719	0.9942058	1	1444
REACTOME_IMMUNOREGULATORY_INTERACTIONS_BETWEEN_A_LYMPHOID_AND_A_NON_LYMPHOID_CELL	36	0.15605144	0.53785026	0.99497485	0.9982567	1	1229
REACTOME_SYNTHESIS_OF_BILE_ACIDS_AND_BILE_SALTS	18	0.1449223	0.43783477	0.997955	1	1	13084
REACTOME_BILE_ACID_AND_BILE_SALT_METABOLISM	25	0.094299585	0.3065942	1	0.9999919	1	15175
