# Supplementary material for: Glial reactivity and cognitive decline follow chronic heterochromatin loss in neurons
Source: Nat Commun. 2025 Aug 8;16:7325. doi: 10.1038/s41467-025-61319-7 (PMC12334701; doi:10.1038/s41467-025-61319-7)
Supplement: Supplementary file 8 — Source Data [file 41467_2025_61319_MOESM8_ESM.xlsx]

## Sheet: Fig 5k - Iba1 GFAP counts
region	id	gt	age	marker	sum
ca3	FEC461 slide 22 section3_2	HP1BKO	aged	iba1	31
ca3	FEC461 slide 22 section3_2	HP1BKO	aged	GFAP	33
ca3	PSI570 slide4 section2	WT	young	iba1	19
ca3	PSI570 slide4 section2	WT	young	GFAP	18
ca3	FEC452 slide3 section4	WT	aged	iba1	23
ca3	FEC452 slide3 section4	WT	aged	GFAP	36
ca3	FEC461 slide 22 section2	HP1BKO	aged	iba1	21
ca3	FEC461 slide 22 section2	HP1BKO	aged	GFAP	26
ca3	FEC461 slide 22 section 2_2	HP1BKO	aged	iba1	25
ca3	FEC461 slide 22 section 2_2	HP1BKO	aged	GFAP	27
ca3	FEC461 slide 22 section3	HP1BKO	aged	iba1	20
ca3	FEC461 slide 22 section3	HP1BKO	aged	GFAP	21
ca3	FEC706 slide20d section3	HP1DKO	aged	iba1	30
ca3	FEC706 slide20d section3	HP1DKO	aged	GFAP	22
ca3	FEC852 slide 20d section 2_2	HP1DKO	aged	iba1	33
ca3	FEC852 slide 20d section 2_2	HP1DKO	aged	GFAP	21
ca3	FEC852 slide 20d section2	HP1DKO	aged	iba1	24
ca3	FEC852 slide 20d section2	HP1DKO	aged	GFAP	24
ca3	FEC852 slide 20d section 3_2	HP1DKO	aged	iba1	32
ca3	FEC852 slide 20d section 3_2	HP1DKO	aged	GFAP	21
ca3	FEC852 slide 20d section 3	HP1DKO	aged	iba1	33
ca3	FEC852 slide 20d section 3	HP1DKO	aged	GFAP	21
ca3	FEC937 slide 20d section 2	HP1gKO	aged	iba1	18
ca3	FEC937 slide 20d section 2	HP1gKO	aged	GFAP	18
ca3	FEC937 slide 20d section 4	HP1gKO	aged	iba1	30
ca3	FEC937 slide 20d section 4	HP1gKO	aged	GFAP	25
ca3	PSI569 slide14 section 3	HP1BKO	young	iba1	24
ca3	PSI569 slide14 section 3	HP1BKO	young	GFAP	20
ca3	PSI570 slide4 section3	WT	young	iba1	19
ca3	PSI570 slide4 section3	WT	young	GFAP	20
ca3	PSI573 slide 17 section2	HP1DKO	young	iba1	26
ca3	PSI573 slide 17 section2	HP1DKO	young	GFAP	18
ca3	PSI579 slide 17 section 2	HP1gKO	young	iba1	21
ca3	PSI579 slide 17 section 2	HP1gKO	young	GFAP	19
ca3	PSI579 slide 17 section 3	HP1gKO	young	iba1	19
ca3	PSI579 slide 17 section 3	HP1gKO	young	GFAP	21
ca1	FEC452 slide 3 section 2	WT	aged	iba1	17
ca1	FEC452 slide 3 section 2	WT	aged	GFAP	19
ca1	FEC452 slide3 section2_	WT	aged	iba1	14
ca1	FEC452 slide3 section2_	WT	aged	GFAP	17
ca1	FEC452 slide3 section3	WT	aged	iba1	16
ca1	FEC452 slide3 section3	WT	aged	GFAP	26
ca1	FEC461 slide 22 section2	HP1BKO	aged	iba1	19
ca1	FEC461 slide 22 section2	HP1BKO	aged	GFAP	22
ca1	FEC461 slide 22 section2_2	HP1BKO	aged	iba1	17
ca1	FEC461 slide 22 section2_2	HP1BKO	aged	GFAP	22
ca1	FEC461 slide 22 section3_2	HP1BKO	aged	iba1	24
ca1	FEC461 slide 22 section3_2	HP1BKO	aged	GFAP	20
ca1	FEC937 slide 20d section 4	HP1gKO	aged	iba1	17
ca1	FEC937 slide 20d section 4	HP1gKO	aged	GFAP	26
ca1	FEC937 slide 20d section2	HP1gKO	aged	iba1	19
ca1	FEC937 slide 20d section2	HP1gKO	aged	GFAP	20
ca1	PSI569 slide14 section 2	HP1BKO	young	iba1	17
ca1	PSI569 slide14 section 2	HP1BKO	young	GFAP	26
ca1	PSI569 slide 14 section 2_2	HP1BKO	young	iba1	15
ca1	PSI569 slide 14 section 2_2	HP1BKO	young	GFAP	25
ca1	PSI569 slide 14 section 3	HP1BKO	young	iba1	21
ca1	PSI569 slide 14 section 3	HP1BKO	young	GFAP	26
ca1	PSI569 slide 14 section 3_2	HP1BKO	young	iba1	20
ca1	PSI569 slide 14 section 3_2	HP1BKO	young	GFAP	33
ca1	PSI570 slide 4 section 2	WT	young	iba1	18
ca1	PSI570 slide 4 section 2	WT	young	GFAP	24
ca1	PSI570 slide 4 section2_2	WT	young	iba1	23
ca1	PSI570 slide 4 section2_2	WT	young	GFAP	19
ca1	PSI573 slide 17 section 2_2	HP1DKO	young	iba1	13
ca1	PSI573 slide 17 section 2_2	HP1DKO	young	GFAP	13
ca1	PSI573 slide 17 section 3	HP1DKO	young	iba1	14
ca1	PSI573 slide 17 section 3	HP1DKO	young	GFAP	14
ca1	PSI573 slide 17 section 2	HP1DKO	young	iba1	25
ca1	PSI573 slide 17 section 2	HP1DKO	young	GFAP	19
ca1	PSI573 slide 17 section3	HP1DKO	young	iba1	13
ca1	PSI573 slide 17 section3	HP1DKO	young	GFAP	18
ca1	PSI579 slide 17 section 2_2	HP1gKO	young	iba1	17
ca1	PSI579 slide 17 section 2_2	HP1gKO	young	GFAP	20
ca1	PSI579 slide 17 section3	HP1gKO	young	iba1	17
ca1	PSI579 slide 17 section3	HP1gKO	young	GFAP	15
ca1	FEC852 slide 20g section3	HP1DKO	aged	iba1	26
ca1	FEC852 slide 20g section3	HP1DKO	aged	GFAP	27
ca1	FEC852 slide 20g section3_2	HP1DKO	aged	iba1	28
ca1	FEC852 slide 20g section3_2	HP1DKO	aged	GFAP	27

## Sheet: Fig 5k - Iba1 GFAP stats
Genotype test by age		Age test within genotype
age = young, marker = GFAP:		gt = HP1BKO, marker = GFAP:
gt emmean SE df lower.CL upper.CL		age emmean SE df lower.CL upper.CL
HP1BKO 26.0 1.94 64 22.1 29.9		young 26.0 1.94 64 22.1 29.9
HP1DKO 16.4 1.94 64 12.5 20.3		aged 24.4 1.64 64 21.1 27.7
HP1gKO 18.8 2.17 64 14.4 23.1
WT 20.2 2.17 64 15.9 24.6		gt = HP1DKO, marker = GFAP:
		age emmean SE df lower.CL upper.CL
age = aged, marker = GFAP:		young 16.4 1.94 64 12.5 20.3
gt emmean SE df lower.CL upper.CL		aged 23.3 1.64 64 20.0 26.6
HP1BKO 24.4 1.64 64 21.1 27.7
HP1DKO 23.3 1.64 64 20.0 26.6		gt = HP1gKO, marker = GFAP:
HP1gKO 22.2 2.17 64 17.9 26.6		age emmean SE df lower.CL upper.CL
WT 24.5 2.17 64 20.2 28.8		young 18.8 2.17 64 14.4 23.1
		aged 22.2 2.17 64 17.9 26.6
age = young, marker = iba1:
gt emmean SE df lower.CL upper.CL		gt = WT, marker = GFAP:
HP1BKO 19.4 1.94 64 15.5 23.3		age emmean SE df lower.CL upper.CL
HP1DKO 18.2 1.94 64 14.3 22.1		young 20.2 2.17 64 15.9 24.6
HP1gKO 18.5 2.17 64 14.2 22.8		aged 24.5 2.17 64 20.2 28.8
WT 19.8 2.17 64 15.4 24.1
		gt = HP1BKO, marker = iba1:
age = aged, marker = iba1:		age emmean SE df lower.CL upper.CL
gt emmean SE df lower.CL upper.CL		young 19.4 1.94 64 15.5 23.3
HP1BKO 22.4 1.64 64 19.1 25.7		aged 22.4 1.64 64 19.1 25.7
HP1DKO 29.4 1.64 64 26.1 32.7
HP1gKO 21.0 2.17 64 16.7 25.3		gt = HP1DKO, marker = iba1:
WT 17.5 2.17 64 13.2 21.8		age emmean SE df lower.CL upper.CL
		young 18.2 1.94 64 14.3 22.1
Confidence level used: 0.95		aged 29.4 1.64 64 26.1 32.7
$contrasts		gt = HP1gKO, marker = iba1:
age = young, marker = GFAP:		age emmean SE df lower.CL upper.CL
contrast estimate SE df t.ratio p.value		young 18.5 2.17 64 14.2 22.8
HP1BKO - HP1DKO 9.6000 2.75 64 3.491 0.0047		aged 21.0 2.17 64 16.7 25.3
HP1BKO - HP1gKO 7.2500 2.92 64 2.486 0.0718
HP1BKO - WT 5.7500 2.92 64 1.972 0.2095		gt = WT, marker = iba1:
HP1DKO - HP1gKO -2.3500 2.92 64 -0.806 0.8515		age emmean SE df lower.CL upper.CL
HP1DKO - WT -3.8500 2.92 64 -1.320 0.5537		young 19.8 2.17 64 15.4 24.1
HP1gKO - WT -1.5000 3.07 64 -0.488 0.9615		aged 17.5 2.17 64 13.2 21.8
age = aged, marker = GFAP:		Confidence level used: 0.95
contrast estimate SE df t.ratio p.value
HP1BKO - HP1DKO 1.1429 2.32 64 0.492 0.9607		$contrasts
HP1BKO - HP1gKO 2.1786 2.73 64 0.799 0.8544		gt = HP1BKO, marker = GFAP:
HP1BKO - WT -0.0714 2.73 64 -0.026 1.0000		contrast estimate SE df t.ratio p.value
HP1DKO - HP1gKO 1.0357 2.73 64 0.380 0.9811		young - aged 1.57 2.55 64 0.617 0.5392
HP1DKO - WT -1.2143 2.73 64 -0.446 0.9702
HP1gKO - WT -2.2500 3.07 64 -0.732 0.8839		gt = HP1DKO, marker = GFAP:
		contrast estimate SE df t.ratio p.value
age = young, marker = iba1:		young - aged -6.89 2.55 64 -2.705 0.0087
contrast estimate SE df t.ratio p.value
HP1BKO - HP1DKO 1.2000 2.75 64 0.436 0.9720		gt = HP1gKO, marker = GFAP:
HP1BKO - HP1gKO 0.9000 2.92 64 0.309 0.9897		contrast estimate SE df t.ratio p.value
HP1BKO - WT -0.3500 2.92 64 -0.120 0.9994		young - aged -3.50 3.07 64 -1.138 0.2592
HP1DKO - HP1gKO -0.3000 2.92 64 -0.103 0.9996
HP1DKO - WT -1.5500 2.92 64 -0.531 0.9511		gt = WT, marker = GFAP:
HP1gKO - WT -1.2500 3.07 64 -0.407 0.9771		contrast estimate SE df t.ratio p.value
		young - aged -4.25 3.07 64 -1.382 0.1716
age = aged, marker = iba1:
contrast estimate SE df t.ratio p.value		gt = HP1BKO, marker = iba1:
HP1BKO - HP1DKO -7.0000 2.32 64 -3.012 0.0190		contrast estimate SE df t.ratio p.value
HP1BKO - HP1gKO 1.4286 2.73 64 0.524 0.9529		young - aged -3.03 2.55 64 -1.190 0.2386
HP1BKO - WT 4.9286 2.73 64 1.809 0.2788
HP1DKO - HP1gKO 8.4286 2.73 64 3.093 0.0152		gt = HP1DKO, marker = iba1:
HP1DKO - WT 11.9286 2.73 64 4.377 0.0003		contrast estimate SE df t.ratio p.value
HP1gKO - WT 3.5000 3.07 64 1.138 0.6673		young - aged -11.23 2.55 64 -4.411 <.0001
P value adjustment: tukey method for comparing a family of 4 estimates		gt = HP1gKO, marker = iba1:
		contrast estimate SE df t.ratio p.value
		young - aged -2.50 3.07 64 -0.813 0.4191
		gt = WT, marker = iba1:
		contrast estimate SE df t.ratio p.value
		young - aged 2.25 3.07 64 0.732 0.4669

## Sheet: Fig 5m - Cd68 in Iba1 area
set	AreaOccupied_AreaOccupied_CD68_in_Iba1	AreaOccupied_AreaOccupied_Iba1_objects	ImageNumber	Age	Genotype	Metadata_slide	Percent_CD68_area_iba1_area
3	8468	260007	1	Aged	HP1BKO	8	3.25684
3	1812	140517	2	Aged	HP1BKO	8	1.28952
3	13338	249290	3	Aged	HP1BKO	8	5.3504
3	18696	82160	4	Aged	HP1DKO	6	22.7556
3	21550	216471	5	Aged	HP1DKO	6	9.95514
3	13423	244846	6	Aged	HP1DKO	6	5.48222
3	835	89651	7	Young	HP1gKO	7	0.931389
3	11588	222640	8	Aged	HP1gKO	7	5.20481
3	643	80913	9	Young	HP1BKO	7	0.794681
3	17381	255388	10	Aged	HP1gKO	7	6.80572
3	11175	143017	11	Young	HP1DKO	24	7.81376
3	13151	144150	12	Aged	HP1BKO	24	9.12314
3	14390	157554	13	Aged	WT	24	9.13338
3	1019	83990	14	Young	WT	26	1.21324
3	989	104509	15	Young	WT	26	0.94633
2	9632	141948	1	Aged	HP1BKO	9	6.78558
2	8073	201713	2	Aged	HP1BKO	9	4.00222
2	9797	203053	3	Young	HP1BKO	16	4.82485
2	22861	202662	4	Aged	HP1DKO	9	11.2804
2	19583	191282	5	Young	HP1DKO	8	10.2378
2	11119	174426	6	Aged	HP1gKO	12	6.37462
2	10638	194067	7	Aged	HP1gKO	12	5.48161
2	8854	191318	8	Young	HP1gKO	20	4.6279
2	13236	171239	9	Aged	WT	10	7.72955
2	4859	280586	10	Aged	WT	10	1.73173
2	8376	199291	11	Aged	WT	10	4.2029
2	29361	210326	12	Aged	HP1gKO	12	13.9598
2	15531	181545	13	Aged	WT	12	8.5549
2	9765	207179	14	Aged	WT	12	4.71332
2	11497	147980	15	Young	WT	13	7.76929
1	7928	60704	1	Aged	HP1BKO	9	13.0601
1	2421	36492	2	Young	HP1BKO	16	6.63433
1	5761	51546	3	Young	HP1DKO	8	11.1764
1	3983	44883	4	Aged	HP1gKO	12	8.87418
1	5201	96419	5	Young	HP1gKO	20	5.39417
1	10218	74801	6	Aged	HP1DKO	10	13.6602
1	1847	7373	7	Aged	HP1DKO	12	25.0509
1	6132	44981	8	Young	HP1DKO	13	13.6324

## Sheet: Fig 5m - cd68 in Iba1 stats
WITHIN AGE GENOTYPE COMPARISON	ANOVA with estimated marginal means (EMMs) with Tukey HSD
Age = Young:
Genotype emmean SE df lower.CL upper.CL
WT 3.31 2.49 30 -1.78 8.40							A factorial ANOVA was fitted to the data, and post‑hoc pairwise comparisons of genotype (gt) within each age × marker cell were carried out on the estimated marginal means using the Tukey–Kramer (Tukey HSD) adjustment for multiple testing ( emmeans R package).
HP1BKO 4.08 2.49 30 -1.01 9.18
HP1gKO 3.65 2.49 30 -1.44 8.74
HP1DKO 10.72 2.16 30 6.30 15.13
Age = Aged:
Genotype emmean SE df lower.CL upper.CL
WT 6.01 1.76 30 2.41 9.61
HP1BKO 6.12 1.63 30 2.79 9.46
HP1gKO 7.78 1.76 30 4.18 11.38
HP1DKO 14.70 1.76 30 11.10 18.30
Confidence level used: 0.95
$contrasts
Age = Young:
contrast estimate SE df t.ratio p.value
WT - HP1BKO -0.775 3.53 30 -0.220 0.9962
WT - HP1gKO -0.342 3.53 30 -0.097 0.9997
WT - HP1DKO -7.405 3.30 30 -2.245 0.1343
HP1BKO - HP1gKO 0.433 3.53 30 0.123 0.9993
HP1BKO - HP1DKO -6.630 3.30 30 -2.010 0.2069
HP1gKO - HP1DKO -7.064 3.30 30 -2.141 0.1634
Age = Aged:
contrast estimate SE df t.ratio p.value
WT - HP1BKO -0.113 2.40 30 -0.047 1.0000
WT - HP1gKO -1.772 2.49 30 -0.711 0.8920
WT - HP1DKO -8.686 2.49 30 -3.483 0.0080
HP1BKO - HP1gKO -1.659 2.40 30 -0.691 0.8999
HP1BKO - HP1DKO -8.573 2.40 30 -3.568 0.0064
HP1gKO - HP1DKO -6.914 2.49 30 -2.773 0.0444
P value adjustment: tukey method for comparing a family of 4 estimates
WITHIN GENOTYPE AGE COMPARISON
Genotype = WT:
Age emmean SE df lower.CL upper.CL
Young 3.31 2.49 30 -1.78 8.40
Aged 6.01 1.76 30 2.41 9.61
Genotype = HP1BKO:
Age emmean SE df lower.CL upper.CL
Young 4.08 2.49 30 -1.01 9.18
Aged 6.12 1.63 30 2.79 9.46
Genotype = HP1gKO:
Age emmean SE df lower.CL upper.CL
Young 3.65 2.49 30 -1.44 8.74
Aged 7.78 1.76 30 4.18 11.38
Genotype = HP1DKO:
Age emmean SE df lower.CL upper.CL
Young 10.72 2.16 30 6.30 15.13
Aged 14.70 1.76 30 11.10 18.30
Confidence level used: 0.95
$contrasts
Genotype = WT:
contrast estimate SE df t.ratio p.value
Young - Aged -2.70 3.05 30 -0.884 0.3835
Genotype = HP1BKO:
contrast estimate SE df t.ratio p.value
Young - Aged -2.04 2.98 30 -0.684 0.4991
Genotype = HP1gKO:
contrast estimate SE df t.ratio p.value
Young - Aged -4.13 3.05 30 -1.353 0.1862
Genotype = HP1DKO:
contrast estimate SE df t.ratio p.value
Young - Aged -3.98 2.79 30 -1.428 0.1635

## Sheet: Fig 6c Cytokine data RAW
wells	Condition	Replicate	Fraction	Date	Batch	Value	Gene
Reference Spots (A1 A2)	Control	1	Media	dec26_2023	1	56998	Reference Spots (A1 A2)
Reference Spots (A23 A24)	Control	1	Media	dec26_2023	1	64691	Reference Spots (A23 A24)
BLC (B1 B2)	Control	1	Media	dec26_2023	1	367	BLC
C5/C5a (B3 B4)	Control	1	Media	dec26_2023	1	199	C5/C5a
G-CSF (B5 B6)	Control	1	Media	dec26_2023	1	0	G-CSF
GM-CSF (B7 B8)	Control	1	Media	dec26_2023	1	0	GM-CSF
I-309 (B9 B10)	Control	1	Media	dec26_2023	1	1	I-309
Eotaxin (B11 B12)	Control	1	Media	dec26_2023	1	0	Eotaxin
sICAM-1 (B13 B14)	Control	1	Media	dec26_2023	1	329	sICAM-1
IFN-gamma (B15 B16)	Control	1	Media	dec26_2023	1	186	IFN-gamma
IL-1alpha (B17 B18)	Control	1	Media	dec26_2023	1	36	IL-1alpha
IL-1beta (B19 B20)	Control	1	Media	dec26_2023	1	98	IL-1beta
IL-1ra (B21 B22)	Control	1	Media	dec26_2023	1	391	IL-1ra
IL-2 (B23 B24)	Control	1	Media	dec26_2023	1	827	IL-2
IL-3 (C1 C2)	Control	1	Media	dec26_2023	1	431	IL-3
IL-4 (C3 C4)	Control	1	Media	dec26_2023	1	179	IL-4
IL-5 (C5 C6)	Control	1	Media	dec26_2023	1	0	IL-5
IL-6 (C7 C8)	Control	1	Media	dec26_2023	1	0	IL-6
IL-7 (C9 C10)	Control	1	Media	dec26_2023	1	145	IL-7
IL-10 (C11 C12)	Control	1	Media	dec26_2023	1	0	IL-10
IL-13 (C13 C14)	Control	1	Media	dec26_2023	1	0	IL-13
IL-12 p70 (C15 C16)	Control	1	Media	dec26_2023	1	0	IL-12 p70
IL-16 (C17 C18)	Control	1	Media	dec26_2023	1	0	IL-16
IL-17 (C19 C20)	Control	1	Media	dec26_2023	1	162	IL-17
IL-23 (C21 C22)	Control	1	Media	dec26_2023	1	97	IL-23
IL-27 (C23 C24)	Control	1	Media	dec26_2023	1	269	IL-27
IP-10 (D1 D2)	Control	1	Media	dec26_2023	1	30221	IP-10
I-TAC (D3 D4)	Control	1	Media	dec26_2023	1	364	I-TAC
KC (D5 D6)	Control	1	Media	dec26_2023	1	673	KC
M-CSF (D7 D8)	Control	1	Media	dec26_2023	1	938	M-CSF
JE (D9 D10)	Control	1	Media	dec26_2023	1	10340	JE
MCP-5 (D11 D12)	Control	1	Media	dec26_2023	1	2	MCP-5
MIG (D13 D14)	Control	1	Media	dec26_2023	1	65	MIG
MIP-1alpha (D15 D16)	Control	1	Media	dec26_2023	1	333	MIP-1alpha
MIP-1beta (D17 D18)	Control	1	Media	dec26_2023	1	0	MIP-1beta
MIP-2 (D19 D20)	Control	1	Media	dec26_2023	1	256	MIP-2
RANTES (D21 D22)	Control	1	Media	dec26_2023	1	439	RANTES
SDF-1 (D23 D24)	Control	1	Media	dec26_2023	1	3138	SDF-1
TARC (E1 E2)	Control	1	Media	dec26_2023	1	499	TARC
TIMP-1 (E3 E4)	Control	1	Media	dec26_2023	1	15800	TIMP-1
TNF-alpha (E5 E6)	Control	1	Media	dec26_2023	1	68	TNF-alpha
TREM-1 (E7 E8)	Control	1	Media	dec26_2023	1	6	TREM-1
Reference Spots (F1 F2)	Control	1	Media	dec26_2023	1	56647	Reference Spots (F1 F2)
NC (F23 F24)	Control	1	Media	dec26_2023	1	0	NC
Reference Spots (A1 A2)	IAP	1	Media	dec26_2023	1	56678	Reference Spots (A1 A2)
Reference Spots (A23 A24)	IAP	1	Media	dec26_2023	1	64210	Reference Spots (A23 A24)
BLC (B1 B2)	IAP	1	Media	dec26_2023	1	682	BLC
C5/C5a (B3 B4)	IAP	1	Media	dec26_2023	1	376	C5/C5a
G-CSF (B5 B6)	IAP	1	Media	dec26_2023	1	51	G-CSF
GM-CSF (B7 B8)	IAP	1	Media	dec26_2023	1	0	GM-CSF
I-309 (B9 B10)	IAP	1	Media	dec26_2023	1	83	I-309
Eotaxin (B11 B12)	IAP	1	Media	dec26_2023	1	0	Eotaxin
sICAM-1 (B13 B14)	IAP	1	Media	dec26_2023	1	1472	sICAM-1
IFN-gamma (B15 B16)	IAP	1	Media	dec26_2023	1	201	IFN-gamma
IL-1alpha (B17 B18)	IAP	1	Media	dec26_2023	1	62	IL-1alpha
IL-1beta (B19 B20)	IAP	1	Media	dec26_2023	1	479	IL-1beta
IL-1ra (B21 B22)	IAP	1	Media	dec26_2023	1	17217	IL-1ra
IL-2 (B23 B24)	IAP	1	Media	dec26_2023	1	958	IL-2
IL-3 (C1 C2)	IAP	1	Media	dec26_2023	1	1669	IL-3
IL-4 (C3 C4)	IAP	1	Media	dec26_2023	1	330	IL-4
IL-5 (C5 C6)	IAP	1	Media	dec26_2023	1	189	IL-5
IL-6 (C7 C8)	IAP	1	Media	dec26_2023	1	372	IL-6
IL-7 (C9 C10)	IAP	1	Media	dec26_2023	1	323	IL-7
IL-10 (C11 C12)	IAP	1	Media	dec26_2023	1	1	IL-10
IL-13 (C13 C14)	IAP	1	Media	dec26_2023	1	38	IL-13
IL-12 p70 (C15 C16)	IAP	1	Media	dec26_2023	1	110	IL-12 p70
IL-16 (C17 C18)	IAP	1	Media	dec26_2023	1	365	IL-16
IL-17 (C19 C20)	IAP	1	Media	dec26_2023	1	733	IL-17
IL-23 (C21 C22)	IAP	1	Media	dec26_2023	1	2751	IL-23
IL-27 (C23 C24)	IAP	1	Media	dec26_2023	1	666	IL-27
IP-10 (D1 D2)	IAP	1	Media	dec26_2023	1	51104	IP-10
I-TAC (D3 D4)	IAP	1	Media	dec26_2023	1	556	I-TAC
KC (D5 D6)	IAP	1	Media	dec26_2023	1	7715	KC
M-CSF (D7 D8)	IAP	1	Media	dec26_2023	1	1641	M-CSF
JE (D9 D10)	IAP	1	Media	dec26_2023	1	20768	JE
MCP-5 (D11 D12)	IAP	1	Media	dec26_2023	1	2577	MCP-5
MIG (D13 D14)	IAP	1	Media	dec26_2023	1	166	MIG
MIP-1alpha (D15 D16)	IAP	1	Media	dec26_2023	1	16077	MIP-1alpha
MIP-1beta (D17 D18)	IAP	1	Media	dec26_2023	1	27647	MIP-1beta
MIP-2 (D19 D20)	IAP	1	Media	dec26_2023	1	9353	MIP-2
RANTES (D21 D22)	IAP	1	Media	dec26_2023	1	60854	RANTES
SDF-1 (D23 D24)	IAP	1	Media	dec26_2023	1	5739	SDF-1
TARC (E1 E2)	IAP	1	Media	dec26_2023	1	1048	TARC
TIMP-1 (E3 E4)	IAP	1	Media	dec26_2023	1	15486	TIMP-1
TNF-alpha (E5 E6)	IAP	1	Media	dec26_2023	1	1180	TNF-alpha
TREM-1 (E7 E8)	IAP	1	Media	dec26_2023	1	84	TREM-1
Reference Spots (F1 F2)	IAP	1	Media	dec26_2023	1	62201	Reference Spots (F1 F2)
NC (F23 F24)	IAP	1	Media	dec26_2023	1	0	NC
Reference Spots (A1 A2)	Pseudo-IAP	1	Media	dec26_2023	1	56711	Reference Spots (A1 A2)
Reference Spots (A23 A24)	Pseudo-IAP	1	Media	dec26_2023	1	64578	Reference Spots (A23 A24)
BLC (B1 B2)	Pseudo-IAP	1	Media	dec26_2023	1	393	BLC
C5/C5a (B3 B4)	Pseudo-IAP	1	Media	dec26_2023	1	213	C5/C5a
G-CSF (B5 B6)	Pseudo-IAP	1	Media	dec26_2023	1	2	G-CSF
GM-CSF (B7 B8)	Pseudo-IAP	1	Media	dec26_2023	1	2	GM-CSF
I-309 (B9 B10)	Pseudo-IAP	1	Media	dec26_2023	1	205	I-309
Eotaxin (B11 B12)	Pseudo-IAP	1	Media	dec26_2023	1	5	Eotaxin
sICAM-1 (B13 B14)	Pseudo-IAP	1	Media	dec26_2023	1	1161	sICAM-1
IFN-gamma (B15 B16)	Pseudo-IAP	1	Media	dec26_2023	1	262	IFN-gamma
IL-1alpha (B17 B18)	Pseudo-IAP	1	Media	dec26_2023	1	89	IL-1alpha
IL-1beta (B19 B20)	Pseudo-IAP	1	Media	dec26_2023	1	254	IL-1beta
IL-1ra (B21 B22)	Pseudo-IAP	1	Media	dec26_2023	1	1025	IL-1ra
IL-2 (B23 B24)	Pseudo-IAP	1	Media	dec26_2023	1	1084	IL-2
IL-3 (C1 C2)	Pseudo-IAP	1	Media	dec26_2023	1	385	IL-3
IL-4 (C3 C4)	Pseudo-IAP	1	Media	dec26_2023	1	175	IL-4
IL-5 (C5 C6)	Pseudo-IAP	1	Media	dec26_2023	1	0	IL-5
IL-6 (C7 C8)	Pseudo-IAP	1	Media	dec26_2023	1	1	IL-6
IL-7 (C9 C10)	Pseudo-IAP	1	Media	dec26_2023	1	343	IL-7
IL-10 (C11 C12)	Pseudo-IAP	1	Media	dec26_2023	1	45	IL-10
IL-13 (C13 C14)	Pseudo-IAP	1	Media	dec26_2023	1	97	IL-13
IL-12 p70 (C15 C16)	Pseudo-IAP	1	Media	dec26_2023	1	5	IL-12 p70
IL-16 (C17 C18)	Pseudo-IAP	1	Media	dec26_2023	1	0	IL-16
IL-17 (C19 C20)	Pseudo-IAP	1	Media	dec26_2023	1	211	IL-17
IL-23 (C21 C22)	Pseudo-IAP	1	Media	dec26_2023	1	286	IL-23
IL-27 (C23 C24)	Pseudo-IAP	1	Media	dec26_2023	1	380	IL-27
IP-10 (D1 D2)	Pseudo-IAP	1	Media	dec26_2023	1	27200	IP-10
I-TAC (D3 D4)	Pseudo-IAP	1	Media	dec26_2023	1	211	I-TAC
KC (D5 D6)	Pseudo-IAP	1	Media	dec26_2023	1	921	KC
M-CSF (D7 D8)	Pseudo-IAP	1	Media	dec26_2023	1	1269	M-CSF
JE (D9 D10)	Pseudo-IAP	1	Media	dec26_2023	1	18591	JE
MCP-5 (D11 D12)	Pseudo-IAP	1	Media	dec26_2023	1	135	MCP-5
MIG (D13 D14)	Pseudo-IAP	1	Media	dec26_2023	1	143	MIG
MIP-1alpha (D15 D16)	Pseudo-IAP	1	Media	dec26_2023	1	662	MIP-1alpha
MIP-1beta (D17 D18)	Pseudo-IAP	1	Media	dec26_2023	1	55	MIP-1beta
MIP-2 (D19 D20)	Pseudo-IAP	1	Media	dec26_2023	1	572	MIP-2
RANTES (D21 D22)	Pseudo-IAP	1	Media	dec26_2023	1	1555	RANTES
SDF-1 (D23 D24)	Pseudo-IAP	1	Media	dec26_2023	1	2739	SDF-1
TARC (E1 E2)	Pseudo-IAP	1	Media	dec26_2023	1	375	TARC
TIMP-1 (E3 E4)	Pseudo-IAP	1	Media	dec26_2023	1	8623	TIMP-1
TNF-alpha (E5 E6)	Pseudo-IAP	1	Media	dec26_2023	1	119	TNF-alpha
TREM-1 (E7 E8)	Pseudo-IAP	1	Media	dec26_2023	1	56	TREM-1
Reference Spots (F1 F2)	Pseudo-IAP	1	Media	dec26_2023	1	41037	Reference Spots (F1 F2)
NC (F23 F24)	Pseudo-IAP	1	Media	dec26_2023	1	0	NC
Reference Spots (A1 A2)	Control	1	Cytosol	dec26_2023	1	38260	Reference Spots (A1 A2)
Reference Spots (A23 A24)	Control	1	Cytosol	dec26_2023	1	47759	Reference Spots (A23 A24)
BLC (B1 B2)	Control	1	Cytosol	dec26_2023	1	180	BLC
C5/C5a (B3 B4)	Control	1	Cytosol	dec26_2023	1	20	C5/C5a
G-CSF (B5 B6)	Control	1	Cytosol	dec26_2023	1	0	G-CSF
GM-CSF (B7 B8)	Control	1	Cytosol	dec26_2023	1	0	GM-CSF
I-309 (B9 B10)	Control	1	Cytosol	dec26_2023	1	0	I-309
Eotaxin (B11 B12)	Control	1	Cytosol	dec26_2023	1	98	Eotaxin
sICAM-1 (B13 B14)	Control	1	Cytosol	dec26_2023	1	52397	sICAM-1
IFN-gamma (B15 B16)	Control	1	Cytosol	dec26_2023	1	505	IFN-gamma
IL-1alpha (B17 B18)	Control	1	Cytosol	dec26_2023	1	2	IL-1alpha
IL-1beta (B19 B20)	Control	1	Cytosol	dec26_2023	1	1	IL-1beta
IL-1ra (B21 B22)	Control	1	Cytosol	dec26_2023	1	142	IL-1ra
IL-2 (B23 B24)	Control	1	Cytosol	dec26_2023	1	264	IL-2
IL-3 (C1 C2)	Control	1	Cytosol	dec26_2023	1	9	IL-3
IL-4 (C3 C4)	Control	1	Cytosol	dec26_2023	1	0	IL-4
IL-5 (C5 C6)	Control	1	Cytosol	dec26_2023	1	0	IL-5
IL-6 (C7 C8)	Control	1	Cytosol	dec26_2023	1	0	IL-6
IL-7 (C9 C10)	Control	1	Cytosol	dec26_2023	1	0	IL-7
IL-10 (C11 C12)	Control	1	Cytosol	dec26_2023	1	66	IL-10
IL-13 (C13 C14)	Control	1	Cytosol	dec26_2023	1	680	IL-13
IL-12 p70 (C15 C16)	Control	1	Cytosol	dec26_2023	1	156	IL-12 p70
IL-16 (C17 C18)	Control	1	Cytosol	dec26_2023	1	2	IL-16
IL-17 (C19 C20)	Control	1	Cytosol	dec26_2023	1	0	IL-17
IL-23 (C21 C22)	Control	1	Cytosol	dec26_2023	1	5	IL-23
IL-27 (C23 C24)	Control	1	Cytosol	dec26_2023	1	64	IL-27
IP-10 (D1 D2)	Control	1	Cytosol	dec26_2023	1	428	IP-10
I-TAC (D3 D4)	Control	1	Cytosol	dec26_2023	1	19	I-TAC
KC (D5 D6)	Control	1	Cytosol	dec26_2023	1	0	KC
M-CSF (D7 D8)	Control	1	Cytosol	dec26_2023	1	526	M-CSF
JE (D9 D10)	Control	1	Cytosol	dec26_2023	1	154	JE
MCP-5 (D11 D12)	Control	1	Cytosol	dec26_2023	1	5	MCP-5
MIG (D13 D14)	Control	1	Cytosol	dec26_2023	1	174	MIG
MIP-1alpha (D15 D16)	Control	1	Cytosol	dec26_2023	1	115	MIP-1alpha
MIP-1beta (D17 D18)	Control	1	Cytosol	dec26_2023	1	0	MIP-1beta
MIP-2 (D19 D20)	Control	1	Cytosol	dec26_2023	1	0	MIP-2
RANTES (D21 D22)	Control	1	Cytosol	dec26_2023	1	0	RANTES
SDF-1 (D23 D24)	Control	1	Cytosol	dec26_2023	1	25	SDF-1
TARC (E1 E2)	Control	1	Cytosol	dec26_2023	1	256	TARC
TIMP-1 (E3 E4)	Control	1	Cytosol	dec26_2023	1	1876	TIMP-1
TNF-alpha (E5 E6)	Control	1	Cytosol	dec26_2023	1	0	TNF-alpha
TREM-1 (E7 E8)	Control	1	Cytosol	dec26_2023	1	89	TREM-1
Reference Spots (F1 F2)	Control	1	Cytosol	dec26_2023	1	49012	Reference Spots (F1 F2)
NC (F23 F24)	Control	1	Cytosol	dec26_2023	1	0	NC
Reference Spots (A1 A2)	IAP	1	Cytosol	dec26_2023	1	48355	Reference Spots (A1 A2)
Reference Spots (A23 A24)	IAP	1	Cytosol	dec26_2023	1	42489	Reference Spots (A23 A24)
BLC (B1 B2)	IAP	1	Cytosol	dec26_2023	1	241	BLC
C5/C5a (B3 B4)	IAP	1	Cytosol	dec26_2023	1	152	C5/C5a
G-CSF (B5 B6)	IAP	1	Cytosol	dec26_2023	1	0	G-CSF
GM-CSF (B7 B8)	IAP	1	Cytosol	dec26_2023	1	0	GM-CSF
I-309 (B9 B10)	IAP	1	Cytosol	dec26_2023	1	0	I-309
Eotaxin (B11 B12)	IAP	1	Cytosol	dec26_2023	1	146	Eotaxin
sICAM-1 (B13 B14)	IAP	1	Cytosol	dec26_2023	1	54701	sICAM-1
IFN-gamma (B15 B16)	IAP	1	Cytosol	dec26_2023	1	651	IFN-gamma
IL-1alpha (B17 B18)	IAP	1	Cytosol	dec26_2023	1	0	IL-1alpha
IL-1beta (B19 B20)	IAP	1	Cytosol	dec26_2023	1	73	IL-1beta
IL-1ra (B21 B22)	IAP	1	Cytosol	dec26_2023	1	543	IL-1ra
IL-2 (B23 B24)	IAP	1	Cytosol	dec26_2023	1	228	IL-2
IL-3 (C1 C2)	IAP	1	Cytosol	dec26_2023	1	571	IL-3
IL-4 (C3 C4)	IAP	1	Cytosol	dec26_2023	1	167	IL-4
IL-5 (C5 C6)	IAP	1	Cytosol	dec26_2023	1	0	IL-5
IL-6 (C7 C8)	IAP	1	Cytosol	dec26_2023	1	0	IL-6
IL-7 (C9 C10)	IAP	1	Cytosol	dec26_2023	1	233	IL-7
IL-10 (C11 C12)	IAP	1	Cytosol	dec26_2023	1	172	IL-10
IL-13 (C13 C14)	IAP	1	Cytosol	dec26_2023	1	619	IL-13
IL-12 p70 (C15 C16)	IAP	1	Cytosol	dec26_2023	1	164	IL-12 p70
IL-16 (C17 C18)	IAP	1	Cytosol	dec26_2023	1	0	IL-16
IL-17 (C19 C20)	IAP	1	Cytosol	dec26_2023	1	86	IL-17
IL-23 (C21 C22)	IAP	1	Cytosol	dec26_2023	1	1068	IL-23
IL-27 (C23 C24)	IAP	1	Cytosol	dec26_2023	1	240	IL-27
IP-10 (D1 D2)	IAP	1	Cytosol	dec26_2023	1	46834	IP-10
I-TAC (D3 D4)	IAP	1	Cytosol	dec26_2023	1	572	I-TAC
KC (D5 D6)	IAP	1	Cytosol	dec26_2023	1	90	KC
M-CSF (D7 D8)	IAP	1	Cytosol	dec26_2023	1	625	M-CSF
JE (D9 D10)	IAP	1	Cytosol	dec26_2023	1	22360	JE
MCP-5 (D11 D12)	IAP	1	Cytosol	dec26_2023	1	348	MCP-5
MIG (D13 D14)	IAP	1	Cytosol	dec26_2023	1	216	MIG
MIP-1alpha (D15 D16)	IAP	1	Cytosol	dec26_2023	1	816	MIP-1alpha
MIP-1beta (D17 D18)	IAP	1	Cytosol	dec26_2023	1	0	MIP-1beta
MIP-2 (D19 D20)	IAP	1	Cytosol	dec26_2023	1	139	MIP-2
RANTES (D21 D22)	IAP	1	Cytosol	dec26_2023	1	52349	RANTES
SDF-1 (D23 D24)	IAP	1	Cytosol	dec26_2023	1	613	SDF-1
TARC (E1 E2)	IAP	1	Cytosol	dec26_2023	1	664	TARC
TIMP-1 (E3 E4)	IAP	1	Cytosol	dec26_2023	1	2927	TIMP-1
TNF-alpha (E5 E6)	IAP	1	Cytosol	dec26_2023	1	0	TNF-alpha
TREM-1 (E7 E8)	IAP	1	Cytosol	dec26_2023	1	67	TREM-1
Reference Spots (F1 F2)	IAP	1	Cytosol	dec26_2023	1	49975	Reference Spots (F1 F2)
NC (F23 F24)	IAP	1	Cytosol	dec26_2023	1	0	NC
Reference Spots (A1 A2)	Pseudo-IAP	1	Cytosol	dec26_2023	1	48746	Reference Spots (A1 A2)
Reference Spots (A23 A24)	Pseudo-IAP	1	Cytosol	dec26_2023	1	43626	Reference Spots (A23 A24)
BLC (B1 B2)	Pseudo-IAP	1	Cytosol	dec26_2023	1	258	BLC
C5/C5a (B3 B4)	Pseudo-IAP	1	Cytosol	dec26_2023	1	158	C5/C5a
G-CSF (B5 B6)	Pseudo-IAP	1	Cytosol	dec26_2023	1	0	G-CSF
GM-CSF (B7 B8)	Pseudo-IAP	1	Cytosol	dec26_2023	1	0	GM-CSF
I-309 (B9 B10)	Pseudo-IAP	1	Cytosol	dec26_2023	1	1	I-309
Eotaxin (B11 B12)	Pseudo-IAP	1	Cytosol	dec26_2023	1	121	Eotaxin
sICAM-1 (B13 B14)	Pseudo-IAP	1	Cytosol	dec26_2023	1	53433	sICAM-1
IFN-gamma (B15 B16)	Pseudo-IAP	1	Cytosol	dec26_2023	1	677	IFN-gamma
IL-1alpha (B17 B18)	Pseudo-IAP	1	Cytosol	dec26_2023	1	2	IL-1alpha
IL-1beta (B19 B20)	Pseudo-IAP	1	Cytosol	dec26_2023	1	0	IL-1beta
IL-1ra (B21 B22)	Pseudo-IAP	1	Cytosol	dec26_2023	1	58	IL-1ra
IL-2 (B23 B24)	Pseudo-IAP	1	Cytosol	dec26_2023	1	190	IL-2
IL-3 (C1 C2)	Pseudo-IAP	1	Cytosol	dec26_2023	1	315	IL-3
IL-4 (C3 C4)	Pseudo-IAP	1	Cytosol	dec26_2023	1	186	IL-4
IL-5 (C5 C6)	Pseudo-IAP	1	Cytosol	dec26_2023	1	1	IL-5
IL-6 (C7 C8)	Pseudo-IAP	1	Cytosol	dec26_2023	1	0	IL-6
IL-7 (C9 C10)	Pseudo-IAP	1	Cytosol	dec26_2023	1	1	IL-7
IL-10 (C11 C12)	Pseudo-IAP	1	Cytosol	dec26_2023	1	108	IL-10
IL-13 (C13 C14)	Pseudo-IAP	1	Cytosol	dec26_2023	1	779	IL-13
IL-12 p70 (C15 C16)	Pseudo-IAP	1	Cytosol	dec26_2023	1	145	IL-12 p70
IL-16 (C17 C18)	Pseudo-IAP	1	Cytosol	dec26_2023	1	0	IL-16
IL-17 (C19 C20)	Pseudo-IAP	1	Cytosol	dec26_2023	1	0	IL-17
IL-23 (C21 C22)	Pseudo-IAP	1	Cytosol	dec26_2023	1	0	IL-23
IL-27 (C23 C24)	Pseudo-IAP	1	Cytosol	dec26_2023	1	2	IL-27
IP-10 (D1 D2)	Pseudo-IAP	1	Cytosol	dec26_2023	1	27485	IP-10
I-TAC (D3 D4)	Pseudo-IAP	1	Cytosol	dec26_2023	1	243	I-TAC
KC (D5 D6)	Pseudo-IAP	1	Cytosol	dec26_2023	1	4	KC
M-CSF (D7 D8)	Pseudo-IAP	1	Cytosol	dec26_2023	1	557	M-CSF
JE (D9 D10)	Pseudo-IAP	1	Cytosol	dec26_2023	1	1204	JE
MCP-5 (D11 D12)	Pseudo-IAP	1	Cytosol	dec26_2023	1	55	MCP-5
MIG (D13 D14)	Pseudo-IAP	1	Cytosol	dec26_2023	1	205	MIG
MIP-1alpha (D15 D16)	Pseudo-IAP	1	Cytosol	dec26_2023	1	143	MIP-1alpha
MIP-1beta (D17 D18)	Pseudo-IAP	1	Cytosol	dec26_2023	1	0	MIP-1beta
MIP-2 (D19 D20)	Pseudo-IAP	1	Cytosol	dec26_2023	1	0	MIP-2
RANTES (D21 D22)	Pseudo-IAP	1	Cytosol	dec26_2023	1	56	RANTES
SDF-1 (D23 D24)	Pseudo-IAP	1	Cytosol	dec26_2023	1	0	SDF-1
TARC (E1 E2)	Pseudo-IAP	1	Cytosol	dec26_2023	1	570	TARC
TIMP-1 (E3 E4)	Pseudo-IAP	1	Cytosol	dec26_2023	1	2032	TIMP-1
TNF-alpha (E5 E6)	Pseudo-IAP	1	Cytosol	dec26_2023	1	0	TNF-alpha
TREM-1 (E7 E8)	Pseudo-IAP	1	Cytosol	dec26_2023	1	53	TREM-1
Reference Spots (F1 F2)	Pseudo-IAP	1	Cytosol	dec26_2023	1	54980	Reference Spots (F1 F2)
NC (F23 F24)	Pseudo-IAP	1	Cytosol	dec26_2023	1	0	NC
Reference Spots (A1 A2)	Control	2	Media	jan18_2024	2	27862	Reference Spots (A1 A2)
Reference Spots (A23 A24)	Control	2	Media	jan18_2024	2	27947	Reference Spots (A23 A24)
BLC (B1 B2)	Control	2	Media	jan18_2024	2	57	BLC
C5/C5a (B3 B4)	Control	2	Media	jan18_2024	2	0	C5/C5a
G-CSF (B5 B6)	Control	2	Media	jan18_2024	2	0	G-CSF
GM-CSF (B7 B8)	Control	2	Media	jan18_2024	2	0	GM-CSF
I-309 (B9 B10)	Control	2	Media	jan18_2024	2	0	I-309
Eotaxin (B11 B12)	Control	2	Media	jan18_2024	2	0	Eotaxin
sICAM-1 (B13 B14)	Control	2	Media	jan18_2024	2	12487	sICAM-1
IFN-gamma (B15 B16)	Control	2	Media	jan18_2024	2	31	IFN-gamma
IL-1alpha (B17 B18)	Control	2	Media	jan18_2024	2	0	IL-1alpha
IL-1beta (B19 B20)	Control	2	Media	jan18_2024	2	0	IL-1beta
IL-1ra (B21 B22)	Control	2	Media	jan18_2024	2	294	IL-1ra
IL-2 (B23 B24)	Control	2	Media	jan18_2024	2	31	IL-2
IL-3 (C1 C2)	Control	2	Media	jan18_2024	2	232	IL-3
IL-4 (C3 C4)	Control	2	Media	jan18_2024	2	24	IL-4
IL-5 (C5 C6)	Control	2	Media	jan18_2024	2	114	IL-5
IL-6 (C7 C8)	Control	2	Media	jan18_2024	2	0	IL-6
IL-7 (C9 C10)	Control	2	Media	jan18_2024	2	152	IL-7
IL-10 (C11 C12)	Control	2	Media	jan18_2024	2	0	IL-10
IL-13 (C13 C14)	Control	2	Media	jan18_2024	2	63	IL-13
IL-12 p70 (C15 C16)	Control	2	Media	jan18_2024	2	1	IL-12 p70
IL-16 (C17 C18)	Control	2	Media	jan18_2024	2	0	IL-16
IL-17 (C19 C20)	Control	2	Media	jan18_2024	2	0	IL-17
IL-23 (C21 C22)	Control	2	Media	jan18_2024	2	200	IL-23
IL-27 (C23 C24)	Control	2	Media	jan18_2024	2	1	IL-27
IP-10 (D1 D2)	Control	2	Media	jan18_2024	2	28686	IP-10
I-TAC (D3 D4)	Control	2	Media	jan18_2024	2	211	I-TAC
KC (D5 D6)	Control	2	Media	jan18_2024	2	15070	KC
M-CSF (D7 D8)	Control	2	Media	jan18_2024	2	613	M-CSF
JE (D9 D10)	Control	2	Media	jan18_2024	2	15004	JE
MCP-5 (D11 D12)	Control	2	Media	jan18_2024	2	425	MCP-5
MIG (D13 D14)	Control	2	Media	jan18_2024	2	0	MIG
MIP-1alpha (D15 D16)	Control	2	Media	jan18_2024	2	851	MIP-1alpha
MIP-1beta (D17 D18)	Control	2	Media	jan18_2024	2	193	MIP-1beta
MIP-2 (D19 D20)	Control	2	Media	jan18_2024	2	369	MIP-2
RANTES (D21 D22)	Control	2	Media	jan18_2024	2	10736	RANTES
SDF-1 (D23 D24)	Control	2	Media	jan18_2024	2	116	SDF-1
TARC (E1 E2)	Control	2	Media	jan18_2024	2	364	TARC
TIMP-1 (E3 E4)	Control	2	Media	jan18_2024	2	3940	TIMP-1
TNF-alpha (E5 E6)	Control	2	Media	jan18_2024	2	191	TNF-alpha
TREM-1 (E7 E8)	Control	2	Media	jan18_2024	2	0	TREM-1
Reference Spots (F1 F2)	Control	2	Media	jan18_2024	2	25851	Reference Spots (F1 F2)
NC (F23 F24)	Control	2	Media	jan18_2024	2	0	NC
Reference Spots (A1 A2)	IAP	2	Media	jan18_2024	2	33362	Reference Spots (A1 A2)
Reference Spots (A23 A24)	IAP	2	Media	jan18_2024	2	24608	Reference Spots (A23 A24)
BLC (B1 B2)	IAP	2	Media	jan18_2024	2	97	BLC
C5/C5a (B3 B4)	IAP	2	Media	jan18_2024	2	2	C5/C5a
G-CSF (B5 B6)	IAP	2	Media	jan18_2024	2	0	G-CSF
GM-CSF (B7 B8)	IAP	2	Media	jan18_2024	2	22	GM-CSF
I-309 (B9 B10)	IAP	2	Media	jan18_2024	2	0	I-309
Eotaxin (B11 B12)	IAP	2	Media	jan18_2024	2	0	Eotaxin
sICAM-1 (B13 B14)	IAP	2	Media	jan18_2024	2	3406	sICAM-1
IFN-gamma (B15 B16)	IAP	2	Media	jan18_2024	2	10	IFN-gamma
IL-1alpha (B17 B18)	IAP	2	Media	jan18_2024	2	0	IL-1alpha
IL-1beta (B19 B20)	IAP	2	Media	jan18_2024	2	0	IL-1beta
IL-1ra (B21 B22)	IAP	2	Media	jan18_2024	2	6838	IL-1ra
IL-2 (B23 B24)	IAP	2	Media	jan18_2024	2	69	IL-2
IL-3 (C1 C2)	IAP	2	Media	jan18_2024	2	242	IL-3
IL-4 (C3 C4)	IAP	2	Media	jan18_2024	2	45	IL-4
IL-5 (C5 C6)	IAP	2	Media	jan18_2024	2	454	IL-5
IL-6 (C7 C8)	IAP	2	Media	jan18_2024	2	1761	IL-6
IL-7 (C9 C10)	IAP	2	Media	jan18_2024	2	63	IL-7
IL-10 (C11 C12)	IAP	2	Media	jan18_2024	2	53	IL-10
IL-13 (C13 C14)	IAP	2	Media	jan18_2024	2	5	IL-13
IL-12 p70 (C15 C16)	IAP	2	Media	jan18_2024	2	296	IL-12 p70
IL-16 (C17 C18)	IAP	2	Media	jan18_2024	2	255	IL-16
IL-17 (C19 C20)	IAP	2	Media	jan18_2024	2	131	IL-17
IL-23 (C21 C22)	IAP	2	Media	jan18_2024	2	511	IL-23
IL-27 (C23 C24)	IAP	2	Media	jan18_2024	2	66	IL-27
IP-10 (D1 D2)	IAP	2	Media	jan18_2024	2	31858	IP-10
I-TAC (D3 D4)	IAP	2	Media	jan18_2024	2	263	I-TAC
KC (D5 D6)	IAP	2	Media	jan18_2024	2	34441	KC
M-CSF (D7 D8)	IAP	2	Media	jan18_2024	2	867	M-CSF
JE (D9 D10)	IAP	2	Media	jan18_2024	2	8569	JE
MCP-5 (D11 D12)	IAP	2	Media	jan18_2024	2	5837	MCP-5
MIG (D13 D14)	IAP	2	Media	jan18_2024	2	67	MIG
MIP-1alpha (D15 D16)	IAP	2	Media	jan18_2024	2	19391	MIP-1alpha
MIP-1beta (D17 D18)	IAP	2	Media	jan18_2024	2	17355	MIP-1beta
MIP-2 (D19 D20)	IAP	2	Media	jan18_2024	2	5912	MIP-2
RANTES (D21 D22)	IAP	2	Media	jan18_2024	2	37485	RANTES
SDF-1 (D23 D24)	IAP	2	Media	jan18_2024	2	288	SDF-1
TARC (E1 E2)	IAP	2	Media	jan18_2024	2	448	TARC
TIMP-1 (E3 E4)	IAP	2	Media	jan18_2024	2	4526	TIMP-1
TNF-alpha (E5 E6)	IAP	2	Media	jan18_2024	2	1111	TNF-alpha
TREM-1 (E7 E8)	IAP	2	Media	jan18_2024	2	34	TREM-1
Reference Spots (F1 F2)	IAP	2	Media	jan18_2024	2	27572	Reference Spots (F1 F2)
NC (F23 F24)	IAP	2	Media	jan18_2024	2	0	NC
Reference Spots (A1 A2)	Pseudo-IAP	2	Media	jan18_2024	2	28198	Reference Spots (A1 A2)
Reference Spots (A23 A24)	Pseudo-IAP	2	Media	jan18_2024	2	24703	Reference Spots (A23 A24)
BLC (B1 B2)	Pseudo-IAP	2	Media	jan18_2024	2	66	BLC
C5/C5a (B3 B4)	Pseudo-IAP	2	Media	jan18_2024	2	2	C5/C5a
G-CSF (B5 B6)	Pseudo-IAP	2	Media	jan18_2024	2	0	G-CSF
GM-CSF (B7 B8)	Pseudo-IAP	2	Media	jan18_2024	2	0	GM-CSF
I-309 (B9 B10)	Pseudo-IAP	2	Media	jan18_2024	2	0	I-309
Eotaxin (B11 B12)	Pseudo-IAP	2	Media	jan18_2024	2	0	Eotaxin
sICAM-1 (B13 B14)	Pseudo-IAP	2	Media	jan18_2024	2	1403	sICAM-1
IFN-gamma (B15 B16)	Pseudo-IAP	2	Media	jan18_2024	2	10	IFN-gamma
IL-1alpha (B17 B18)	Pseudo-IAP	2	Media	jan18_2024	2	0	IL-1alpha
IL-1beta (B19 B20)	Pseudo-IAP	2	Media	jan18_2024	2	0	IL-1beta
IL-1ra (B21 B22)	Pseudo-IAP	2	Media	jan18_2024	2	979	IL-1ra
IL-2 (B23 B24)	Pseudo-IAP	2	Media	jan18_2024	2	0	IL-2
IL-3 (C1 C2)	Pseudo-IAP	2	Media	jan18_2024	2	344	IL-3
IL-4 (C3 C4)	Pseudo-IAP	2	Media	jan18_2024	2	35	IL-4
IL-5 (C5 C6)	Pseudo-IAP	2	Media	jan18_2024	2	199	IL-5
IL-6 (C7 C8)	Pseudo-IAP	2	Media	jan18_2024	2	178	IL-6
IL-7 (C9 C10)	Pseudo-IAP	2	Media	jan18_2024	2	56	IL-7
IL-10 (C11 C12)	Pseudo-IAP	2	Media	jan18_2024	2	1	IL-10
IL-13 (C13 C14)	Pseudo-IAP	2	Media	jan18_2024	2	0	IL-13
IL-12 p70 (C15 C16)	Pseudo-IAP	2	Media	jan18_2024	2	18	IL-12 p70
IL-16 (C17 C18)	Pseudo-IAP	2	Media	jan18_2024	2	9	IL-16
IL-17 (C19 C20)	Pseudo-IAP	2	Media	jan18_2024	2	5	IL-17
IL-23 (C21 C22)	Pseudo-IAP	2	Media	jan18_2024	2	166	IL-23
IL-27 (C23 C24)	Pseudo-IAP	2	Media	jan18_2024	2	0	IL-27
IP-10 (D1 D2)	Pseudo-IAP	2	Media	jan18_2024	2	30083	IP-10
I-TAC (D3 D4)	Pseudo-IAP	2	Media	jan18_2024	2	199	I-TAC
KC (D5 D6)	Pseudo-IAP	2	Media	jan18_2024	2	20047	KC
M-CSF (D7 D8)	Pseudo-IAP	2	Media	jan18_2024	2	478	M-CSF
JE (D9 D10)	Pseudo-IAP	2	Media	jan18_2024	2	8578	JE
MCP-5 (D11 D12)	Pseudo-IAP	2	Media	jan18_2024	2	1198	MCP-5
MIG (D13 D14)	Pseudo-IAP	2	Media	jan18_2024	2	0	MIG
MIP-1alpha (D15 D16)	Pseudo-IAP	2	Media	jan18_2024	2	4311	MIP-1alpha
MIP-1beta (D17 D18)	Pseudo-IAP	2	Media	jan18_2024	2	2601	MIP-1beta
MIP-2 (D19 D20)	Pseudo-IAP	2	Media	jan18_2024	2	1551	MIP-2
RANTES (D21 D22)	Pseudo-IAP	2	Media	jan18_2024	2	23027	RANTES
SDF-1 (D23 D24)	Pseudo-IAP	2	Media	jan18_2024	2	65	SDF-1
TARC (E1 E2)	Pseudo-IAP	2	Media	jan18_2024	2	337	TARC
TIMP-1 (E3 E4)	Pseudo-IAP	2	Media	jan18_2024	2	3829	TIMP-1
TNF-alpha (E5 E6)	Pseudo-IAP	2	Media	jan18_2024	2	296	TNF-alpha
TREM-1 (E7 E8)	Pseudo-IAP	2	Media	jan18_2024	2	1	TREM-1
Reference Spots (F1 F2)	Pseudo-IAP	2	Media	jan18_2024	2	30847	Reference Spots (F1 F2)
NC (F23 F24)	Pseudo-IAP	2	Media	jan18_2024	2	0	NC
Reference Spots (A1 A2)	Control	2	Cytosol	jan18_2024	2	15928	Reference Spots (A1 A2)
Reference Spots (A23 A24)	Control	2	Cytosol	jan18_2024	2	11578	Reference Spots (A23 A24)
BLC (B1 B2)	Control	2	Cytosol	jan18_2024	2	0	BLC
C5/C5a (B3 B4)	Control	2	Cytosol	jan18_2024	2	0	C5/C5a
G-CSF (B5 B6)	Control	2	Cytosol	jan18_2024	2	0	G-CSF
GM-CSF (B7 B8)	Control	2	Cytosol	jan18_2024	2	0	GM-CSF
I-309 (B9 B10)	Control	2	Cytosol	jan18_2024	2	0	I-309
Eotaxin (B11 B12)	Control	2	Cytosol	jan18_2024	2	0	Eotaxin
sICAM-1 (B13 B14)	Control	2	Cytosol	jan18_2024	2	19311	sICAM-1
IFN-gamma (B15 B16)	Control	2	Cytosol	jan18_2024	2	122	IFN-gamma
IL-1alpha (B17 B18)	Control	2	Cytosol	jan18_2024	2	0	IL-1alpha
IL-1beta (B19 B20)	Control	2	Cytosol	jan18_2024	2	0	IL-1beta
IL-1ra (B21 B22)	Control	2	Cytosol	jan18_2024	2	0	IL-1ra
IL-2 (B23 B24)	Control	2	Cytosol	jan18_2024	2	0	IL-2
IL-3 (C1 C2)	Control	2	Cytosol	jan18_2024	2	31	IL-3
IL-4 (C3 C4)	Control	2	Cytosol	jan18_2024	2	0	IL-4
IL-5 (C5 C6)	Control	2	Cytosol	jan18_2024	2	0	IL-5
IL-6 (C7 C8)	Control	2	Cytosol	jan18_2024	2	0	IL-6
IL-7 (C9 C10)	Control	2	Cytosol	jan18_2024	2	0	IL-7
IL-10 (C11 C12)	Control	2	Cytosol	jan18_2024	2	0	IL-10
IL-13 (C13 C14)	Control	2	Cytosol	jan18_2024	2	245	IL-13
IL-12 p70 (C15 C16)	Control	2	Cytosol	jan18_2024	2	13	IL-12 p70
IL-16 (C17 C18)	Control	2	Cytosol	jan18_2024	2	0	IL-16
IL-17 (C19 C20)	Control	2	Cytosol	jan18_2024	2	0	IL-17
IL-23 (C21 C22)	Control	2	Cytosol	jan18_2024	2	0	IL-23
IL-27 (C23 C24)	Control	2	Cytosol	jan18_2024	2	0	IL-27
IP-10 (D1 D2)	Control	2	Cytosol	jan18_2024	2	3536	IP-10
I-TAC (D3 D4)	Control	2	Cytosol	jan18_2024	2	7	I-TAC
KC (D5 D6)	Control	2	Cytosol	jan18_2024	2	0	KC
M-CSF (D7 D8)	Control	2	Cytosol	jan18_2024	2	190	M-CSF
JE (D9 D10)	Control	2	Cytosol	jan18_2024	2	479	JE
MCP-5 (D11 D12)	Control	2	Cytosol	jan18_2024	2	0	MCP-5
MIG (D13 D14)	Control	2	Cytosol	jan18_2024	2	0	MIG
MIP-1alpha (D15 D16)	Control	2	Cytosol	jan18_2024	2	38	MIP-1alpha
MIP-1beta (D17 D18)	Control	2	Cytosol	jan18_2024	2	0	MIP-1beta
MIP-2 (D19 D20)	Control	2	Cytosol	jan18_2024	2	0	MIP-2
RANTES (D21 D22)	Control	2	Cytosol	jan18_2024	2	964	RANTES
SDF-1 (D23 D24)	Control	2	Cytosol	jan18_2024	2	0	SDF-1
TARC (E1 E2)	Control	2	Cytosol	jan18_2024	2	44	TARC
TIMP-1 (E3 E4)	Control	2	Cytosol	jan18_2024	2	109	TIMP-1
TNF-alpha (E5 E6)	Control	2	Cytosol	jan18_2024	2	0	TNF-alpha
TREM-1 (E7 E8)	Control	2	Cytosol	jan18_2024	2	0	TREM-1
Reference Spots (F1 F2)	Control	2	Cytosol	jan18_2024	2	21336	Reference Spots (F1 F2)
NC (F23 F24)	Control	2	Cytosol	jan18_2024	2	0	NC
Reference Spots (A1 A2)	IAP	2	Cytosol	jan18_2024	2	15685	Reference Spots (A1 A2)
Reference Spots (A23 A24)	IAP	2	Cytosol	jan18_2024	2	4916	Reference Spots (A23 A24)
BLC (B1 B2)	IAP	2	Cytosol	jan18_2024	2	0	BLC
C5/C5a (B3 B4)	IAP	2	Cytosol	jan18_2024	2	0	C5/C5a
G-CSF (B5 B6)	IAP	2	Cytosol	jan18_2024	2	0	G-CSF
GM-CSF (B7 B8)	IAP	2	Cytosol	jan18_2024	2	0	GM-CSF
I-309 (B9 B10)	IAP	2	Cytosol	jan18_2024	2	0	I-309
Eotaxin (B11 B12)	IAP	2	Cytosol	jan18_2024	2	0	Eotaxin
sICAM-1 (B13 B14)	IAP	2	Cytosol	jan18_2024	2	16808	sICAM-1
IFN-gamma (B15 B16)	IAP	2	Cytosol	jan18_2024	2	136	IFN-gamma
IL-1alpha (B17 B18)	IAP	2	Cytosol	jan18_2024	2	0	IL-1alpha
IL-1beta (B19 B20)	IAP	2	Cytosol	jan18_2024	2	0	IL-1beta
IL-1ra (B21 B22)	IAP	2	Cytosol	jan18_2024	2	953	IL-1ra
IL-2 (B23 B24)	IAP	2	Cytosol	jan18_2024	2	0	IL-2
IL-3 (C1 C2)	IAP	2	Cytosol	jan18_2024	2	52	IL-3
IL-4 (C3 C4)	IAP	2	Cytosol	jan18_2024	2	0	IL-4
IL-5 (C5 C6)	IAP	2	Cytosol	jan18_2024	2	0	IL-5
IL-6 (C7 C8)	IAP	2	Cytosol	jan18_2024	2	0	IL-6
IL-7 (C9 C10)	IAP	2	Cytosol	jan18_2024	2	26	IL-7
IL-10 (C11 C12)	IAP	2	Cytosol	jan18_2024	2	0	IL-10
IL-13 (C13 C14)	IAP	2	Cytosol	jan18_2024	2	362	IL-13
IL-12 p70 (C15 C16)	IAP	2	Cytosol	jan18_2024	2	22	IL-12 p70
IL-16 (C17 C18)	IAP	2	Cytosol	jan18_2024	2	0	IL-16
IL-17 (C19 C20)	IAP	2	Cytosol	jan18_2024	2	0	IL-17
IL-23 (C21 C22)	IAP	2	Cytosol	jan18_2024	2	793	IL-23
IL-27 (C23 C24)	IAP	2	Cytosol	jan18_2024	2	24	IL-27
IP-10 (D1 D2)	IAP	2	Cytosol	jan18_2024	2	7935	IP-10
I-TAC (D3 D4)	IAP	2	Cytosol	jan18_2024	2	14	I-TAC
KC (D5 D6)	IAP	2	Cytosol	jan18_2024	2	239	KC
M-CSF (D7 D8)	IAP	2	Cytosol	jan18_2024	2	233	M-CSF
JE (D9 D10)	IAP	2	Cytosol	jan18_2024	2	3026	JE
MCP-5 (D11 D12)	IAP	2	Cytosol	jan18_2024	2	228	MCP-5
MIG (D13 D14)	IAP	2	Cytosol	jan18_2024	2	9	MIG
MIP-1alpha (D15 D16)	IAP	2	Cytosol	jan18_2024	2	677	MIP-1alpha
MIP-1beta (D17 D18)	IAP	2	Cytosol	jan18_2024	2	0	MIP-1beta
MIP-2 (D19 D20)	IAP	2	Cytosol	jan18_2024	2	11	MIP-2
RANTES (D21 D22)	IAP	2	Cytosol	jan18_2024	2	27866	RANTES
SDF-1 (D23 D24)	IAP	2	Cytosol	jan18_2024	2	97	SDF-1
TARC (E1 E2)	IAP	2	Cytosol	jan18_2024	2	126	TARC
TIMP-1 (E3 E4)	IAP	2	Cytosol	jan18_2024	2	534	TIMP-1
TNF-alpha (E5 E6)	IAP	2	Cytosol	jan18_2024	2	0	TNF-alpha
TREM-1 (E7 E8)	IAP	2	Cytosol	jan18_2024	2	60	TREM-1
Reference Spots (F1 F2)	IAP	2	Cytosol	jan18_2024	2	16875	Reference Spots (F1 F2)
NC (F23 F24)	IAP	2	Cytosol	jan18_2024	2	0	NC
Reference Spots (A1 A2)	Pseudo-IAP	2	Cytosol	jan18_2024	2	19798	Reference Spots (A1 A2)
Reference Spots (A23 A24)	Pseudo-IAP	2	Cytosol	jan18_2024	2	15106	Reference Spots (A23 A24)
BLC (B1 B2)	Pseudo-IAP	2	Cytosol	jan18_2024	2	3	BLC
C5/C5a (B3 B4)	Pseudo-IAP	2	Cytosol	jan18_2024	2	0	C5/C5a
G-CSF (B5 B6)	Pseudo-IAP	2	Cytosol	jan18_2024	2	0	G-CSF
GM-CSF (B7 B8)	Pseudo-IAP	2	Cytosol	jan18_2024	2	0	GM-CSF
I-309 (B9 B10)	Pseudo-IAP	2	Cytosol	jan18_2024	2	0	I-309
Eotaxin (B11 B12)	Pseudo-IAP	2	Cytosol	jan18_2024	2	0	Eotaxin
sICAM-1 (B13 B14)	Pseudo-IAP	2	Cytosol	jan18_2024	2	17896	sICAM-1
IFN-gamma (B15 B16)	Pseudo-IAP	2	Cytosol	jan18_2024	2	125	IFN-gamma
IL-1alpha (B17 B18)	Pseudo-IAP	2	Cytosol	jan18_2024	2	0	IL-1alpha
IL-1beta (B19 B20)	Pseudo-IAP	2	Cytosol	jan18_2024	2	0	IL-1beta
IL-1ra (B21 B22)	Pseudo-IAP	2	Cytosol	jan18_2024	2	244	IL-1ra
IL-2 (B23 B24)	Pseudo-IAP	2	Cytosol	jan18_2024	2	0	IL-2
IL-3 (C1 C2)	Pseudo-IAP	2	Cytosol	jan18_2024	2	141	IL-3
IL-4 (C3 C4)	Pseudo-IAP	2	Cytosol	jan18_2024	2	4	IL-4
IL-5 (C5 C6)	Pseudo-IAP	2	Cytosol	jan18_2024	2	0	IL-5
IL-6 (C7 C8)	Pseudo-IAP	2	Cytosol	jan18_2024	2	0	IL-6
IL-7 (C9 C10)	Pseudo-IAP	2	Cytosol	jan18_2024	2	0	IL-7
IL-10 (C11 C12)	Pseudo-IAP	2	Cytosol	jan18_2024	2	0	IL-10
IL-13 (C13 C14)	Pseudo-IAP	2	Cytosol	jan18_2024	2	264	IL-13
IL-12 p70 (C15 C16)	Pseudo-IAP	2	Cytosol	jan18_2024	2	9	IL-12 p70
IL-16 (C17 C18)	Pseudo-IAP	2	Cytosol	jan18_2024	2	0	IL-16
IL-17 (C19 C20)	Pseudo-IAP	2	Cytosol	jan18_2024	2	0	IL-17
IL-23 (C21 C22)	Pseudo-IAP	2	Cytosol	jan18_2024	2	171	IL-23
IL-27 (C23 C24)	Pseudo-IAP	2	Cytosol	jan18_2024	2	0	IL-27
IP-10 (D1 D2)	Pseudo-IAP	2	Cytosol	jan18_2024	2	10964	IP-10
I-TAC (D3 D4)	Pseudo-IAP	2	Cytosol	jan18_2024	2	90	I-TAC
KC (D5 D6)	Pseudo-IAP	2	Cytosol	jan18_2024	2	0	KC
M-CSF (D7 D8)	Pseudo-IAP	2	Cytosol	jan18_2024	2	314	M-CSF
JE (D9 D10)	Pseudo-IAP	2	Cytosol	jan18_2024	2	1181	JE
MCP-5 (D11 D12)	Pseudo-IAP	2	Cytosol	jan18_2024	2	114	MCP-5
MIG (D13 D14)	Pseudo-IAP	2	Cytosol	jan18_2024	2	0	MIG
MIP-1alpha (D15 D16)	Pseudo-IAP	2	Cytosol	jan18_2024	2	278	MIP-1alpha
MIP-1beta (D17 D18)	Pseudo-IAP	2	Cytosol	jan18_2024	2	0	MIP-1beta
MIP-2 (D19 D20)	Pseudo-IAP	2	Cytosol	jan18_2024	2	0	MIP-2
RANTES (D21 D22)	Pseudo-IAP	2	Cytosol	jan18_2024	2	6301	RANTES
SDF-1 (D23 D24)	Pseudo-IAP	2	Cytosol	jan18_2024	2	66	SDF-1
TARC (E1 E2)	Pseudo-IAP	2	Cytosol	jan18_2024	2	243	TARC
TIMP-1 (E3 E4)	Pseudo-IAP	2	Cytosol	jan18_2024	2	340	TIMP-1
TNF-alpha (E5 E6)	Pseudo-IAP	2	Cytosol	jan18_2024	2	0	TNF-alpha
TREM-1 (E7 E8)	Pseudo-IAP	2	Cytosol	jan18_2024	2	66	TREM-1
Reference Spots (F1 F2)	Pseudo-IAP	2	Cytosol	jan18_2024	2	18065	Reference Spots (F1 F2)
NC (F23 F24)	Pseudo-IAP	2	Cytosol	jan18_2024	2	0	NC
Reference Spots (A1 A2)	Control	3	Media	jan18_2024	2	36277	Reference Spots (A1 A2)
Reference Spots (A23 A24)	Control	3	Media	jan18_2024	2	24959	Reference Spots (A23 A24)
BLC (B1 B2)	Control	3	Media	jan18_2024	2	160	BLC
C5/C5a (B3 B4)	Control	3	Media	jan18_2024	2	14	C5/C5a
G-CSF (B5 B6)	Control	3	Media	jan18_2024	2	0	G-CSF
GM-CSF (B7 B8)	Control	3	Media	jan18_2024	2	0	GM-CSF
I-309 (B9 B10)	Control	3	Media	jan18_2024	2	0	I-309
Eotaxin (B11 B12)	Control	3	Media	jan18_2024	2	0	Eotaxin
sICAM-1 (B13 B14)	Control	3	Media	jan18_2024	2	428	sICAM-1
IFN-gamma (B15 B16)	Control	3	Media	jan18_2024	2	0	IFN-gamma
IL-1alpha (B17 B18)	Control	3	Media	jan18_2024	2	0	IL-1alpha
IL-1beta (B19 B20)	Control	3	Media	jan18_2024	2	0	IL-1beta
IL-1ra (B21 B22)	Control	3	Media	jan18_2024	2	204	IL-1ra
IL-2 (B23 B24)	Control	3	Media	jan18_2024	2	36	IL-2
IL-3 (C1 C2)	Control	3	Media	jan18_2024	2	412	IL-3
IL-4 (C3 C4)	Control	3	Media	jan18_2024	2	61	IL-4
IL-5 (C5 C6)	Control	3	Media	jan18_2024	2	281	IL-5
IL-6 (C7 C8)	Control	3	Media	jan18_2024	2	16	IL-6
IL-7 (C9 C10)	Control	3	Media	jan18_2024	2	283	IL-7
IL-10 (C11 C12)	Control	3	Media	jan18_2024	2	24	IL-10
IL-13 (C13 C14)	Control	3	Media	jan18_2024	2	0	IL-13
IL-12 p70 (C15 C16)	Control	3	Media	jan18_2024	2	1	IL-12 p70
IL-16 (C17 C18)	Control	3	Media	jan18_2024	2	0	IL-16
IL-17 (C19 C20)	Control	3	Media	jan18_2024	2	0	IL-17
IL-23 (C21 C22)	Control	3	Media	jan18_2024	2	351	IL-23
IL-27 (C23 C24)	Control	3	Media	jan18_2024	2	5	IL-27
IP-10 (D1 D2)	Control	3	Media	jan18_2024	2	30150	IP-10
I-TAC (D3 D4)	Control	3	Media	jan18_2024	2	246	I-TAC
KC (D5 D6)	Control	3	Media	jan18_2024	2	8105	KC
M-CSF (D7 D8)	Control	3	Media	jan18_2024	2	351	M-CSF
JE (D9 D10)	Control	3	Media	jan18_2024	2	9194	JE
MCP-5 (D11 D12)	Control	3	Media	jan18_2024	2	358	MCP-5
MIG (D13 D14)	Control	3	Media	jan18_2024	2	0	MIG
MIP-1alpha (D15 D16)	Control	3	Media	jan18_2024	2	906	MIP-1alpha
MIP-1beta (D17 D18)	Control	3	Media	jan18_2024	2	283	MIP-1beta
MIP-2 (D19 D20)	Control	3	Media	jan18_2024	2	399	MIP-2
RANTES (D21 D22)	Control	3	Media	jan18_2024	2	12311	RANTES
SDF-1 (D23 D24)	Control	3	Media	jan18_2024	2	88	SDF-1
TARC (E1 E2)	Control	3	Media	jan18_2024	2	400	TARC
TIMP-1 (E3 E4)	Control	3	Media	jan18_2024	2	2566	TIMP-1
TNF-alpha (E5 E6)	Control	3	Media	jan18_2024	2	218	TNF-alpha
TREM-1 (E7 E8)	Control	3	Media	jan18_2024	2	9	TREM-1
Reference Spots (F1 F2)	Control	3	Media	jan18_2024	2	32954	Reference Spots (F1 F2)
NC (F23 F24)	Control	3	Media	jan18_2024	2	0	NC
Reference Spots (A1 A2)	IAP	3	Media	jan18_2024	2	33351	Reference Spots (A1 A2)
Reference Spots (A23 A24)	IAP	3	Media	jan18_2024	2	21350	Reference Spots (A23 A24)
BLC (B1 B2)	IAP	3	Media	jan18_2024	2	236	BLC
C5/C5a (B3 B4)	IAP	3	Media	jan18_2024	2	127	C5/C5a
G-CSF (B5 B6)	IAP	3	Media	jan18_2024	2	118	G-CSF
GM-CSF (B7 B8)	IAP	3	Media	jan18_2024	2	123	GM-CSF
I-309 (B9 B10)	IAP	3	Media	jan18_2024	2	0	I-309
Eotaxin (B11 B12)	IAP	3	Media	jan18_2024	2	0	Eotaxin
sICAM-1 (B13 B14)	IAP	3	Media	jan18_2024	2	2563	sICAM-1
IFN-gamma (B15 B16)	IAP	3	Media	jan18_2024	2	32	IFN-gamma
IL-1alpha (B17 B18)	IAP	3	Media	jan18_2024	2	2	IL-1alpha
IL-1beta (B19 B20)	IAP	3	Media	jan18_2024	2	8	IL-1beta
IL-1ra (B21 B22)	IAP	3	Media	jan18_2024	2	3556	IL-1ra
IL-2 (B23 B24)	IAP	3	Media	jan18_2024	2	104	IL-2
IL-3 (C1 C2)	IAP	3	Media	jan18_2024	2	532	IL-3
IL-4 (C3 C4)	IAP	3	Media	jan18_2024	2	237	IL-4
IL-5 (C5 C6)	IAP	3	Media	jan18_2024	2	784	IL-5
IL-6 (C7 C8)	IAP	3	Media	jan18_2024	2	1711	IL-6
IL-7 (C9 C10)	IAP	3	Media	jan18_2024	2	89	IL-7
IL-10 (C11 C12)	IAP	3	Media	jan18_2024	2	135	IL-10
IL-13 (C13 C14)	IAP	3	Media	jan18_2024	2	100	IL-13
IL-12 p70 (C15 C16)	IAP	3	Media	jan18_2024	2	399	IL-12 p70
IL-16 (C17 C18)	IAP	3	Media	jan18_2024	2	333	IL-16
IL-17 (C19 C20)	IAP	3	Media	jan18_2024	2	211	IL-17
IL-23 (C21 C22)	IAP	3	Media	jan18_2024	2	1804	IL-23
IL-27 (C23 C24)	IAP	3	Media	jan18_2024	2	172	IL-27
IP-10 (D1 D2)	IAP	3	Media	jan18_2024	2	33320	IP-10
I-TAC (D3 D4)	IAP	3	Media	jan18_2024	2	502	I-TAC
KC (D5 D6)	IAP	3	Media	jan18_2024	2	35239	KC
M-CSF (D7 D8)	IAP	3	Media	jan18_2024	2	798	M-CSF
JE (D9 D10)	IAP	3	Media	jan18_2024	2	3806	JE
MCP-5 (D11 D12)	IAP	3	Media	jan18_2024	2	3671	MCP-5
MIG (D13 D14)	IAP	3	Media	jan18_2024	2	119	MIG
MIP-1alpha (D15 D16)	IAP	3	Media	jan18_2024	2	13220	MIP-1alpha
MIP-1beta (D17 D18)	IAP	3	Media	jan18_2024	2	9474	MIP-1beta
MIP-2 (D19 D20)	IAP	3	Media	jan18_2024	2	2883	MIP-2
RANTES (D21 D22)	IAP	3	Media	jan18_2024	2	37113	RANTES
SDF-1 (D23 D24)	IAP	3	Media	jan18_2024	2	620	SDF-1
TARC (E1 E2)	IAP	3	Media	jan18_2024	2	566	TARC
TIMP-1 (E3 E4)	IAP	3	Media	jan18_2024	2	5132	TIMP-1
TNF-alpha (E5 E6)	IAP	3	Media	jan18_2024	2	1653	TNF-alpha
TREM-1 (E7 E8)	IAP	3	Media	jan18_2024	2	151	TREM-1
Reference Spots (F1 F2)	IAP	3	Media	jan18_2024	2	32153	Reference Spots (F1 F2)
NC (F23 F24)	IAP	3	Media	jan18_2024	2	0	NC
Reference Spots (A1 A2)	Pseudo-IAP	3	Media	jan18_2024	2	23205	Reference Spots (A1 A2)
Reference Spots (A23 A24)	Pseudo-IAP	3	Media	jan18_2024	2	18016	Reference Spots (A23 A24)
BLC (B1 B2)	Pseudo-IAP	3	Media	jan18_2024	2	80	BLC
C5/C5a (B3 B4)	Pseudo-IAP	3	Media	jan18_2024	2	0	C5/C5a
G-CSF (B5 B6)	Pseudo-IAP	3	Media	jan18_2024	2	0	G-CSF
GM-CSF (B7 B8)	Pseudo-IAP	3	Media	jan18_2024	2	0	GM-CSF
I-309 (B9 B10)	Pseudo-IAP	3	Media	jan18_2024	2	0	I-309
Eotaxin (B11 B12)	Pseudo-IAP	3	Media	jan18_2024	2	0	Eotaxin
sICAM-1 (B13 B14)	Pseudo-IAP	3	Media	jan18_2024	2	1226	sICAM-1
IFN-gamma (B15 B16)	Pseudo-IAP	3	Media	jan18_2024	2	0	IFN-gamma
IL-1alpha (B17 B18)	Pseudo-IAP	3	Media	jan18_2024	2	0	IL-1alpha
IL-1beta (B19 B20)	Pseudo-IAP	3	Media	jan18_2024	2	0	IL-1beta
IL-1ra (B21 B22)	Pseudo-IAP	3	Media	jan18_2024	2	905	IL-1ra
IL-2 (B23 B24)	Pseudo-IAP	3	Media	jan18_2024	2	22	IL-2
IL-3 (C1 C2)	Pseudo-IAP	3	Media	jan18_2024	2	331	IL-3
IL-4 (C3 C4)	Pseudo-IAP	3	Media	jan18_2024	2	40	IL-4
IL-5 (C5 C6)	Pseudo-IAP	3	Media	jan18_2024	2	457	IL-5
IL-6 (C7 C8)	Pseudo-IAP	3	Media	jan18_2024	2	295	IL-6
IL-7 (C9 C10)	Pseudo-IAP	3	Media	jan18_2024	2	77	IL-7
IL-10 (C11 C12)	Pseudo-IAP	3	Media	jan18_2024	2	9	IL-10
IL-13 (C13 C14)	Pseudo-IAP	3	Media	jan18_2024	2	0	IL-13
IL-12 p70 (C15 C16)	Pseudo-IAP	3	Media	jan18_2024	2	60	IL-12 p70
IL-16 (C17 C18)	Pseudo-IAP	3	Media	jan18_2024	2	51	IL-16
IL-17 (C19 C20)	Pseudo-IAP	3	Media	jan18_2024	2	32	IL-17
IL-23 (C21 C22)	Pseudo-IAP	3	Media	jan18_2024	2	623	IL-23
IL-27 (C23 C24)	Pseudo-IAP	3	Media	jan18_2024	2	53	IL-27
IP-10 (D1 D2)	Pseudo-IAP	3	Media	jan18_2024	2	17883	IP-10
I-TAC (D3 D4)	Pseudo-IAP	3	Media	jan18_2024	2	252	I-TAC
KC (D5 D6)	Pseudo-IAP	3	Media	jan18_2024	2	14837	KC
M-CSF (D7 D8)	Pseudo-IAP	3	Media	jan18_2024	2	394	M-CSF
JE (D9 D10)	Pseudo-IAP	3	Media	jan18_2024	2	3633	JE
MCP-5 (D11 D12)	Pseudo-IAP	3	Media	jan18_2024	2	996	MCP-5
MIG (D13 D14)	Pseudo-IAP	3	Media	jan18_2024	2	43	MIG
MIP-1alpha (D15 D16)	Pseudo-IAP	3	Media	jan18_2024	2	2943	MIP-1alpha
MIP-1beta (D17 D18)	Pseudo-IAP	3	Media	jan18_2024	2	2316	MIP-1beta
MIP-2 (D19 D20)	Pseudo-IAP	3	Media	jan18_2024	2	1277	MIP-2
RANTES (D21 D22)	Pseudo-IAP	3	Media	jan18_2024	2	27616	RANTES
SDF-1 (D23 D24)	Pseudo-IAP	3	Media	jan18_2024	2	220	SDF-1
TARC (E1 E2)	Pseudo-IAP	3	Media	jan18_2024	2	404	TARC
TIMP-1 (E3 E4)	Pseudo-IAP	3	Media	jan18_2024	2	2252	TIMP-1
TNF-alpha (E5 E6)	Pseudo-IAP	3	Media	jan18_2024	2	402	TNF-alpha
TREM-1 (E7 E8)	Pseudo-IAP	3	Media	jan18_2024	2	57	TREM-1
Reference Spots (F1 F2)	Pseudo-IAP	3	Media	jan18_2024	2	21014	Reference Spots (F1 F2)
NC (F23 F24)	Pseudo-IAP	3	Media	jan18_2024	2	0	NC
Reference Spots (A1 A2)	Control	3	Cytosol	jan18_2024	2	59235	Reference Spots (A1 A2)
Reference Spots (A23 A24)	Control	3	Cytosol	jan18_2024	2	46625	Reference Spots (A23 A24)
BLC (B1 B2)	Control	3	Cytosol	jan18_2024	2	326	BLC
C5/C5a (B3 B4)	Control	3	Cytosol	jan18_2024	2	96	C5/C5a
G-CSF (B5 B6)	Control	3	Cytosol	jan18_2024	2	0	G-CSF
GM-CSF (B7 B8)	Control	3	Cytosol	jan18_2024	2	0	GM-CSF
I-309 (B9 B10)	Control	3	Cytosol	jan18_2024	2	21	I-309
Eotaxin (B11 B12)	Control	3	Cytosol	jan18_2024	2	170	Eotaxin
sICAM-1 (B13 B14)	Control	3	Cytosol	jan18_2024	2	54537	sICAM-1
IFN-gamma (B15 B16)	Control	3	Cytosol	jan18_2024	2	600	IFN-gamma
IL-1alpha (B17 B18)	Control	3	Cytosol	jan18_2024	2	49	IL-1alpha
IL-1beta (B19 B20)	Control	3	Cytosol	jan18_2024	2	40	IL-1beta
IL-1ra (B21 B22)	Control	3	Cytosol	jan18_2024	2	234	IL-1ra
IL-2 (B23 B24)	Control	3	Cytosol	jan18_2024	2	158	IL-2
IL-3 (C1 C2)	Control	3	Cytosol	jan18_2024	2	428	IL-3
IL-4 (C3 C4)	Control	3	Cytosol	jan18_2024	2	71	IL-4
IL-5 (C5 C6)	Control	3	Cytosol	jan18_2024	2	39	IL-5
IL-6 (C7 C8)	Control	3	Cytosol	jan18_2024	2	43	IL-6
IL-7 (C9 C10)	Control	3	Cytosol	jan18_2024	2	65	IL-7
IL-10 (C11 C12)	Control	3	Cytosol	jan18_2024	2	86	IL-10
IL-13 (C13 C14)	Control	3	Cytosol	jan18_2024	2	1403	IL-13
IL-12 p70 (C15 C16)	Control	3	Cytosol	jan18_2024	2	144	IL-12 p70
IL-16 (C17 C18)	Control	3	Cytosol	jan18_2024	2	37	IL-16
IL-17 (C19 C20)	Control	3	Cytosol	jan18_2024	2	0	IL-17
IL-23 (C21 C22)	Control	3	Cytosol	jan18_2024	2	164	IL-23
IL-27 (C23 C24)	Control	3	Cytosol	jan18_2024	2	68	IL-27
IP-10 (D1 D2)	Control	3	Cytosol	jan18_2024	2	25595	IP-10
I-TAC (D3 D4)	Control	3	Cytosol	jan18_2024	2	145	I-TAC
KC (D5 D6)	Control	3	Cytosol	jan18_2024	2	68	KC
M-CSF (D7 D8)	Control	3	Cytosol	jan18_2024	2	2052	M-CSF
JE (D9 D10)	Control	3	Cytosol	jan18_2024	2	2504	JE
MCP-5 (D11 D12)	Control	3	Cytosol	jan18_2024	2	68	MCP-5
MIG (D13 D14)	Control	3	Cytosol	jan18_2024	2	118	MIG
MIP-1alpha (D15 D16)	Control	3	Cytosol	jan18_2024	2	292	MIP-1alpha
MIP-1beta (D17 D18)	Control	3	Cytosol	jan18_2024	2	0	MIP-1beta
MIP-2 (D19 D20)	Control	3	Cytosol	jan18_2024	2	0	MIP-2
RANTES (D21 D22)	Control	3	Cytosol	jan18_2024	2	10967	RANTES
SDF-1 (D23 D24)	Control	3	Cytosol	jan18_2024	2	162	SDF-1
TARC (E1 E2)	Control	3	Cytosol	jan18_2024	2	693	TARC
TIMP-1 (E3 E4)	Control	3	Cytosol	jan18_2024	2	767	TIMP-1
TNF-alpha (E5 E6)	Control	3	Cytosol	jan18_2024	2	34	TNF-alpha
TREM-1 (E7 E8)	Control	3	Cytosol	jan18_2024	2	212	TREM-1
Reference Spots (F1 F2)	Control	3	Cytosol	jan18_2024	2	53622	Reference Spots (F1 F2)
NC (F23 F24)	Control	3	Cytosol	jan18_2024	2	0	NC
Reference Spots (A1 A2)	IAP	3	Cytosol	jan18_2024	2	53836	Reference Spots (A1 A2)
Reference Spots (A23 A24)	IAP	3	Cytosol	jan18_2024	2	53404	Reference Spots (A23 A24)
BLC (B1 B2)	IAP	3	Cytosol	jan18_2024	2	256	BLC
C5/C5a (B3 B4)	IAP	3	Cytosol	jan18_2024	2	28	C5/C5a
G-CSF (B5 B6)	IAP	3	Cytosol	jan18_2024	2	0	G-CSF
GM-CSF (B7 B8)	IAP	3	Cytosol	jan18_2024	2	0	GM-CSF
I-309 (B9 B10)	IAP	3	Cytosol	jan18_2024	2	0	I-309
Eotaxin (B11 B12)	IAP	3	Cytosol	jan18_2024	2	103	Eotaxin
sICAM-1 (B13 B14)	IAP	3	Cytosol	jan18_2024	2	59364	sICAM-1
IFN-gamma (B15 B16)	IAP	3	Cytosol	jan18_2024	2	1091	IFN-gamma
IL-1alpha (B17 B18)	IAP	3	Cytosol	jan18_2024	2	0	IL-1alpha
IL-1beta (B19 B20)	IAP	3	Cytosol	jan18_2024	2	34	IL-1beta
IL-1ra (B21 B22)	IAP	3	Cytosol	jan18_2024	2	9444	IL-1ra
IL-2 (B23 B24)	IAP	3	Cytosol	jan18_2024	2	296	IL-2
IL-3 (C1 C2)	IAP	3	Cytosol	jan18_2024	2	1215	IL-3
IL-4 (C3 C4)	IAP	3	Cytosol	jan18_2024	2	99	IL-4
IL-5 (C5 C6)	IAP	3	Cytosol	jan18_2024	2	2	IL-5
IL-6 (C7 C8)	IAP	3	Cytosol	jan18_2024	2	10	IL-6
IL-7 (C9 C10)	IAP	3	Cytosol	jan18_2024	2	874	IL-7
IL-10 (C11 C12)	IAP	3	Cytosol	jan18_2024	2	163	IL-10
IL-13 (C13 C14)	IAP	3	Cytosol	jan18_2024	2	1863	IL-13
IL-12 p70 (C15 C16)	IAP	3	Cytosol	jan18_2024	2	314	IL-12 p70
IL-16 (C17 C18)	IAP	3	Cytosol	jan18_2024	2	0	IL-16
IL-17 (C19 C20)	IAP	3	Cytosol	jan18_2024	2	57	IL-17
IL-23 (C21 C22)	IAP	3	Cytosol	jan18_2024	2	2813	IL-23
IL-27 (C23 C24)	IAP	3	Cytosol	jan18_2024	2	285	IL-27
IP-10 (D1 D2)	IAP	3	Cytosol	jan18_2024	2	53847	IP-10
I-TAC (D3 D4)	IAP	3	Cytosol	jan18_2024	2	497	I-TAC
KC (D5 D6)	IAP	3	Cytosol	jan18_2024	2	2312	KC
M-CSF (D7 D8)	IAP	3	Cytosol	jan18_2024	2	3940	M-CSF
JE (D9 D10)	IAP	3	Cytosol	jan18_2024	2	40518	JE
MCP-5 (D11 D12)	IAP	3	Cytosol	jan18_2024	2	3282	MCP-5
MIG (D13 D14)	IAP	3	Cytosol	jan18_2024	2	477	MIG
MIP-1alpha (D15 D16)	IAP	3	Cytosol	jan18_2024	2	9137	MIP-1alpha
MIP-1beta (D17 D18)	IAP	3	Cytosol	jan18_2024	2	0	MIP-1beta
MIP-2 (D19 D20)	IAP	3	Cytosol	jan18_2024	2	164	MIP-2
RANTES (D21 D22)	IAP	3	Cytosol	jan18_2024	2	62662	RANTES
SDF-1 (D23 D24)	IAP	3	Cytosol	jan18_2024	2	1147	SDF-1
TARC (E1 E2)	IAP	3	Cytosol	jan18_2024	2	1341	TARC
TIMP-1 (E3 E4)	IAP	3	Cytosol	jan18_2024	2	5943	TIMP-1
TNF-alpha (E5 E6)	IAP	3	Cytosol	jan18_2024	2	2	TNF-alpha
TREM-1 (E7 E8)	IAP	3	Cytosol	jan18_2024	2	949	TREM-1
Reference Spots (F1 F2)	IAP	3	Cytosol	jan18_2024	2	55652	Reference Spots (F1 F2)
NC (F23 F24)	IAP	3	Cytosol	jan18_2024	2	0	NC
Reference Spots (A1 A2)	Pseudo-IAP	3	Cytosol	jan18_2024	2	55133	Reference Spots (A1 A2)
Reference Spots (A23 A24)	Pseudo-IAP	3	Cytosol	jan18_2024	2	49622	Reference Spots (A23 A24)
BLC (B1 B2)	Pseudo-IAP	3	Cytosol	jan18_2024	2	240	BLC
C5/C5a (B3 B4)	Pseudo-IAP	3	Cytosol	jan18_2024	2	36	C5/C5a
G-CSF (B5 B6)	Pseudo-IAP	3	Cytosol	jan18_2024	2	3	G-CSF
GM-CSF (B7 B8)	Pseudo-IAP	3	Cytosol	jan18_2024	2	0	GM-CSF
I-309 (B9 B10)	Pseudo-IAP	3	Cytosol	jan18_2024	2	15	I-309
Eotaxin (B11 B12)	Pseudo-IAP	3	Cytosol	jan18_2024	2	35	Eotaxin
sICAM-1 (B13 B14)	Pseudo-IAP	3	Cytosol	jan18_2024	2	49575	sICAM-1
IFN-gamma (B15 B16)	Pseudo-IAP	3	Cytosol	jan18_2024	2	571	IFN-gamma
IL-1alpha (B17 B18)	Pseudo-IAP	3	Cytosol	jan18_2024	2	14	IL-1alpha
IL-1beta (B19 B20)	Pseudo-IAP	3	Cytosol	jan18_2024	2	17	IL-1beta
IL-1ra (B21 B22)	Pseudo-IAP	3	Cytosol	jan18_2024	2	2035	IL-1ra
IL-2 (B23 B24)	Pseudo-IAP	3	Cytosol	jan18_2024	2	86	IL-2
IL-3 (C1 C2)	Pseudo-IAP	3	Cytosol	jan18_2024	2	818	IL-3
IL-4 (C3 C4)	Pseudo-IAP	3	Cytosol	jan18_2024	2	87	IL-4
IL-5 (C5 C6)	Pseudo-IAP	3	Cytosol	jan18_2024	2	16	IL-5
IL-6 (C7 C8)	Pseudo-IAP	3	Cytosol	jan18_2024	2	4	IL-6
IL-7 (C9 C10)	Pseudo-IAP	3	Cytosol	jan18_2024	2	157	IL-7
IL-10 (C11 C12)	Pseudo-IAP	3	Cytosol	jan18_2024	2	20	IL-10
IL-13 (C13 C14)	Pseudo-IAP	3	Cytosol	jan18_2024	2	1132	IL-13
IL-12 p70 (C15 C16)	Pseudo-IAP	3	Cytosol	jan18_2024	2	94	IL-12 p70
IL-16 (C17 C18)	Pseudo-IAP	3	Cytosol	jan18_2024	2	15	IL-16
IL-17 (C19 C20)	Pseudo-IAP	3	Cytosol	jan18_2024	2	17	IL-17
IL-23 (C21 C22)	Pseudo-IAP	3	Cytosol	jan18_2024	2	1330	IL-23
IL-27 (C23 C24)	Pseudo-IAP	3	Cytosol	jan18_2024	2	76	IL-27
IP-10 (D1 D2)	Pseudo-IAP	3	Cytosol	jan18_2024	2	45953	IP-10
I-TAC (D3 D4)	Pseudo-IAP	3	Cytosol	jan18_2024	2	291	I-TAC
KC (D5 D6)	Pseudo-IAP	3	Cytosol	jan18_2024	2	116	KC
M-CSF (D7 D8)	Pseudo-IAP	3	Cytosol	jan18_2024	2	2390	M-CSF
JE (D9 D10)	Pseudo-IAP	3	Cytosol	jan18_2024	2	12888	JE
MCP-5 (D11 D12)	Pseudo-IAP	3	Cytosol	jan18_2024	2	1267	MCP-5
MIG (D13 D14)	Pseudo-IAP	3	Cytosol	jan18_2024	2	28	MIG
MIP-1alpha (D15 D16)	Pseudo-IAP	3	Cytosol	jan18_2024	2	2587	MIP-1alpha
MIP-1beta (D17 D18)	Pseudo-IAP	3	Cytosol	jan18_2024	2	11	MIP-1beta
MIP-2 (D19 D20)	Pseudo-IAP	3	Cytosol	jan18_2024	2	25	MIP-2
RANTES (D21 D22)	Pseudo-IAP	3	Cytosol	jan18_2024	2	41682	RANTES
SDF-1 (D23 D24)	Pseudo-IAP	3	Cytosol	jan18_2024	2	354	SDF-1
TARC (E1 E2)	Pseudo-IAP	3	Cytosol	jan18_2024	2	1037	TARC
TIMP-1 (E3 E4)	Pseudo-IAP	3	Cytosol	jan18_2024	2	2207	TIMP-1
TNF-alpha (E5 E6)	Pseudo-IAP	3	Cytosol	jan18_2024	2	16	TNF-alpha
TREM-1 (E7 E8)	Pseudo-IAP	3	Cytosol	jan18_2024	2	605	TREM-1
Reference Spots (F1 F2)	Pseudo-IAP	3	Cytosol	jan18_2024	2	50817	Reference Spots (F1 F2)
NC (F23 F24)	Pseudo-IAP	3	Cytosol	jan18_2024	2	0	NC
Reference Spots (A1 A2)	scrRNA	3	Cytosol	oct16_2024	3	30361	Reference Spots (A1 A2)
Reference Spots (A23 A24)	scrRNA	3	Cytosol	oct16_2024	3	27391	Reference Spots (A23 A24)
BLC (B1 B2)	scrRNA	3	Cytosol	oct16_2024	3	482	BLC
C5/C5a (B3 B4)	scrRNA	3	Cytosol	oct16_2024	3	390	C5/C5a
G-CSF (B5 B6)	scrRNA	3	Cytosol	oct16_2024	3	362	G-CSF
GM-CSF (B7 B8)	scrRNA	3	Cytosol	oct16_2024	3	661	GM-CSF
I-309 (B9 B10)	scrRNA	3	Cytosol	oct16_2024	3	395	I-309
Eotaxin (B11 B12)	scrRNA	3	Cytosol	oct16_2024	3	352	Eotaxin
sICAM-1 (B13 B14)	scrRNA	3	Cytosol	oct16_2024	3	22300	sICAM-1
IFN-gamma (B15 B16)	scrRNA	3	Cytosol	oct16_2024	3	635	IFN-gamma
IL-1alpha (B17 B18)	scrRNA	3	Cytosol	oct16_2024	3	711	IL-1alpha
IL-1beta (B19 B20)	scrRNA	3	Cytosol	oct16_2024	3	461	IL-1beta
IL-1ra (B21 B22)	scrRNA	3	Cytosol	oct16_2024	3	1877	IL-1ra
IL-2 (B23 B24)	scrRNA	3	Cytosol	oct16_2024	3	319	IL-2
IL-3 (C1 C2)	scrRNA	3	Cytosol	oct16_2024	3	570	IL-3
IL-4 (C3 C4)	scrRNA	3	Cytosol	oct16_2024	3	464	IL-4
IL-5 (C5 C6)	scrRNA	3	Cytosol	oct16_2024	3	265	IL-5
IL-6 (C7 C8)	scrRNA	3	Cytosol	oct16_2024	3	785	IL-6
IL-7 (C9 C10)	scrRNA	3	Cytosol	oct16_2024	3	772	IL-7
IL-10 (C11 C12)	scrRNA	3	Cytosol	oct16_2024	3	333	IL-10
IL-13 (C13 C14)	scrRNA	3	Cytosol	oct16_2024	3	673	IL-13
IL-12 p70 (C15 C16)	scrRNA	3	Cytosol	oct16_2024	3	295	IL-12 p70
IL-16 (C17 C18)	scrRNA	3	Cytosol	oct16_2024	3	649	IL-16
IL-17 (C19 C20)	scrRNA	3	Cytosol	oct16_2024	3	420	IL-17
IL-23 (C21 C22)	scrRNA	3	Cytosol	oct16_2024	3	511	IL-23
IL-27 (C23 C24)	scrRNA	3	Cytosol	oct16_2024	3	475	IL-27
IP-10 (D1 D2)	scrRNA	3	Cytosol	oct16_2024	3	19680	IP-10
I-TAC (D3 D4)	scrRNA	3	Cytosol	oct16_2024	3	617	I-TAC
KC (D5 D6)	scrRNA	3	Cytosol	oct16_2024	3	1673	KC
M-CSF (D7 D8)	scrRNA	3	Cytosol	oct16_2024	3	3816	M-CSF
JE (D9 D10)	scrRNA	3	Cytosol	oct16_2024	3	12664	JE
MCP-5 (D11 D12)	scrRNA	3	Cytosol	oct16_2024	3	1906	MCP-5
MIG (D13 D14)	scrRNA	3	Cytosol	oct16_2024	3	2135	MIG
MIP-1alpha (D15 D16)	scrRNA	3	Cytosol	oct16_2024	3	3712	MIP-1alpha
MIP-1beta (D17 D18)	scrRNA	3	Cytosol	oct16_2024	3	809	MIP-1beta
MIP-2 (D19 D20)	scrRNA	3	Cytosol	oct16_2024	3	682	MIP-2
RANTES (D21 D22)	scrRNA	3	Cytosol	oct16_2024	3	13143	RANTES
SDF-1 (D23 D24)	scrRNA	3	Cytosol	oct16_2024	3	2305	SDF-1
TARC (E1 E2)	scrRNA	3	Cytosol	oct16_2024	3	816	TARC
TIMP-1 (E3 E4)	scrRNA	3	Cytosol	oct16_2024	3	7977	TIMP-1
TNF-alpha (E5 E6)	scrRNA	3	Cytosol	oct16_2024	3	880	TNF-alpha
TREM-1 (E7 E8)	scrRNA	3	Cytosol	oct16_2024	3	1036	TREM-1
Reference Spots (F1 F2)	scrRNA	3	Cytosol	oct16_2024	3	28481	Reference Spots (F1 F2)
NC (F23 F24)	scrRNA	3	Cytosol	oct16_2024	3	0	NC
Reference Spots (A1 A2)	scrRNA	2	Cytosol	oct16_2024	3	30476	Reference Spots (A1 A2)
Reference Spots (A23 A24)	scrRNA	2	Cytosol	oct16_2024	3	29682	Reference Spots (A23 A24)
BLC (B1 B2)	scrRNA	2	Cytosol	oct16_2024	3	738	BLC
C5/C5a (B3 B4)	scrRNA	2	Cytosol	oct16_2024	3	566	C5/C5a
G-CSF (B5 B6)	scrRNA	2	Cytosol	oct16_2024	3	571	G-CSF
GM-CSF (B7 B8)	scrRNA	2	Cytosol	oct16_2024	3	947	GM-CSF
I-309 (B9 B10)	scrRNA	2	Cytosol	oct16_2024	3	513	I-309
Eotaxin (B11 B12)	scrRNA	2	Cytosol	oct16_2024	3	604	Eotaxin
sICAM-1 (B13 B14)	scrRNA	2	Cytosol	oct16_2024	3	24930	sICAM-1
IFN-gamma (B15 B16)	scrRNA	2	Cytosol	oct16_2024	3	731	IFN-gamma
IL-1alpha (B17 B18)	scrRNA	2	Cytosol	oct16_2024	3	760	IL-1alpha
IL-1beta (B19 B20)	scrRNA	2	Cytosol	oct16_2024	3	414	IL-1beta
IL-1ra (B21 B22)	scrRNA	2	Cytosol	oct16_2024	3	1813	IL-1ra
IL-2 (B23 B24)	scrRNA	2	Cytosol	oct16_2024	3	95	IL-2
IL-3 (C1 C2)	scrRNA	2	Cytosol	oct16_2024	3	822	IL-3
IL-4 (C3 C4)	scrRNA	2	Cytosol	oct16_2024	3	628	IL-4
IL-5 (C5 C6)	scrRNA	2	Cytosol	oct16_2024	3	470	IL-5
IL-6 (C7 C8)	scrRNA	2	Cytosol	oct16_2024	3	1111	IL-6
IL-7 (C9 C10)	scrRNA	2	Cytosol	oct16_2024	3	737	IL-7
IL-10 (C11 C12)	scrRNA	2	Cytosol	oct16_2024	3	490	IL-10
IL-13 (C13 C14)	scrRNA	2	Cytosol	oct16_2024	3	671	IL-13
IL-12 p70 (C15 C16)	scrRNA	2	Cytosol	oct16_2024	3	256	IL-12 p70
IL-16 (C17 C18)	scrRNA	2	Cytosol	oct16_2024	3	480	IL-16
IL-17 (C19 C20)	scrRNA	2	Cytosol	oct16_2024	3	233	IL-17
IL-23 (C21 C22)	scrRNA	2	Cytosol	oct16_2024	3	323	IL-23
IL-27 (C23 C24)	scrRNA	2	Cytosol	oct16_2024	3	135	IL-27
IP-10 (D1 D2)	scrRNA	2	Cytosol	oct16_2024	3	19398	IP-10
I-TAC (D3 D4)	scrRNA	2	Cytosol	oct16_2024	3	796	I-TAC
KC (D5 D6)	scrRNA	2	Cytosol	oct16_2024	3	2190	KC
M-CSF (D7 D8)	scrRNA	2	Cytosol	oct16_2024	3	4167	M-CSF
JE (D9 D10)	scrRNA	2	Cytosol	oct16_2024	3	12354	JE
MCP-5 (D11 D12)	scrRNA	2	Cytosol	oct16_2024	3	2214	MCP-5
MIG (D13 D14)	scrRNA	2	Cytosol	oct16_2024	3	2137	MIG
MIP-1alpha (D15 D16)	scrRNA	2	Cytosol	oct16_2024	3	3192	MIP-1alpha
MIP-1beta (D17 D18)	scrRNA	2	Cytosol	oct16_2024	3	241	MIP-1beta
MIP-2 (D19 D20)	scrRNA	2	Cytosol	oct16_2024	3	291	MIP-2
RANTES (D21 D22)	scrRNA	2	Cytosol	oct16_2024	3	13022	RANTES
SDF-1 (D23 D24)	scrRNA	2	Cytosol	oct16_2024	3	1835	SDF-1
TARC (E1 E2)	scrRNA	2	Cytosol	oct16_2024	3	767	TARC
TIMP-1 (E3 E4)	scrRNA	2	Cytosol	oct16_2024	3	9817	TIMP-1
TNF-alpha (E5 E6)	scrRNA	2	Cytosol	oct16_2024	3	1173	TNF-alpha
TREM-1 (E7 E8)	scrRNA	2	Cytosol	oct16_2024	3	1119	TREM-1
Reference Spots (F1 F2)	scrRNA	2	Cytosol	oct16_2024	3	24243	Reference Spots (F1 F2)
NC (F23 F24)	scrRNA	2	Cytosol	oct16_2024	3	0	NC
Reference Spots (A1 A2)	scrRNA	1	Cytosol	oct16_2024	3	25450	Reference Spots (A1 A2)
Reference Spots (A23 A24)	scrRNA	1	Cytosol	oct16_2024	3	26298	Reference Spots (A23 A24)
BLC (B1 B2)	scrRNA	1	Cytosol	oct16_2024	3	295	BLC
C5/C5a (B3 B4)	scrRNA	1	Cytosol	oct16_2024	3	120	C5/C5a
G-CSF (B5 B6)	scrRNA	1	Cytosol	oct16_2024	3	189	G-CSF
GM-CSF (B7 B8)	scrRNA	1	Cytosol	oct16_2024	3	550	GM-CSF
I-309 (B9 B10)	scrRNA	1	Cytosol	oct16_2024	3	125	I-309
Eotaxin (B11 B12)	scrRNA	1	Cytosol	oct16_2024	3	126	Eotaxin
sICAM-1 (B13 B14)	scrRNA	1	Cytosol	oct16_2024	3	24283	sICAM-1
IFN-gamma (B15 B16)	scrRNA	1	Cytosol	oct16_2024	3	420	IFN-gamma
IL-1alpha (B17 B18)	scrRNA	1	Cytosol	oct16_2024	3	466	IL-1alpha
IL-1beta (B19 B20)	scrRNA	1	Cytosol	oct16_2024	3	215	IL-1beta
IL-1ra (B21 B22)	scrRNA	1	Cytosol	oct16_2024	3	1890	IL-1ra
IL-2 (B23 B24)	scrRNA	1	Cytosol	oct16_2024	3	115	IL-2
IL-3 (C1 C2)	scrRNA	1	Cytosol	oct16_2024	3	410	IL-3
IL-4 (C3 C4)	scrRNA	1	Cytosol	oct16_2024	3	227	IL-4
IL-5 (C5 C6)	scrRNA	1	Cytosol	oct16_2024	3	71	IL-5
IL-6 (C7 C8)	scrRNA	1	Cytosol	oct16_2024	3	788	IL-6
IL-7 (C9 C10)	scrRNA	1	Cytosol	oct16_2024	3	347	IL-7
IL-10 (C11 C12)	scrRNA	1	Cytosol	oct16_2024	3	102	IL-10
IL-13 (C13 C14)	scrRNA	1	Cytosol	oct16_2024	3	291	IL-13
IL-12 p70 (C15 C16)	scrRNA	1	Cytosol	oct16_2024	3	120	IL-12 p70
IL-16 (C17 C18)	scrRNA	1	Cytosol	oct16_2024	3	474	IL-16
IL-17 (C19 C20)	scrRNA	1	Cytosol	oct16_2024	3	172	IL-17
IL-23 (C21 C22)	scrRNA	1	Cytosol	oct16_2024	3	411	IL-23
IL-27 (C23 C24)	scrRNA	1	Cytosol	oct16_2024	3	309	IL-27
IP-10 (D1 D2)	scrRNA	1	Cytosol	oct16_2024	3	17520	IP-10
I-TAC (D3 D4)	scrRNA	1	Cytosol	oct16_2024	3	382	I-TAC
KC (D5 D6)	scrRNA	1	Cytosol	oct16_2024	3	1665	KC
M-CSF (D7 D8)	scrRNA	1	Cytosol	oct16_2024	3	4071	M-CSF
JE (D9 D10)	scrRNA	1	Cytosol	oct16_2024	3	12109	JE
MCP-5 (D11 D12)	scrRNA	1	Cytosol	oct16_2024	3	1600	MCP-5
MIG (D13 D14)	scrRNA	1	Cytosol	oct16_2024	3	1408	MIG
MIP-1alpha (D15 D16)	scrRNA	1	Cytosol	oct16_2024	3	2906	MIP-1alpha
MIP-1beta (D17 D18)	scrRNA	1	Cytosol	oct16_2024	3	558	MIP-1beta
MIP-2 (D19 D20)	scrRNA	1	Cytosol	oct16_2024	3	486	MIP-2
RANTES (D21 D22)	scrRNA	1	Cytosol	oct16_2024	3	12235	RANTES
SDF-1 (D23 D24)	scrRNA	1	Cytosol	oct16_2024	3	2459	SDF-1
TARC (E1 E2)	scrRNA	1	Cytosol	oct16_2024	3	624	TARC
TIMP-1 (E3 E4)	scrRNA	1	Cytosol	oct16_2024	3	8752	TIMP-1
TNF-alpha (E5 E6)	scrRNA	1	Cytosol	oct16_2024	3	780	TNF-alpha
TREM-1 (E7 E8)	scrRNA	1	Cytosol	oct16_2024	3	913	TREM-1
Reference Spots (F1 F2)	scrRNA	1	Cytosol	oct16_2024	3	24063	Reference Spots (F1 F2)
NC (F23 F24)	scrRNA	1	Cytosol	oct16_2024	3	0	NC
Reference Spots (A1 A2)	scrRNA	3	Media	oct16_2024	3	26160	Reference Spots (A1 A2)
Reference Spots (A23 A24)	scrRNA	3	Media	oct16_2024	3	21661	Reference Spots (A23 A24)
BLC (B1 B2)	scrRNA	3	Media	oct16_2024	3	1056	BLC
C5/C5a (B3 B4)	scrRNA	3	Media	oct16_2024	3	284	C5/C5a
G-CSF (B5 B6)	scrRNA	3	Media	oct16_2024	3	1716	G-CSF
GM-CSF (B7 B8)	scrRNA	3	Media	oct16_2024	3	1501	GM-CSF
I-309 (B9 B10)	scrRNA	3	Media	oct16_2024	3	399	I-309
Eotaxin (B11 B12)	scrRNA	3	Media	oct16_2024	3	593	Eotaxin
sICAM-1 (B13 B14)	scrRNA	3	Media	oct16_2024	3	6110	sICAM-1
IFN-gamma (B15 B16)	scrRNA	3	Media	oct16_2024	3	529	IFN-gamma
IL-1alpha (B17 B18)	scrRNA	3	Media	oct16_2024	3	395	IL-1alpha
IL-1beta (B19 B20)	scrRNA	3	Media	oct16_2024	3	231	IL-1beta
IL-1ra (B21 B22)	scrRNA	3	Media	oct16_2024	3	4094	IL-1ra
IL-2 (B23 B24)	scrRNA	3	Media	oct16_2024	3	180	IL-2
IL-3 (C1 C2)	scrRNA	3	Media	oct16_2024	3	991	IL-3
IL-4 (C3 C4)	scrRNA	3	Media	oct16_2024	3	325	IL-4
IL-5 (C5 C6)	scrRNA	3	Media	oct16_2024	3	895	IL-5
IL-6 (C7 C8)	scrRNA	3	Media	oct16_2024	3	10151	IL-6
IL-7 (C9 C10)	scrRNA	3	Media	oct16_2024	3	805	IL-7
IL-10 (C11 C12)	scrRNA	3	Media	oct16_2024	3	844	IL-10
IL-13 (C13 C14)	scrRNA	3	Media	oct16_2024	3	330	IL-13
IL-12 p70 (C15 C16)	scrRNA	3	Media	oct16_2024	3	445	IL-12 p70
IL-16 (C17 C18)	scrRNA	3	Media	oct16_2024	3	919	IL-16
IL-17 (C19 C20)	scrRNA	3	Media	oct16_2024	3	403	IL-17
IL-23 (C21 C22)	scrRNA	3	Media	oct16_2024	3	597	IL-23
IL-27 (C23 C24)	scrRNA	3	Media	oct16_2024	3	390	IL-27
IP-10 (D1 D2)	scrRNA	3	Media	oct16_2024	3	18444	IP-10
I-TAC (D3 D4)	scrRNA	3	Media	oct16_2024	3	751	I-TAC
KC (D5 D6)	scrRNA	3	Media	oct16_2024	3	25458	KC
M-CSF (D7 D8)	scrRNA	3	Media	oct16_2024	3	6942	M-CSF
JE (D9 D10)	scrRNA	3	Media	oct16_2024	3	13705	JE
MCP-5 (D11 D12)	scrRNA	3	Media	oct16_2024	3	15128	MCP-5
MIG (D13 D14)	scrRNA	3	Media	oct16_2024	3	1539	MIG
MIP-1alpha (D15 D16)	scrRNA	3	Media	oct16_2024	3	14652	MIP-1alpha
MIP-1beta (D17 D18)	scrRNA	3	Media	oct16_2024	3	16296	MIP-1beta
MIP-2 (D19 D20)	scrRNA	3	Media	oct16_2024	3	8733	MIP-2
RANTES (D21 D22)	scrRNA	3	Media	oct16_2024	3	19445	RANTES
SDF-1 (D23 D24)	scrRNA	3	Media	oct16_2024	3	2596	SDF-1
TARC (E1 E2)	scrRNA	3	Media	oct16_2024	3	447	TARC
TIMP-1 (E3 E4)	scrRNA	3	Media	oct16_2024	3	22482	TIMP-1
TNF-alpha (E5 E6)	scrRNA	3	Media	oct16_2024	3	7311	TNF-alpha
TREM-1 (E7 E8)	scrRNA	3	Media	oct16_2024	3	492	TREM-1
Reference Spots (F1 F2)	scrRNA	3	Media	oct16_2024	3	25488	Reference Spots (F1 F2)
NC (F23 F24)	scrRNA	3	Media	oct16_2024	3	0	NC
Reference Spots (A1 A2)	scrRNA	2	Media	oct16_2024	3	28763	Reference Spots (A1 A2)
Reference Spots (A23 A24)	scrRNA	2	Media	oct16_2024	3	18839	Reference Spots (A23 A24)
BLC (B1 B2)	scrRNA	2	Media	oct16_2024	3	740	BLC
C5/C5a (B3 B4)	scrRNA	2	Media	oct16_2024	3	470	C5/C5a
G-CSF (B5 B6)	scrRNA	2	Media	oct16_2024	3	2021	G-CSF
GM-CSF (B7 B8)	scrRNA	2	Media	oct16_2024	3	1813	GM-CSF
I-309 (B9 B10)	scrRNA	2	Media	oct16_2024	3	499	I-309
Eotaxin (B11 B12)	scrRNA	2	Media	oct16_2024	3	761	Eotaxin
sICAM-1 (B13 B14)	scrRNA	2	Media	oct16_2024	3	6526	sICAM-1
IFN-gamma (B15 B16)	scrRNA	2	Media	oct16_2024	3	711	IFN-gamma
IL-1alpha (B17 B18)	scrRNA	2	Media	oct16_2024	3	604	IL-1alpha
IL-1beta (B19 B20)	scrRNA	2	Media	oct16_2024	3	330	IL-1beta
IL-1ra (B21 B22)	scrRNA	2	Media	oct16_2024	3	4842	IL-1ra
IL-2 (B23 B24)	scrRNA	2	Media	oct16_2024	3	225	IL-2
IL-3 (C1 C2)	scrRNA	2	Media	oct16_2024	3	434	IL-3
IL-4 (C3 C4)	scrRNA	2	Media	oct16_2024	3	499	IL-4
IL-5 (C5 C6)	scrRNA	2	Media	oct16_2024	3	650	IL-5
IL-6 (C7 C8)	scrRNA	2	Media	oct16_2024	3	11891	IL-6
IL-7 (C9 C10)	scrRNA	2	Media	oct16_2024	3	655	IL-7
IL-10 (C11 C12)	scrRNA	2	Media	oct16_2024	3	779	IL-10
IL-13 (C13 C14)	scrRNA	2	Media	oct16_2024	3	673	IL-13
IL-12 p70 (C15 C16)	scrRNA	2	Media	oct16_2024	3	378	IL-12 p70
IL-16 (C17 C18)	scrRNA	2	Media	oct16_2024	3	986	IL-16
IL-17 (C19 C20)	scrRNA	2	Media	oct16_2024	3	505	IL-17
IL-23 (C21 C22)	scrRNA	2	Media	oct16_2024	3	590	IL-23
IL-27 (C23 C24)	scrRNA	2	Media	oct16_2024	3	404	IL-27
IP-10 (D1 D2)	scrRNA	2	Media	oct16_2024	3	23451	IP-10
I-TAC (D3 D4)	scrRNA	2	Media	oct16_2024	3	667	I-TAC
KC (D5 D6)	scrRNA	2	Media	oct16_2024	3	23294	KC
M-CSF (D7 D8)	scrRNA	2	Media	oct16_2024	3	7213	M-CSF
JE (D9 D10)	scrRNA	2	Media	oct16_2024	3	16784	JE
MCP-5 (D11 D12)	scrRNA	2	Media	oct16_2024	3	17561	MCP-5
MIG (D13 D14)	scrRNA	2	Media	oct16_2024	3	2046	MIG
MIP-1alpha (D15 D16)	scrRNA	2	Media	oct16_2024	3	18688	MIP-1alpha
MIP-1beta (D17 D18)	scrRNA	2	Media	oct16_2024	3	20150	MIP-1beta
MIP-2 (D19 D20)	scrRNA	2	Media	oct16_2024	3	11024	MIP-2
RANTES (D21 D22)	scrRNA	2	Media	oct16_2024	3	22390	RANTES
SDF-1 (D23 D24)	scrRNA	2	Media	oct16_2024	3	3063	SDF-1
TARC (E1 E2)	scrRNA	2	Media	oct16_2024	3	604	TARC
TIMP-1 (E3 E4)	scrRNA	2	Media	oct16_2024	3	21547	TIMP-1
TNF-alpha (E5 E6)	scrRNA	2	Media	oct16_2024	3	6546	TNF-alpha
TREM-1 (E7 E8)	scrRNA	2	Media	oct16_2024	3	393	TREM-1
Reference Spots (F1 F2)	scrRNA	2	Media	oct16_2024	3	27362	Reference Spots (F1 F2)
NC (F23 F24)	scrRNA	2	Media	oct16_2024	3	0	NC
Reference Spots (A1 A2)	scrRNA	1	Media	oct16_2024	3	23449	Reference Spots (A1 A2)
Reference Spots (A23 A24)	scrRNA	1	Media	oct16_2024	3	19855	Reference Spots (A23 A24)
BLC (B1 B2)	scrRNA	1	Media	oct16_2024	3	693	BLC
C5/C5a (B3 B4)	scrRNA	1	Media	oct16_2024	3	393	C5/C5a
G-CSF (B5 B6)	scrRNA	1	Media	oct16_2024	3	1556	G-CSF
GM-CSF (B7 B8)	scrRNA	1	Media	oct16_2024	3	1704	GM-CSF
I-309 (B9 B10)	scrRNA	1	Media	oct16_2024	3	513	I-309
Eotaxin (B11 B12)	scrRNA	1	Media	oct16_2024	3	621	Eotaxin
sICAM-1 (B13 B14)	scrRNA	1	Media	oct16_2024	3	4895	sICAM-1
IFN-gamma (B15 B16)	scrRNA	1	Media	oct16_2024	3	495	IFN-gamma
IL-1alpha (B17 B18)	scrRNA	1	Media	oct16_2024	3	424	IL-1alpha
IL-1beta (B19 B20)	scrRNA	1	Media	oct16_2024	3	327	IL-1beta
IL-1ra (B21 B22)	scrRNA	1	Media	oct16_2024	3	4225	IL-1ra
IL-2 (B23 B24)	scrRNA	1	Media	oct16_2024	3	273	IL-2
IL-3 (C1 C2)	scrRNA	1	Media	oct16_2024	3	565	IL-3
IL-4 (C3 C4)	scrRNA	1	Media	oct16_2024	3	463	IL-4
IL-5 (C5 C6)	scrRNA	1	Media	oct16_2024	3	794	IL-5
IL-6 (C7 C8)	scrRNA	1	Media	oct16_2024	3	10298	IL-6
IL-7 (C9 C10)	scrRNA	1	Media	oct16_2024	3	503	IL-7
IL-10 (C11 C12)	scrRNA	1	Media	oct16_2024	3	494	IL-10
IL-13 (C13 C14)	scrRNA	1	Media	oct16_2024	3	474	IL-13
IL-12 p70 (C15 C16)	scrRNA	1	Media	oct16_2024	3	422	IL-12 p70
IL-16 (C17 C18)	scrRNA	1	Media	oct16_2024	3	624	IL-16
IL-17 (C19 C20)	scrRNA	1	Media	oct16_2024	3	367	IL-17
IL-23 (C21 C22)	scrRNA	1	Media	oct16_2024	3	613	IL-23
IL-27 (C23 C24)	scrRNA	1	Media	oct16_2024	3	424	IL-27
IP-10 (D1 D2)	scrRNA	1	Media	oct16_2024	3	21709	IP-10
I-TAC (D3 D4)	scrRNA	1	Media	oct16_2024	3	773	I-TAC
KC (D5 D6)	scrRNA	1	Media	oct16_2024	3	23065	KC
M-CSF (D7 D8)	scrRNA	1	Media	oct16_2024	3	5644	M-CSF
JE (D9 D10)	scrRNA	1	Media	oct16_2024	3	13048	JE
MCP-5 (D11 D12)	scrRNA	1	Media	oct16_2024	3	13787	MCP-5
MIG (D13 D14)	scrRNA	1	Media	oct16_2024	3	1565	MIG
MIP-1alpha (D15 D16)	scrRNA	1	Media	oct16_2024	3	15869	MIP-1alpha
MIP-1beta (D17 D18)	scrRNA	1	Media	oct16_2024	3	13419	MIP-1beta
MIP-2 (D19 D20)	scrRNA	1	Media	oct16_2024	3	7277	MIP-2
RANTES (D21 D22)	scrRNA	1	Media	oct16_2024	3	21174	RANTES
SDF-1 (D23 D24)	scrRNA	1	Media	oct16_2024	3	2780	SDF-1
TARC (E1 E2)	scrRNA	1	Media	oct16_2024	3	574	TARC
TIMP-1 (E3 E4)	scrRNA	1	Media	oct16_2024	3	22511	TIMP-1
TNF-alpha (E5 E6)	scrRNA	1	Media	oct16_2024	3	6499	TNF-alpha
TREM-1 (E7 E8)	scrRNA	1	Media	oct16_2024	3	403	TREM-1
Reference Spots (F1 F2)	scrRNA	1	Media	oct16_2024	3	26795	Reference Spots (F1 F2)
NC (F23 F24)	scrRNA	1	Media	oct16_2024	3	0	NC
Reference Spots (A1 A2)	IAP	4	Media	oct16_2024	3	17647	Reference Spots (A1 A2)
Reference Spots (A23 A24)	IAP	4	Media	oct16_2024	3	26242	Reference Spots (A23 A24)
BLC (B1 B2)	IAP	4	Media	oct16_2024	3	380	BLC
C5/C5a (B3 B4)	IAP	4	Media	oct16_2024	3	262	C5/C5a
G-CSF (B5 B6)	IAP	4	Media	oct16_2024	3	1715	G-CSF
GM-CSF (B7 B8)	IAP	4	Media	oct16_2024	3	1805	GM-CSF
I-309 (B9 B10)	IAP	4	Media	oct16_2024	3	475	I-309
Eotaxin (B11 B12)	IAP	4	Media	oct16_2024	3	517	Eotaxin
sICAM-1 (B13 B14)	IAP	4	Media	oct16_2024	3	5706	sICAM-1
IFN-gamma (B15 B16)	IAP	4	Media	oct16_2024	3	495	IFN-gamma
IL-1alpha (B17 B18)	IAP	4	Media	oct16_2024	3	444	IL-1alpha
IL-1beta (B19 B20)	IAP	4	Media	oct16_2024	3	305	IL-1beta
IL-1ra (B21 B22)	IAP	4	Media	oct16_2024	3	5799	IL-1ra
IL-2 (B23 B24)	IAP	4	Media	oct16_2024	3	232	IL-2
IL-3 (C1 C2)	IAP	4	Media	oct16_2024	3	300	IL-3
IL-4 (C3 C4)	IAP	4	Media	oct16_2024	3	309	IL-4
IL-5 (C5 C6)	IAP	4	Media	oct16_2024	3	772	IL-5
IL-6 (C7 C8)	IAP	4	Media	oct16_2024	3	10518	IL-6
IL-7 (C9 C10)	IAP	4	Media	oct16_2024	3	459	IL-7
IL-10 (C11 C12)	IAP	4	Media	oct16_2024	3	459	IL-10
IL-13 (C13 C14)	IAP	4	Media	oct16_2024	3	405	IL-13
IL-12 p70 (C15 C16)	IAP	4	Media	oct16_2024	3	651	IL-12 p70
IL-16 (C17 C18)	IAP	4	Media	oct16_2024	3	933	IL-16
IL-17 (C19 C20)	IAP	4	Media	oct16_2024	3	502	IL-17
IL-23 (C21 C22)	IAP	4	Media	oct16_2024	3	864	IL-23
IL-27 (C23 C24)	IAP	4	Media	oct16_2024	3	439	IL-27
IP-10 (D1 D2)	IAP	4	Media	oct16_2024	3	13961	IP-10
I-TAC (D3 D4)	IAP	4	Media	oct16_2024	3	449	I-TAC
KC (D5 D6)	IAP	4	Media	oct16_2024	3	22588	KC
M-CSF (D7 D8)	IAP	4	Media	oct16_2024	3	5630	M-CSF
JE (D9 D10)	IAP	4	Media	oct16_2024	3	12199	JE
MCP-5 (D11 D12)	IAP	4	Media	oct16_2024	3	14483	MCP-5
MIG (D13 D14)	IAP	4	Media	oct16_2024	3	849	MIG
MIP-1alpha (D15 D16)	IAP	4	Media	oct16_2024	3	15206	MIP-1alpha
MIP-1beta (D17 D18)	IAP	4	Media	oct16_2024	3	18725	MIP-1beta
MIP-2 (D19 D20)	IAP	4	Media	oct16_2024	3	10699	MIP-2
RANTES (D21 D22)	IAP	4	Media	oct16_2024	3	27021	RANTES
SDF-1 (D23 D24)	IAP	4	Media	oct16_2024	3	3524	SDF-1
TARC (E1 E2)	IAP	4	Media	oct16_2024	3	341	TARC
TIMP-1 (E3 E4)	IAP	4	Media	oct16_2024	3	14871	TIMP-1
TNF-alpha (E5 E6)	IAP	4	Media	oct16_2024	3	5929	TNF-alpha
TREM-1 (E7 E8)	IAP	4	Media	oct16_2024	3	306	TREM-1
Reference Spots (F1 F2)	IAP	4	Media	oct16_2024	3	15874	Reference Spots (F1 F2)
NC (F23 F24)	IAP	4	Media	oct16_2024	3	0	NC
Reference Spots (A1 A2)	Control	4	Media	oct16_2024	3	19333	Reference Spots (A1 A2)
Reference Spots (A23 A24)	Control	4	Media	oct16_2024	3	30899	Reference Spots (A23 A24)
BLC (B1 B2)	Control	4	Media	oct16_2024	3	352	BLC
C5/C5a (B3 B4)	Control	4	Media	oct16_2024	3	295	C5/C5a
G-CSF (B5 B6)	Control	4	Media	oct16_2024	3	1980	G-CSF
GM-CSF (B7 B8)	Control	4	Media	oct16_2024	3	1672	GM-CSF
I-309 (B9 B10)	Control	4	Media	oct16_2024	3	426	I-309
Eotaxin (B11 B12)	Control	4	Media	oct16_2024	3	505	Eotaxin
sICAM-1 (B13 B14)	Control	4	Media	oct16_2024	3	5553	sICAM-1
IFN-gamma (B15 B16)	Control	4	Media	oct16_2024	3	580	IFN-gamma
IL-1alpha (B17 B18)	Control	4	Media	oct16_2024	3	524	IL-1alpha
IL-1beta (B19 B20)	Control	4	Media	oct16_2024	3	348	IL-1beta
IL-1ra (B21 B22)	Control	4	Media	oct16_2024	3	4059	IL-1ra
IL-2 (B23 B24)	Control	4	Media	oct16_2024	3	263	IL-2
IL-3 (C1 C2)	Control	4	Media	oct16_2024	3	362	IL-3
IL-4 (C3 C4)	Control	4	Media	oct16_2024	3	325	IL-4
IL-5 (C5 C6)	Control	4	Media	oct16_2024	3	648	IL-5
IL-6 (C7 C8)	Control	4	Media	oct16_2024	3	6335	IL-6
IL-7 (C9 C10)	Control	4	Media	oct16_2024	3	616	IL-7
IL-10 (C11 C12)	Control	4	Media	oct16_2024	3	322	IL-10
IL-13 (C13 C14)	Control	4	Media	oct16_2024	3	385	IL-13
IL-12 p70 (C15 C16)	Control	4	Media	oct16_2024	3	221	IL-12 p70
IL-16 (C17 C18)	Control	4	Media	oct16_2024	3	931	IL-16
IL-17 (C19 C20)	Control	4	Media	oct16_2024	3	550	IL-17
IL-23 (C21 C22)	Control	4	Media	oct16_2024	3	678	IL-23
IL-27 (C23 C24)	Control	4	Media	oct16_2024	3	398	IL-27
IP-10 (D1 D2)	Control	4	Media	oct16_2024	3	15356	IP-10
I-TAC (D3 D4)	Control	4	Media	oct16_2024	3	598	I-TAC
KC (D5 D6)	Control	4	Media	oct16_2024	3	24411	KC
M-CSF (D7 D8)	Control	4	Media	oct16_2024	3	5794	M-CSF
JE (D9 D10)	Control	4	Media	oct16_2024	3	15058	JE
MCP-5 (D11 D12)	Control	4	Media	oct16_2024	3	8795	MCP-5
MIG (D13 D14)	Control	4	Media	oct16_2024	3	454	MIG
MIP-1alpha (D15 D16)	Control	4	Media	oct16_2024	3	8580	MIP-1alpha
MIP-1beta (D17 D18)	Control	4	Media	oct16_2024	3	10696	MIP-1beta
MIP-2 (D19 D20)	Control	4	Media	oct16_2024	3	12277	MIP-2
RANTES (D21 D22)	Control	4	Media	oct16_2024	3	26125	RANTES
SDF-1 (D23 D24)	Control	4	Media	oct16_2024	3	3334	SDF-1
TARC (E1 E2)	Control	4	Media	oct16_2024	3	336	TARC
TIMP-1 (E3 E4)	Control	4	Media	oct16_2024	3	18125	TIMP-1
TNF-alpha (E5 E6)	Control	4	Media	oct16_2024	3	7137	TNF-alpha
TREM-1 (E7 E8)	Control	4	Media	oct16_2024	3	496	TREM-1
Reference Spots (F1 F2)	Control	4	Media	oct16_2024	3	21311	Reference Spots (F1 F2)
NC (F23 F24)	Control	4	Media	oct16_2024	3	0	NC

## Sheet: Fig 6c with stats
Gene	Condition	Fraction	log2FC	mean_Normalized_Value	SD_Normalized_Value	mean_Value	SD_Raw_Value	std_error_norm	std_error_raw	xmin_norm	xmax_norm	xmin_raw	xmax_raw	term	contrast	null.value	estimate	std.error	statistic	adj.p.value
BLC	IAP	Cytosol	-0.0678537	0.324639	0.281378	165.667	143.667	0.162454	82.9464	0.162185	0.487092	82.7202	248.613	Condition	IAP - Control	0	-0.0156333	0.330329	-0.0473266	0.9999172040053865
BLC	IAP	Media	0.485651	1.08875	0.801776	348.75	250.415	0.400888	125.207	0.687863	1.48964	223.543	473.957	Condition	IAP - Control	0	0.311193	0.487021	0.638972	0.865026
BLC	Pseudo-IAP	Cytosol	-0.059254	0.326579	0.273765	167	142.313	0.158058	82.1645	0.168521	0.484637	84.8355	249.164	Condition	Pseudo-IAP - Control	0	-0.0136924	0.330329	-0.0414509	0.9999441997921991
BLC	Pseudo-IAP	Media	-0.875114	0.423933	0.239491	179.667	184.885	0.13827	106.743	0.285663	0.562203	72.9235	286.41	Condition	Pseudo-IAP - Control	0	-0.353625	0.526043	-0.672237	0.848052
BLC	scrRNA	Cytosol	2.33996	1.72276	0.641988	505	222.394	0.370652	128.399	1.35211	2.09341	376.601	633.399	Condition	scrRNA - Control	0	1.38249	0.330329	4.18518	0.00770319
BLC	scrRNA	Media	2.03575	3.18827	0.759258	829.667	197.414	0.438358	113.977	2.74991	3.62662	715.69	943.644	Condition	scrRNA - Control	0	2.41071	0.526043	4.58272	0.00244972
BLC	Control	Cytosol	0	0.340272	0.297379	168.667	163.295	0.171692	94.2785	0.16858	0.511964	74.3881	262.945	NA	NA	NA	NA	NA	NA	NA
BLC	Control	Media	0	0.777558	0.718238	234	151.017	0.359119	75.5083	0.418439	1.13668	158.492	309.508	NA	NA	NA	NA	NA	NA	NA
C5/C5a	IAP	Cytosol	0.773326	0.122117	0.16849	60	80.895	0.0972779	46.7047	0.0248393	0.219395	13.2953	106.705	Condition	IAP - Control	0	0.0506705	0.302617	0.167441	0.9964296860711228
C5/C5a	IAP	Media	0.405606	0.633715	0.627962	191.75	162.358	0.313981	81.1792	0.319734	0.947696	110.571	272.929	Condition	IAP - Control	0	0.155311	0.389138	0.399117	0.960038
C5/C5a	Pseudo-IAP	Cytosol	0.861446	0.129809	0.171424	64.6667	82.809	0.0989718	47.8098	0.0308368	0.22878	16.8569	112.476	Condition	Pseudo-IAP - Control	0	0.0583618	0.302617	0.192857	0.9945948892063575
C5/C5a	Pseudo-IAP	Media	-1.90705	0.12756	0.214828	71.6667	122.402	0.124031	70.669	0.00352945	0.251591	0.997642	142.336	Condition	Pseudo-IAP - Control	0	-0.350843	0.420317	-0.834712	0.754368
C5/C5a	scrRNA	Cytosol	4.07532	1.20442	0.696309	358.667	224.645	0.402014	129.699	0.802404	1.60643	228.968	488.365	Condition	scrRNA - Control	0	1.13297	0.302617	3.74391	0.0140816
C5/C5a	scrRNA	Media	1.61481	1.46522	0.329402	382.333	93.4577	0.19018	53.9578	1.27504	1.6554	328.376	436.291	Condition	scrRNA - Control	0	0.986812	0.420317	2.34778	0.100238
C5/C5a	Control	Cytosol	0	0.0714468	0.0827168	38.6667	50.6491	0.0477566	29.2423	0.0236902	0.119203	9.42438	67.9089	NA	NA	NA	NA	NA	NA	NA
C5/C5a	Control	Media	0	0.478404	0.715597	127	144.113	0.357799	72.0567	0.120605	0.836203	54.9433	199.057	NA	NA	NA	NA	NA	NA	NA
Eotaxin	IAP	Cytosol	-0.138975	0.164418	0.152754	83	75.0267	0.0881926	43.3167	0.0762258	0.252611	39.6833	126.317	Condition	IAP - Control	0	-0.0166264	0.321329	-0.0517427	0.9998919271226193
Eotaxin	IAP	Media	0.165523	0.732419	1.46484	129.25	258.5	0.732419	129.25	0	1.46484	0	258.5	Condition	IAP - Control	0	0.0793906	0.763251	0.104016	0.999196
Eotaxin	Pseudo-IAP	Cytosol	-0.801113	0.103903	0.128955	52	62.2656	0.074452	35.949	0.0294508	0.178355	16.051	87.949	Condition	Pseudo-IAP - Control	0	-0.0771421	0.321329	-0.240072	0.9897875150930199
Eotaxin	Pseudo-IAP	Media	-7.79574	0.00293888	0.00509028	1.66667	2.88675	0.00293888	1.66667	0	0.00587775	-2.22045e-16	3.33333	Condition	Pseudo-IAP - Control	0	-0.65009	0.824405	-0.788556	0.78225
Eotaxin	scrRNA	Cytosol	2.74311	1.21212	0.744801	360.667	239.118	0.430011	138.055	0.782108	1.64213	222.612	498.721	Condition	scrRNA - Control	0	1.03107	0.321329	3.20878	0.0305998
Eotaxin	scrRNA	Media	1.94837	2.52029	0.219518	658.333	90.0074	0.126739	51.9658	2.39355	2.64703	606.368	710.299	Condition	scrRNA - Control	0	1.86726	0.824405	2.26498	0.114606
Eotaxin	Control	Cytosol	0	0.181045	0.157546	89.3333	85.3307	0.0909595	49.2657	0.0900854	0.272004	40.0676	138.599	NA	NA	NA	NA	NA	NA	NA
Eotaxin	Control	Media	0	0.653029	1.30606	126.25	252.5	0.653029	126.25	0	1.30606	0	252.5	NA	NA	NA	NA	NA	NA	NA
G-CSF	IAP	Cytosol	0	0	0	0	0	0	0	0	0	0	0	NA	NA	NA	NA	NA	NA	NA
G-CSF	IAP	Media	-0.0112278	2.54054	4.78757	471	830.74	2.39379	415.37	0.146754	4.93433	55.6301	886.37	Condition	IAP - Control	0	-0.0198489	2.7162	-0.0073076	1
G-CSF	Pseudo-IAP	Cytosol	-12.4631	0.0018138	0.00314159	1	1.73205	0.0018138	1	-2.1684e-19	0.00362759	0	2	NA	NA	NA	NA	NA	NA	NA
G-CSF	Pseudo-IAP	Media	-11.0888	0.00117555	0.00203611	0.666667	1.1547	0.00117555	0.666667	-2.1684e-19	0.0023511	0	1.33333	Condition	Pseudo-IAP - Control	0	-2.55921	2.93383	-0.87231	0.731031
G-CSF	scrRNA	Cytosol	-3.01208	1.26952	0.569425	374	191.283	0.328758	110.437	0.940761	1.59828	263.563	484.437	NA	NA	NA	NA	NA	NA	NA
G-CSF	scrRNA	Media	1.39651	6.74057	0.250432	1764.33	236.238	0.144587	136.392	6.59598	6.88515	1627.94	1900.73	Condition	scrRNA - Control	0	4.18018	2.93383	1.42482	0.398065
G-CSF	Control	Cytosol	0	0	0	0	0	0	0	0	0	0	0	NA	NA	NA	NA	NA	NA	NA
G-CSF	Control	Media	0	2.56039	5.12078	495	990	2.56039	495	0	5.12078	0	990	NA	NA	NA	NA	NA	NA	NA
GM-CSF	IAP	Cytosol	0	0	0	0	0	0	0	0	0	0	0	NA	NA	NA	NA	NA	NA	NA
GM-CSF	IAP	Media	0.30212	2.66578	5.04428	487.5	879.965	2.52214	439.982	0.143638	5.18792	47.5177	927.482	Condition	IAP - Control	0	0.503673	2.58482	0.194858	0.994847
GM-CSF	Pseudo-IAP	Cytosol	0	0	0	0	0	0	0	0	0	0	0	NA	NA	NA	NA	NA	NA	NA
GM-CSF	Pseudo-IAP	Media	-10.8449	0.00117555	0.00203611	0.666667	1.1547	0.00117555	0.666667	-2.1684e-19	0.0023511	0	1.33333	Condition	Pseudo-IAP - Control	0	-2.16093	2.79193	-0.773992	0.790641
GM-CSF	scrRNA	Cytosol	-1.80101	2.48187	0.541756	719.333	204.828	0.312783	118.257	2.16908	2.79465	601.076	837.591	NA	NA	NA	NA	NA	NA	NA
GM-CSF	scrRNA	Media	1.57371	6.43595	0.773124	1672.67	158.342	0.446363	91.4191	5.98958	6.88231	1581.25	1764.09	Condition	scrRNA - Control	0	4.27384	2.79193	1.53078	0.345488
GM-CSF	Control	Cytosol	0	0	0	0	0	0	0	0	0	0	0	NA	NA	NA	NA	NA	NA	NA
GM-CSF	Control	Media	0	2.16211	4.32421	418	836	2.16211	418	0	4.32421	0	836	NA	NA	NA	NA	NA	NA	NA
I-309	IAP	Cytosol	0	0	0	0	0	0	0	0	0	0	0	NA	NA	NA	NA	NA	NA	NA
I-309	IAP	Media	0.363998	0.709529	1.32323	139.5	227.063	0.661616	113.532	0.0479128	1.37115	25.9684	253.032	Condition	IAP - Control	0	0.158219	0.678559	0.233169	0.9913
I-309	Pseudo-IAP	Cytosol	-0.277017	0.0097528	0.0151505	5.33333	8.3865	0.00874714	4.84195	0.00100566	0.0184999	0.491387	10.1753	NA	NA	NA	NA	NA	NA	NA
I-309	Pseudo-IAP	Media	-2.1939	0.120494	0.208702	68.3333	118.357	0.120494	68.3333	0	0.240988	-1.42109e-14	136.667	Condition	Pseudo-IAP - Control	0	-0.430816	0.732927	-0.587802	0.890035
I-309	scrRNA	Cytosol	6.61519	1.15849	0.608712	344.333	198.9	0.35144	114.835	0.807048	1.50993	229.498	459.168	NA	NA	NA	NA	NA	NA	NA
I-309	scrRNA	Media	1.71978	1.81594	0.338608	470.333	62.1718	0.195495	35.8949	1.62045	2.01144	434.438	506.228	Condition	scrRNA - Control	0	1.26463	0.732927	1.72545	0.262753
I-309	Control	Cytosol	0	0.0118173	0.0204682	7	12.1244	0.0118173	7	0	0.0236347	0	14	NA	NA	NA	NA	NA	NA	NA
I-309	Control	Media	0	0.55131	1.10145	106.75	212.834	0.550726	106.417	0.000584661	1.10204	0.333072	213.167	NA	NA	NA	NA	NA	NA	NA
I-TAC	IAP	Cytosol	2.69767	0.731783	0.571399	361	302.842	0.329897	174.846	0.401886	1.06168	186.154	535.846	Condition	IAP - Control	0	0.618985	0.329053	1.88111	0.2166370106979708
I-TAC	IAP	Media	0.171352	1.45471	0.787049	442.5	127.39	0.393525	63.6952	1.06119	1.84824	378.805	506.195	Condition	IAP - Control	0	0.162913	0.58855	0.276804	0.985698
I-TAC	Pseudo-IAP	Cytosol	2.1297	0.493636	0.0368534	208	104.971	0.0212773	60.6053	0.472359	0.514913	147.395	268.605	Condition	Pseudo-IAP - Control	0	0.380838	0.329053	1.15738	0.5468816143380627
I-TAC	Pseudo-IAP	Media	-0.840804	0.721253	0.357209	220.667	27.7909	0.206235	16.0451	0.515018	0.927487	204.622	236.712	Condition	Pseudo-IAP - Control	0	-0.570546	0.635707	-0.897498	0.715207
I-TAC	scrRNA	Cytosol	4.18265	2.04836	0.555631	598.333	207.63	0.320793	119.875	1.72757	2.36916	478.458	718.209	Condition	scrRNA - Control	0	1.93556	0.329053	5.88223	0.000768247
I-TAC	scrRNA	Media	1.13079	2.82875	0.490136	730.333	55.9404	0.28298	32.2972	2.54577	3.11173	698.036	762.631	Condition	scrRNA - Control	0	1.53696	0.635707	2.41771	0.0892423
I-TAC	Control	Cytosol	0	0.112799	0.114342	57	76.4461	0.0660152	44.1362	0.0467834	0.178814	12.8638	101.136	NA	NA	NA	NA	NA	NA	NA
I-TAC	Control	Media	0	1.2918	1.20192	354.75	174.878	0.600959	87.4389	0.690839	1.89276	267.311	442.189	NA	NA	NA	NA	NA	NA	NA
IFN-gamma	IAP	Cytosol	0.452327	1.4133	0.582624	626	477.991	0.336378	275.968	1.07692	1.74967	350.032	901.968	Condition	IAP - Control	0	0.38037	0.341959	1.11233	0.5741625256846455
IFN-gamma	IAP	Media	-0.0652765	0.821392	1.32981	184.5	223.897	0.664907	111.948	0.156485	1.4863	72.5517	296.448	Condition	IAP - Control	0	-0.0380185	0.765367	-0.0496735	0.999912
IFN-gamma	Pseudo-IAP	Cytosol	-0.0201085	1.01863	0.379015	457.667	292.932	0.218825	169.125	0.799804	1.23745	288.542	626.791	Condition	Pseudo-IAP - Control	0	-0.0142972	0.341959	-0.0418097	0.9999426947468880
IFN-gamma	Pseudo-IAP	Media	-2.37374	0.165818	0.257106	90.6667	148.463	0.14844	85.7153	0.0173783	0.314258	4.95138	176.382	Condition	Pseudo-IAP - Control	0	-0.693592	0.826691	-0.838998	0.751595
IFN-gamma	scrRNA	Cytosol	0.986634	2.0468	0.376154	595.333	159.249	0.217173	91.9426	1.82963	2.26397	503.391	687.276	Condition	scrRNA - Control	0	1.01387	0.341959	2.9649	0.0438359
IFN-gamma	scrRNA	Media	1.35719	2.20169	0.238207	578.333	116.144	0.137529	67.0555	2.06416	2.33922	511.278	645.389	Condition	scrRNA - Control	0	1.34228	0.826691	1.62367	0.303839
IFN-gamma	Control	Cytosol	0	1.03293	0.277526	409	253.047	0.16023	146.097	0.872696	1.19316	262.903	555.097	NA	NA	NA	NA	NA	NA	NA
IFN-gamma	Control	Media	0	0.85941	1.43351	199.25	266.555	0.716754	133.278	0.142656	1.57616	65.9725	332.528	NA	NA	NA	NA	NA	NA	NA
IL-10	IAP	Cytosol	1.05151	0.219491	0.191919	111.667	96.8108	0.110804	55.8937	0.108687	0.330296	55.7729	167.56	Condition	IAP - Control	0	0.113595	0.266658	0.425996	0.9492712254496705
IL-10	IAP	Media	0.870661	0.791605	1.21762	162	205.54	0.608809	102.77	0.182796	1.40041	59.23	264.77	Condition	IAP - Control	0	0.35868	0.596125	0.601685	0.883554
IL-10	Pseudo-IAP	Cytosol	-0.301178	0.0859442	0.118836	42.6667	57.4572	0.0686101	33.1729	0.0173341	0.154554	9.49372	75.8396	Condition	Pseudo-IAP - Control	0	-0.0199519	0.266658	-0.0748222	0.9996729867694518
IL-10	Pseudo-IAP	Media	-3.41598	0.0405603	0.0379328	18.3333	23.4379	0.0219005	13.5319	0.0186597	0.0624608	4.80148	31.8652	Condition	Pseudo-IAP - Control	0	-0.392366	0.643889	-0.609369	0.879847
IL-10	scrRNA	Cytosol	3.2891	1.03514	0.605876	308.333	195.173	0.349803	112.683	0.685334	1.38494	195.65	421.016	Condition	scrRNA - Control	0	0.929241	0.266658	3.48477	0.0204121
IL-10	scrRNA	Media	2.63028	2.68045	0.560321	705.667	186.167	0.323501	107.484	2.35695	3.00395	598.183	813.151	Condition	scrRNA - Control	0	2.24752	0.643889	3.49054	0.0152447
IL-10	Control	Cytosol	0	0.105896	0.0927204	50.6667	45.0037	0.0535322	25.9829	0.0523639	0.159428	24.6838	76.6496	NA	NA	NA	NA	NA	NA	NA
IL-10	Control	Media	0	0.432926	0.822338	86.5	157.407	0.411169	78.7036	0.0217567	0.844095	7.79644	165.204	NA	NA	NA	NA	NA	NA	NA
IL-12 p70	IAP	Cytosol	0.536888	0.354224	0.22188	166.667	146.018	0.128102	84.3037	0.226122	0.482326	82.363	250.97	Condition	IAP - Control	0	0.110073	0.162739	0.676379	0.8392559367667244
IL-12 p70	IAP	Media	2.37596	1.49167	1.52366	364	225.635	0.761829	112.818	0.729845	2.2535	251.182	476.818	Condition	IAP - Control	0	1.20431	0.636677	1.89155	0.20513
IL-12 p70	Pseudo-IAP	Cytosol	-0.512608	0.171139	0.126002	82.6667	68.7047	0.0727472	39.6667	0.0983916	0.243886	43	122.333	Condition	Pseudo-IAP - Control	0	-0.0730124	0.162739	-0.448648	0.9418356327544979
IL-12 p70	Pseudo-IAP	Media	-1.38009	0.110405	0.131226	27.6667	28.746	0.0757632	16.5965	0.0346421	0.186169	11.0701	44.2632	Condition	Pseudo-IAP - Control	0	-0.176962	0.68769	-0.257328	0.988437
IL-12 p70	scrRNA	Cytosol	1.64022	0.761053	0.259244	223.667	91.8713	0.149674	53.0419	0.611379	0.910727	170.625	276.709	Condition	scrRNA - Control	0	0.516902	0.162739	3.17627	0.0323555
IL-12 p70	scrRNA	Media	2.48158	1.60497	0.256602	415	34.0441	0.14815	19.6554	1.45682	1.75312	395.345	434.655	Condition	scrRNA - Control	0	1.3176	0.68769	1.91598	0.197714
IL-12 p70	Control	Cytosol	0	0.244151	0.163062	104.333	79.3242	0.094144	45.7979	0.150007	0.338295	58.5355	150.131	NA	NA	NA	NA	NA	NA	NA
IL-12 p70	Control	Media	0	0.287367	0.570506	55.75	110.168	0.285253	55.0838	0.0021142	0.57262	0.666162	110.834	NA	NA	NA	NA	NA	NA	NA
IL-13	IAP	Cytosol	0.310418	2.34952	1.09079	948	802.765	0.629769	463.476	1.71975	2.97929	484.524	1411.48	Condition	IAP - Control	0	0.454849	0.56032	0.811767	0.7610194475474552
IL-13	IAP	Media	0.271601	0.66922	1.09091	137	182.955	0.545456	91.4777	0.123765	1.21468	45.5223	228.478	Condition	IAP - Control	0	0.114838	0.591235	0.194235	0.994898
IL-13	Pseudo-IAP	Cytosol	-0.189385	1.66159	0.364053	725	436.512	0.210186	252.021	1.4514	1.87177	472.979	977.021	Condition	Pseudo-IAP - Control	0	-0.233084	0.56032	-0.415984	0.9523600927311954
IL-13	Pseudo-IAP	Media	-3.28149	0.0570142	0.0987515	32.3333	56.003	0.0570142	32.3333	0	0.114028	0	64.6667	Condition	Pseudo-IAP - Control	0	-0.497368	0.638606	-0.778833	0.788101
IL-13	scrRNA	Cytosol	-0.0313563	1.85394	0.615372	545	219.973	0.355285	127.001	1.49865	2.20922	417.999	672.001	Condition	scrRNA - Control	0	-0.0407355	0.56032	-0.0727005	0.9997006363934988
IL-13	scrRNA	Media	1.75735	1.87423	0.554033	492.333	172.233	0.319871	99.439	1.55436	2.1941	392.894	591.772	Condition	scrRNA - Control	0	1.31985	0.638606	2.06676	0.156902
IL-13	Control	Cytosol	0	1.89467	0.427439	776	584.938	0.246782	337.714	1.64789	2.14145	438.286	1113.71	NA	NA	NA	NA	NA	NA	NA
IL-13	Control	Media	0	0.554382	0.963933	112	184.407	0.481966	92.2036	0.0724157	1.03635	19.7964	204.204	NA	NA	NA	NA	NA	NA	NA
IL-16	IAP	Cytosol	0	0	0	0	0	0	0	0	0	0	0	NA	NA	NA	NA	NA	NA	NA
IL-16	IAP	Media	0.675984	1.92345	2.2472	471.5	311.116	1.1236	155.558	0.799855	3.04706	315.942	627.058	Condition	IAP - Control	0	0.719555	1.28473	0.560081	0.902475
IL-16	Pseudo-IAP	Cytosol	-1.31498	0.00906898	0.0157079	5	8.66025	0.00906898	5	0	0.018138	-8.88178e-16	10	NA	NA	NA	NA	NA	NA	NA
IL-16	Pseudo-IAP	Media	-3.84292	0.0838991	0.118754	20	27.2213	0.0685625	15.7162	0.0153367	0.152462	4.28377	35.7162	Condition	Pseudo-IAP - Control	0	-1.12	1.38767	-0.807108	0.77112
IL-16	scrRNA	Cytosol	6.3639	1.85837	0.281323	534.333	99.3496	0.162422	57.3595	1.69594	2.02079	476.974	591.693	NA	NA	NA	NA	NA	NA	NA
IL-16	scrRNA	Media	1.41067	3.2007	0.469242	843	192.595	0.270917	111.195	2.92979	3.47162	731.805	954.195	Condition	scrRNA - Control	0	1.9968	1.38767	1.43896	0.390741
IL-16	Control	Cytosol	0	0.0225635	0.0346528	13	20.8087	0.0200068	12.0139	0.00255671	0.0425703	0.986119	25.0139	NA	NA	NA	NA	NA	NA	NA
IL-16	Control	Media	0	1.2039	2.4078	232.75	465.5	1.2039	232.75	0	2.4078	0	465.5	NA	NA	NA	NA	NA	NA	NA
IL-17	IAP	Cytosol	-4.04813	0.0945761	0.0894626	47.6667	43.7531	0.0516513	25.2609	0.0429249	0.146227	22.4058	72.9275	NA	NA	NA	NA	NA	NA	NA
IL-17	IAP	Media	0.72254	1.29082	1.10368	394.25	276.431	0.55184	138.216	0.738978	1.84266	256.034	532.466	Condition	IAP - Control	0	0.508544	0.688234	0.738912	0.811334
IL-17	Pseudo-IAP	Cytosol	-7.25002	0.0102782	0.0178023	5.66667	9.81495	0.0102782	5.66667	1.73472347597681e-18	0.0205564	0	11.3333	NA	NA	NA	NA	NA	NA	NA
IL-17	Pseudo-IAP	Media	-2.15293	0.175898	0.180195	82.6667	111.957	0.104036	64.6383	0.0718626	0.279934	18.0284	147.305	Condition	Pseudo-IAP - Control	0	-0.606376	0.743377	-0.815704	0.765906
IL-17	scrRNA	Cytosol	-0.73311	0.941242	0.38544	275	129.225	0.222534	74.6079	0.718707	1.16378	200.392	349.608	NA	NA	NA	NA	NA	NA	NA
IL-17	scrRNA	Media	1.05065	1.62045	0.117798	425	71.5821	0.0680106	41.328	1.55244	1.68846	383.672	466.328	Condition	scrRNA - Control	0	0.838175	0.743377	1.12752	0.56929
IL-17	Control	Cytosol	0	0	0	0	0	0	0	0	0	0	0	NA	NA	NA	NA	NA	NA	NA
IL-17	Control	Media	0	0.782274	1.38158	178	259.492	0.69079	129.746	0.0914841	1.47306	48.2541	307.746	NA	NA	NA	NA	NA	NA	NA
IL-1alpha	IAP	Cytosol	0	0	0	0	0	0	0	0	0	0	0	NA	NA	NA	NA	NA	NA	NA
IL-1alpha	IAP	Media	-0.0759067	0.657849	1.23979	127	213.282	0.619895	106.641	0.0379536	1.27774	20.3589	233.641	Condition	IAP - Control	0	-0.0355391	0.715149	-0.0496947	0.999912
IL-1alpha	Pseudo-IAP	Cytosol	-1.57614	0.00983201	0.0136316	5.33333	7.57188	0.0078702	4.37163	0.00196182	0.0177022	0.961708	9.70496	NA	NA	NA	NA	NA	NA	NA
IL-1alpha	Pseudo-IAP	Media	-3.72845	0.052312	0.0906071	29.6667	51.3842	0.052312	29.6667	-6.93889e-18	0.104624	-3.55271e-15	59.3333	Condition	Pseudo-IAP - Control	0	-0.641076	0.77245	-0.829926	0.757302
IL-1alpha	scrRNA	Cytosol	6.24415	2.22221	0.347176	645.667	157.513	0.200442	90.9402	2.02177	2.42265	554.727	736.607	NA	NA	NA	NA	NA	NA	NA
IL-1alpha	scrRNA	Media	1.38107	1.80601	0.294997	474.333	113.227	0.170316	65.3716	1.6357	1.97633	408.962	539.705	Condition	scrRNA - Control	0	1.11262	0.77245	1.44039	0.389865
IL-1alpha	Control	Cytosol	0	0.0293163	0.046324	17	27.7308	0.0267452	16.0104	0.00257109	0.0560614	0.989587	33.0104	NA	NA	NA	NA	NA	NA	NA
IL-1alpha	Control	Media	0	0.693388	1.345	140	256.562	0.672499	128.281	0.0208886	1.36589	11.7191	268.281	NA	NA	NA	NA	NA	NA	NA
IL-1beta	IAP	Cytosol	1.61009	0.0713739	0.0758183	35.6667	36.5285	0.0437737	21.0898	0.0276002	0.115148	14.5769	56.7564	Condition	IAP - Control	0	0.0479934	0.14798	0.324323	0.9759237911847083
IL-1beta	IAP	Media	0.397461	0.649363	0.81961	198	235.028	0.409805	117.514	0.239558	1.05917	80.4862	315.514	Condition	IAP - Control	0	0.156371	0.478403	0.326861	0.977091
IL-1beta	Pseudo-IAP	Cytosol	-1.18572	0.0102782	0.0178023	5.66667	9.81495	0.0102782	5.66667	1.73472347597681e-18	0.0205564	0	11.3333	Condition	Pseudo-IAP - Control	0	-0.0131023	0.14798	-0.0885406	0.9994604257362516
IL-1beta	Pseudo-IAP	Media	-1.7234	0.149295	0.258586	84.6667	146.647	0.149295	84.6667	-2.77556e-17	0.29859	0	169.333	Condition	Pseudo-IAP - Control	0	-0.343697	0.516734	-0.665133	0.851852
IL-1beta	scrRNA	Cytosol	5.72953	1.24055	0.351938	363.333	130.592	0.203191	75.3975	1.03735	1.44374	287.936	438.731	Condition	scrRNA - Control	0	1.21716	0.14798	8.22518	5.37415e-05
IL-1beta	scrRNA	Media	1.21144	1.14162	0.255792	296	56.3116	0.147681	32.5115	0.993936	1.2893	263.488	328.512	Condition	scrRNA - Control	0	0.648625	0.516734	1.25524	0.491823
IL-1beta	Control	Cytosol	0	0.0233804	0.0382549	13.6667	22.8108	0.0220865	13.1698	0.00129396	0.0454669	0.496836	26.8365	NA	NA	NA	NA	NA	NA	NA
IL-1beta	Control	Media	0	0.492992	0.875121	111.5	164.295	0.437561	82.1477	0.0554312	0.930552	29.3523	193.648	NA	NA	NA	NA	NA	NA	NA
IL-1ra	IAP	Cytosol	5.01307	8.24699	8.42218	3646.67	5024.82	4.86255	2901.08	3.38445	13.1095	745.585	6547.75	Condition	IAP - Control	0	7.9916	3.53444	2.26106	0.1251116438890428
IL-1ra	IAP	Media	2.01849	23.5992	10.1441	8352.5	6066.3	5.07206	3033.15	18.5271	28.6712	5319.35	11385.6	Condition	IAP - Control	0	17.7745	5.57202	3.18996	0.0251144
IL-1ra	Pseudo-IAP	Cytosol	2.71838	1.68084	1.82777	779	1091.7	1.05526	630.291	0.625571	2.7361	148.709	1409.29	Condition	Pseudo-IAP - Control	0	1.42544	3.53444	0.4033	0.9561111705984815
IL-1ra	Pseudo-IAP	Media	-0.928756	3.05977	1.1055	969.667	60.542	0.638261	34.9539	2.42151	3.69803	934.713	1004.62	Condition	Pseudo-IAP - Control	0	-2.76491	6.01847	-0.459404	0.941587
IL-1ra	scrRNA	Cytosol	4.6739	6.51918	0.794226	1860	41.2189	0.458547	23.7978	6.06063	6.97773	1836.2	1883.8	Condition	scrRNA - Control	0	6.26379	3.53444	1.77221	0.2517868130535110
IL-1ra	scrRNA	Media	1.53112	16.8339	1.18399	4387	399.448	0.683577	230.622	16.1504	17.5175	4156.38	4617.62	Condition	scrRNA - Control	0	11.0093	6.01847	1.82925	0.225464
IL-1ra	Control	Cytosol	0	0.255394	0.2215	125.333	117.887	0.127883	68.0621	0.127511	0.383277	57.2713	193.395	NA	NA	NA	NA	NA	NA	NA
IL-1ra	Control	Media	0	5.82468	10.1158	1237	1882.88	5.05792	941.441	0.76676	10.8826	295.559	2178.44	NA	NA	NA	NA	NA	NA	NA
IL-2	IAP	Cytosol	0.0942364	0.340444	0.297421	174.667	155.04	0.171716	89.5123	0.168727	0.51216	85.1544	264.179	Condition	IAP - Control	0	0.021527	0.258866	0.0831588	0.9995533505101937
IL-2	IAP	Media	0.221635	0.880895	0.735169	340.75	417.422	0.367585	208.711	0.51331	1.24848	132.039	549.461	Condition	IAP - Control	0	0.125446	0.536876	0.233658	0.991241
IL-2	Pseudo-IAP	Cytosol	-0.80987	0.181921	0.196178	92	95.142	0.113263	54.9303	0.0686574	0.295184	37.0697	146.93	Condition	Pseudo-IAP - Control	0	-0.136996	0.258866	-0.529216	0.9107238638379429
IL-2	Pseudo-IAP	Media	-0.175865	0.668751	1.07725	368.667	619.594	0.62195	357.723	0.0468011	1.2907	10.9436	726.39	Condition	Pseudo-IAP - Control	0	-0.0866979	0.579893	-0.149507	0.997641
IL-2	scrRNA	Cytosol	0.923181	0.604759	0.392493	176.333	123.957	0.226606	71.5666	0.378153	0.831365	104.767	247.9	Condition	scrRNA - Control	0	0.285842	0.258866	1.10421	0.5790649125484735
IL-2	scrRNA	Media	0.217192	0.878186	0.252157	226	46.5081	0.145583	26.8514	0.732603	1.02377	199.149	252.851	Condition	scrRNA - Control	0	0.122737	0.579893	0.211654	0.993428
IL-2	Control	Cytosol	0	0.318917	0.347955	140.667	132.851	0.200892	76.7014	0.118025	0.519809	63.9652	217.368	NA	NA	NA	NA	NA	NA	NA
IL-2	Control	Media	0	0.755449	0.751711	289.25	374.474	0.375856	187.237	0.379593	1.1313	102.013	476.487	NA	NA	NA	NA	NA	NA	NA
IL-23	IAP	Cytosol	5.42887	4.16319	1.69479	1558	1095.52	0.978486	632.502	3.18471	5.14168	925.498	2190.5	Condition	IAP - Control	0	4.06655	0.866748	4.69173	0.00388896
IL-23	IAP	Media	1.63805	4.17264	1.77865	1482.5	1006.45	0.889323	503.224	3.28332	5.06196	979.276	1985.72	Condition	IAP - Control	0	2.83201	0.982155	2.88347	0.0417504
IL-23	Pseudo-IAP	Cytosol	3.49818	1.09202	1.22227	500.333	723.582	0.705679	417.76	0.386345	1.7977	82.5733	918.093	Condition	Pseudo-IAP - Control	0	0.99538	0.866748	1.14841	0.5522119213905484
IL-23	Pseudo-IAP	Media	-0.0903373	1.25926	1.23525	358.333	236.931	0.713171	136.792	0.546087	1.97243	221.541	495.126	Condition	Pseudo-IAP - Control	0	-0.081372	1.06085	-0.0767047	0.999677
IL-23	scrRNA	Cytosol	3.90983	1.45262	0.341851	415	94.0638	0.197368	54.3078	1.25525	1.64999	360.692	469.308	Condition	scrRNA - Control	0	1.35598	0.866748	1.56444	0.3335333511858043
IL-23	scrRNA	Media	0.788629	2.31585	0.282981	600	11.7898	0.163379	6.80686	2.15247	2.47923	593.193	606.807	Condition	scrRNA - Control	0	0.975218	1.06085	0.919281	0.701448
IL-23	Control	Cytosol	0	0.0966439	0.156211	56.3333	93.2756	0.0901886	53.8527	0.0064553	0.186833	2.48065	110.186	NA	NA	NA	NA	NA	NA	NA
IL-23	Control	Media	0	1.34063	1.48212	331.5	253.459	0.741058	126.73	0.599572	2.08169	204.77	458.23	NA	NA	NA	NA	NA	NA	NA
IL-27	IAP	Cytosol	2.06309	0.392909	0.208413	183	139.524	0.120327	80.5543	0.272582	0.513236	102.446	263.554	Condition	IAP - Control	0	0.298885	0.253681	1.17819	0.5344373218872969
IL-27	IAP	Media	0.780358	1.09407	1.0143	335.75	270.373	0.507151	135.187	0.586922	1.60122	200.563	470.937	Condition	IAP - Control	0	0.457079	0.558874	0.817857	0.764644
IL-27	Pseudo-IAP	Cytosol	-0.990674	0.0473171	0.0784293	26	43.3128	0.0452812	25.0067	0.00203596	0.0925983	0.993334	51.0067	Condition	Pseudo-IAP - Control	0	-0.0467074	0.253681	-0.184119	0.9952805659525537
IL-27	Pseudo-IAP	Media	-1.08878	0.299488	0.340642	144.333	205.807	0.196669	118.822	0.102818	0.496157	25.5109	263.156	Condition	Pseudo-IAP - Control	0	-0.337506	0.603653	-0.559106	0.903032
IL-27	scrRNA	Cytosol	3.51364	1.07387	0.573775	306.333	170.016	0.331269	98.1586	0.742606	1.40514	208.175	404.492	Condition	scrRNA - Control	0	0.97985	0.253681	3.86253	0.0120106
IL-27	scrRNA	Media	1.29945	1.56786	0.212541	406	17.088	0.122711	9.86577	1.44515	1.69057	396.134	415.866	Condition	scrRNA - Control	0	0.930869	0.603653	1.54206	0.340302
IL-27	Control	Cytosol	0	0.0940245	0.085551	44	38.1576	0.0493929	22.0303	0.0446316	0.143417	21.9697	66.0303	NA	NA	NA	NA	NA	NA	NA
IL-27	Control	Media	0	0.636994	0.972618	168.25	197.955	0.486309	98.9776	0.150685	1.1233	69.2724	267.228	NA	NA	NA	NA	NA	NA	NA
IL-3	IAP	Cytosol	2.00247	1.25641	0.964885	612.667	582.619	0.557077	336.375	0.699334	1.81349	276.292	949.042	Condition	IAP - Control	0	0.942845	0.516571	1.8252	0.2341019007188596
IL-3	IAP	Media	0.599483	1.74131	0.913482	685.75	667.367	0.456741	333.684	1.28457	2.19805	352.066	1019.43	Condition	IAP - Control	0	0.592062	0.557456	1.06208	0.610502
IL-3	Pseudo-IAP	Cytosol	1.59515	0.947362	0.46564	424.667	351.571	0.268837	202.98	0.678524	1.2162	221.687	627.646	Condition	Pseudo-IAP - Control	0	0.633797	0.516571	1.22693	0.5060148706856572
IL-3	Pseudo-IAP	Media	-0.052194	1.10841	0.386046	353.333	28.1839	0.222884	16.272	0.88553	1.3313	337.061	369.605	Condition	Pseudo-IAP - Control	0	-0.0408345	0.602122	-0.0678177	0.999775
IL-3	scrRNA	Cytosol	2.71712	2.06187	0.566109	600.667	207.705	0.326843	119.918	1.73503	2.38871	480.748	720.585	Condition	scrRNA - Control	0	1.74831	0.516571	3.38445	0.0236553
IL-3	scrRNA	Media	1.16044	2.56886	1.148	663.333	291.229	0.662798	168.141	1.90607	3.23166	495.192	831.474	Condition	scrRNA - Control	0	1.41962	0.602122	2.35769	0.0984803
IL-3	Control	Cytosol	0	0.313565	0.364373	156	235.816	0.210371	136.148	0.103194	0.523936	19.8518	292.148	NA	NA	NA	NA	NA	NA	NA
IL-3	Control	Media	0	1.14925	0.509225	359.25	89.686	0.254612	44.843	0.894636	1.40386	314.407	404.093	NA	NA	NA	NA	NA	NA	NA
IL-4	IAP	Cytosol	2.14259	0.176418	0.172802	88.6667	83.9782	0.0997676	48.4848	0.0766505	0.276186	40.1818	137.151	Condition	IAP - Control	0	0.136464	0.261495	0.521863	0.9139467579856695
IL-4	IAP	Media	0.49892	0.794687	0.683639	230.25	129.762	0.34182	64.8811	0.452868	1.13651	165.369	295.131	Condition	IAP - Control	0	0.232338	0.411971	0.563965	0.900883
IL-4	Pseudo-IAP	Cytosol	2.22296	0.186525	0.182387	92.3333	91.1171	0.105301	52.6065	0.0812233	0.291826	39.7268	144.94	Condition	Pseudo-IAP - Control	0	0.146571	0.261495	0.560512	0.8971653007657354
IL-4	Pseudo-IAP	Media	-1.4793	0.201694	0.0956607	83.3333	79.425	0.0552297	45.8561	0.146464	0.256923	37.4773	129.189	Condition	Pseudo-IAP - Control	0	-0.360656	0.44498	-0.810499	0.769166
IL-4	scrRNA	Cytosol	5.22433	1.49362	0.585117	439.667	201.604	0.337817	116.396	1.1558	1.83144	323.27	556.063	Condition	scrRNA - Control	0	1.45367	0.261495	5.55907	0.00133945
IL-4	scrRNA	Media	1.55343	1.65057	0.373279	429	91.8477	0.215513	53.0283	1.43506	1.86609	375.972	482.028	Condition	scrRNA - Control	0	1.08822	0.44498	2.44556	0.0855132
IL-4	Control	Cytosol	0	0.0399539	0.0692021	23.6667	40.9919	0.0399539	23.6667	6.93889390390723e-18	0.0799077	0	47.3333	NA	NA	NA	NA	NA	NA	NA
IL-4	Control	Media	0	0.56235	0.751741	147.25	135.687	0.375871	67.8434	0.186479	0.93822	79.4066	215.093	NA	NA	NA	NA	NA	NA	NA
IL-5	IAP	Cytosol	-4.14752	0.00123833	0.00214485	0.666667	1.1547	0.00123833	0.666667	-2.1684e-19	0.00247666	0	1.33333	Condition	IAP - Control	0	-0.0207082	0.258559	-0.0800905	0.9996004216840262
IL-5	IAP	Media	0.8925	2.10493	1.72279	549.75	284.943	0.861393	142.471	1.24354	2.96633	407.279	692.221	Condition	IAP - Control	0	0.971048	0.965066	1.0062	0.646004
IL-5	Pseudo-IAP	Cytosol	-1.08333	0.0103574	0.0161954	5.66667	8.96289	0.00935044	5.17472	0.00100695	0.0197078	0.491942	10.8414	Condition	Pseudo-IAP - Control	0	-0.0115891	0.258559	-0.0448218	0.9999296676785366
IL-5	Pseudo-IAP	Media	-0.346628	0.891709	0.997788	218.667	229.134	0.576073	132.291	0.315636	1.46778	86.3762	350.957	Condition	Pseudo-IAP - Control	0	-0.242175	1.04239	-0.232327	0.991392
IL-5	scrRNA	Cytosol	5.35466	0.898002	0.631985	268.667	199.525	0.364877	115.196	0.533125	1.26288	153.471	383.863	Condition	scrRNA - Control	0	0.876055	0.258559	3.38822	0.0237975
IL-5	scrRNA	Media	1.41442	3.02239	0.660616	779.667	123.127	0.381407	71.0876	2.64098	3.4038	708.579	850.754	Condition	scrRNA - Control	0	1.88851	1.04239	1.81171	0.231402
IL-5	Control	Cytosol	0	0.0219465	0.0380124	13	22.5167	0.0219465	13	0	0.043893	0	26	NA	NA	NA	NA	NA	NA	NA
IL-5	Control	Media	0	1.13388	1.51207	260.75	282.783	0.756036	141.392	0.377849	1.88992	119.358	402.142	NA	NA	NA	NA	NA	NA	NA
IL-6	IAP	Cytosol	-1.96646	0.00619164	0.0107242	3.33333	5.7735	0.00619164	3.33333	0	0.0123833	-4.44089e-16	6.66667	Condition	IAP - Control	0	-0.0180058	0.217133	-0.0829251	0.9995564251849557
IL-6	IAP	Media	1.10682	17.6668	28.0391	3590.5	4662.92	14.0195	2331.46	3.64728	31.6864	1259.04	5921.96	Condition	IAP - Control	0	9.46384	12.6036	0.750883	0.804255
IL-6	Pseudo-IAP	Cytosol	-3.32273	0.00241839	0.00418878	1.33333	2.3094	0.00241839	1.33333	0	0.00483679	0	2.66667	Condition	Pseudo-IAP - Control	0	-0.021779	0.217133	-0.100303	0.9992187431588531
IL-6	Pseudo-IAP	Media	-3.69186	0.634764	0.634765	158	148.017	0.366481	85.4576	0.268282	1.00125	72.5424	243.458	Condition	Pseudo-IAP - Control	0	-7.56821	13.6135	-0.555936	0.904338
IL-6	scrRNA	Cytosol	7.0055	3.1091	0.530085	894.667	187.356	0.306045	108.17	2.80306	3.41515	786.497	1002.84	Condition	scrRNA - Control	0	3.08491	0.217133	14.2075	1.13567e-06
IL-6	scrRNA	Media	2.3338	41.3538	2.55656	10780	964.958	1.47603	557.118	39.8778	42.8298	10222.9	11337.1	Condition	scrRNA - Control	0	33.1508	13.6135	2.43515	0.0869811
IL-6	Control	Cytosol	0	0.0241974	0.0419111	14.3333	24.8261	0.0241974	14.3333	0	0.0483948	0	28.6667	NA	NA	NA	NA	NA	NA	NA
IL-6	Control	Media	0	8.20298	16.3766	1587.75	3164.84	8.18828	1582.42	0.0146951	16.3913	5.32884	3170.17	NA	NA	NA	NA	NA	NA	NA
IL-7	IAP	Cytosol	4.37131	0.757022	0.766812	377.667	442.123	0.442719	255.26	0.314303	1.19974	122.407	632.926	Condition	IAP - Control	0	0.720444	0.416065	1.73157	0.2664242087592898
IL-7	IAP	Media	-0.394259	0.906648	1.14147	233.5	190.448	0.570734	95.2239	0.335914	1.47738	138.276	328.724	Condition	IAP - Control	0	-0.28493	0.705235	-0.404021	0.958704
IL-7	Pseudo-IAP	Cytosol	1.38614	0.0956058	0.163821	52.6667	90.3567	0.0945819	52.1675	0.00102387	0.190188	0.499201	104.834	Condition	Pseudo-IAP - Control	0	0.0590283	0.416065	0.141873	0.9978107209850423
IL-7	Pseudo-IAP	Media	-1.65484	0.378414	0.207081	158.667	159.982	0.119558	92.3658	0.258855	0.497972	66.3008	251.032	Condition	Pseudo-IAP - Control	0	-0.813164	0.761741	-1.06751	0.607089
IL-7	scrRNA	Cytosol	5.84889	2.10816	0.647928	618.667	235.92	0.374082	136.209	1.73408	2.48224	482.458	754.875	Condition	scrRNA - Control	0	2.07159	0.416065	4.97899	0.00278408
IL-7	scrRNA	Media	1.06896	2.49984	0.504367	654.333	151.001	0.291197	87.1805	2.20865	2.79104	567.153	741.514	Condition	scrRNA - Control	0	1.30827	0.761741	1.71747	0.265592
IL-7	Control	Cytosol	0	0.0365775	0.063354	21.6667	37.5278	0.0365775	21.6667	0	0.0731549	0	43.3333	NA	NA	NA	NA	NA	NA	NA
IL-7	Control	Media	0	1.19158	1.34706	299	220.658	0.673532	110.329	0.518046	1.86511	188.671	409.329	NA	NA	NA	NA	NA	NA	NA
IP-10	IAP	Cytosol	1.89519	82.4882	27.6702	36205.3	24732.7	15.9754	14279.4	66.5128	98.4636	21925.9	50484.7	Condition	IAP - Control	0	60.3123	15.6402	3.85623	0.0122337
IP-10	IAP	Media	0.195244	91.1693	8.97041	32560.8	15175.3	4.4852	7587.67	86.6841	95.6545	24973.1	40148.4	Condition	IAP - Control	0	11.5397	13.1788	0.875629	0.728797
IP-10	Pseudo-IAP	Cytosol	1.55228	65.0376	15.8664	28134	17503.5	9.16047	10105.7	55.8771	74.1981	18028.3	38239.7	Condition	Pseudo-IAP - Control	0	42.8617	15.6402	2.74047	0.0612844
IP-10	Pseudo-IAP	Media	-0.044001	77.2375	29.3616	25055.3	6376.5	16.9519	3681.47	60.2856	94.1895	21373.9	28736.8	Condition	Pseudo-IAP - Control	0	-2.39197	14.2347	-0.168038	0.996671
IP-10	scrRNA	Cytosol	1.56844	65.7703	2.72275	18866	1174.17	1.57198	677.906	64.1983	67.3423	18188.1	19543.9	Condition	scrRNA - Control	0	43.5944	15.6402	2.78732	0.0572467
IP-10	scrRNA	Media	0.0341814	81.5387	11.0375	21201.3	2541.81	6.37252	1467.52	75.1662	87.9112	19733.8	22668.8	Condition	scrRNA - Control	0	1.90917	14.2347	0.134121	0.998285
IP-10	Control	Cytosol	0	22.1759	21.0453	9853	13721.3	12.1505	7921.97	10.0254	34.3265	1931.03	17775	NA	NA	NA	NA	NA	NA	NA
IP-10	Control	Media	0	79.6295	20.5293	26103.2	7199.68	10.2646	3599.84	69.3649	89.8942	22503.4	29703.1	NA	NA	NA	NA	NA	NA	NA
JE	IAP	Cytosol	4.20445	46.9319	27.9912	21968	18749.1	16.1607	10824.8	30.7711	63.0926	11143.2	32792.8	Condition	IAP - Control	0	44.3862	12.4296	3.57102	0.0182879
JE	IAP	Media	-0.294525	35.7167	24.5528	11335.5	7166.23	12.2764	3583.12	23.4403	47.9931	7752.38	14918.6	Condition	IAP - Control	0	-8.08917	14.5956	-0.554219	0.905019
JE	Pseudo-IAP	Cytosol	2.05846	10.6038	11.1984	5091	6752.41	6.46542	3898.51	4.13838	17.0692	1192.49	8989.51	Condition	Pseudo-IAP - Control	0	8.05812	12.4296	0.648303	0.8541455824812412
JE	Pseudo-IAP	Media	-0.736817	26.2862	9.28137	10267.3	7620.75	5.3586	4399.84	20.9276	31.6448	5867.49	14667.2	Condition	Pseudo-IAP - Control	0	-17.5197	15.7651	-1.1113	0.579444
JE	scrRNA	Cytosol	4.08745	43.2759	3.77305	12375.7	278.134	2.17837	160.581	41.0976	45.4543	12215.1	12536.2	Condition	scrRNA - Control	0	40.7303	12.4296	3.27689	0.0279184
JE	scrRNA	Media	0.340375	55.462	2.98597	14512.3	1994.56	1.72395	1151.56	53.7381	57.186	13360.8	15663.9	Condition	scrRNA - Control	0	11.6561	15.7651	0.739365	0.810944
JE	Control	Cytosol	0	2.54567	1.9537	1045.67	1273.36	1.12797	735.178	1.41771	3.67364	310.489	1780.84	NA	NA	NA	NA	NA	NA	NA
JE	Control	Media	0	43.8059	27.4591	12399	3075.05	13.7295	1537.53	30.0764	57.5354	10861.5	13936.5	NA	NA	NA	NA	NA	NA	NA
KC	IAP	Cytosol	5.70886	2.00147	2.09545	880.333	1242.1	1.20981	717.124	0.791658	3.21127	163.209	1597.46	Condition	IAP - Control	0	1.9632	0.924119	2.1244	0.1526542610213127
KC	IAP	Media	0.781743	87.6266	50.5864	24995.8	12891.3	25.2932	6445.66	62.3334	112.92	18550.1	31441.4	Condition	IAP - Control	0	36.6574	31.4362	1.16609	0.545448
KC	Pseudo-IAP	Cytosol	0.929249	0.0728687	0.119177	40	65.8483	0.0688066	38.0175	0.00406211	0.141675	1.98246	78.0175	Condition	Pseudo-IAP - Control	0	0.034603	0.924119	0.0374443	0.9999590021333965
KC	Pseudo-IAP	Media	-0.162105	45.5522	38.2107	11935	9887.73	22.061	5708.68	23.4912	67.6132	6226.32	17643.7	Condition	Pseudo-IAP - Control	0	-5.417	33.955	-0.159535	0.997144
KC	scrRNA	Cytosol	7.38877	6.41286	0.845271	1842.67	300.826	0.488017	173.682	5.92484	6.90088	1668.98	2016.35	Condition	scrRNA - Control	0	6.37459	0.924119	6.89802	0.0001505
KC	scrRNA	Media	0.85548	92.2216	9.7444	23939	1320.47	5.62593	762.372	86.5957	97.8476	23176.6	24701.4	Condition	scrRNA - Control	0	41.2525	33.955	1.21492	0.515733
KC	Control	Cytosol	0	0.0382657	0.0662781	22.6667	39.2598	0.0382657	22.6667	0	0.0765313	0	45.3333	NA	NA	NA	NA	NA	NA	NA
KC	Control	Media	0	50.9692	54.7045	12064.8	10114.6	27.3522	5057.28	23.6169	78.3214	7007.47	17122	NA	NA	NA	NA	NA	NA	NA
M-CSF	IAP	Cytosol	0.743191	3.36551	3.42477	1599.33	2036.53	1.97729	1175.79	1.38823	5.3428	423.542	2775.12	Condition	IAP - Control	0	1.3549	1.7969	0.754023	0.7954425469401427
M-CSF	IAP	Media	0.194039	9.94756	14.6387	2234	2296.03	7.31935	1148.01	2.62821	17.2669	1085.99	3382.01	Condition	IAP - Control	0	1.25185	7.90678	0.158326	0.997207
M-CSF	Pseudo-IAP	Cytosol	0.227815	2.35455	1.72936	1087	1134.95	0.998448	655.266	1.3561	3.353	431.734	1742.27	Condition	Pseudo-IAP - Control	0	0.343936	1.7969	0.191406	0.9946981212942850
M-CSF	Pseudo-IAP	Media	-2.21195	1.87691	0.312424	713.667	482.763	0.180378	278.723	1.69653	2.05729	434.943	992.39	Condition	Pseudo-IAP - Control	0	-6.8188	8.54029	-0.798427	0.776335
M-CSF	scrRNA	Cytosol	2.80787	14.0793	1.7494	4018	181.403	1.01002	104.733	13.0693	15.0893	3913.27	4122.73	Condition	scrRNA - Control	0	12.0687	1.7969	6.71641	0.000349359
M-CSF	scrRNA	Media	1.53664	25.2278	1.24058	6599.67	838.65	0.716248	484.195	24.5115	25.944	6115.47	7083.86	Condition	scrRNA - Control	0	16.5321	8.54029	1.93577	0.192294
M-CSF	Control	Cytosol	0	2.01061	1.2621	922.667	992.355	0.728673	572.937	1.28194	2.73929	349.73	1495.6	NA	NA	NA	NA	NA	NA	NA
M-CSF	Control	Media	0	8.69571	14.1915	1924	2591.15	7.09573	1295.57	1.59998	15.7914	628.426	3219.57	NA	NA	NA	NA	NA	NA	NA
MCP-5	IAP	Cytosol	6.01512	2.75653	2.91551	1286	1729.63	1.68327	998.601	1.07326	4.4398	287.399	2284.6	Condition	IAP - Control	0	2.71391	1.30076	2.0864	0.1612282577447428
MCP-5	IAP	Media	1.2618	28.7801	35.9182	6642	5400.01	17.9591	2700.01	10.821	46.7392	3941.99	9342.01	Condition	IAP - Control	0	16.7781	16.4063	1.02267	0.635477
MCP-5	Pseudo-IAP	Cytosol	4.54587	0.995575	1.15151	478.667	683.354	0.664825	394.534	0.33075	1.6604	84.1322	873.201	Condition	Pseudo-IAP - Control	0	0.952953	1.30076	0.732613	0.8076725530631368
MCP-5	Pseudo-IAP	Media	-2.03615	2.92625	2.32815	776.333	564.52	1.34416	325.926	1.58209	4.27041	450.408	1102.26	Condition	Pseudo-IAP - Control	0	-9.07572	17.7208	-0.512151	0.922404
MCP-5	scrRNA	Cytosol	7.27687	6.60979	0.567218	1906.67	307.001	0.327483	177.247	6.2823	6.93727	1729.42	2083.91	Condition	scrRNA - Control	0	6.56716	1.30076	5.04872	0.00253187
MCP-5	scrRNA	Media	2.30296	59.2262	1.65523	15492	1913.15	0.955646	1104.56	58.2705	60.1818	14387.4	16596.6	Condition	scrRNA - Control	0	47.2242	17.7208	2.6649	0.0595752
MCP-5	Control	Cytosol	0	0.0426218	0.0628461	24.3333	37.899	0.0362842	21.881	0.00633759	0.0789061	2.45234	46.2143	NA	NA	NA	NA	NA	NA	NA
MCP-5	Control	Media	0	12.002	22.3357	2395	4270.7	11.1678	2135.35	0.834134	23.1698	259.648	4530.35	NA	NA	NA	NA	NA	NA	NA
MIG	IAP	Cytosol	1.08785	0.463367	0.414574	234	234.519	0.239354	135.399	0.224012	0.702721	98.6006	369.399	Condition	IAP - Control	0	0.24537	0.411566	0.596187	0.8803832126909737
MIG	IAP	Media	1.20115	1.41538	2.26466	300.25	368.061	1.13233	184.031	0.283054	2.54771	116.219	484.281	Condition	IAP - Control	0	0.799795	1.00522	0.795641	0.778027
MIG	Pseudo-IAP	Cytosol	-0.472519	0.157111	0.229551	77.6667	111.159	0.132531	64.1777	0.0245798	0.289643	13.489	141.844	Condition	Pseudo-IAP - Control	0	-0.0608853	0.411566	-0.147936	0.9975232079017148
MIG	Pseudo-IAP	Media	-2.07778	0.14582	0.130633	62	73.3689	0.0754208	42.3596	0.0703994	0.221241	19.6404	104.36	Condition	Pseudo-IAP - Control	0	-0.469769	1.08576	-0.432662	0.950275
MIG	scrRNA	Cytosol	4.90371	6.52551	0.860105	1893.33	420.312	0.496582	242.667	6.02893	7.02209	1650.67	2136	Condition	scrRNA - Control	0	6.30752	0.411566	15.3257	3.7221e-09
MIG	scrRNA	Media	3.41295	6.5568	0.623465	1716.67	285.507	0.359958	164.838	6.19684	6.91675	1551.83	1881.5	Condition	scrRNA - Control	0	5.94121	1.08576	5.47192	0.000807973
MIG	Control	Cytosol	0	0.217997	0.227973	97.3333	88.8219	0.13162	51.2814	0.0863762	0.349617	46.052	148.615	NA	NA	NA	NA	NA	NA	NA
MIG	Control	Media	0	0.615589	1.1564	129.75	218.328	0.578201	109.164	0.0373879	1.19379	20.5862	238.914	NA	NA	NA	NA	NA	NA	NA
MIP-1alpha	IAP	Cytosol	4.47645	7.65855	8.172	3543.33	4844.76	4.71811	2797.12	2.94045	12.3767	746.212	6340.45	Condition	IAP - Control	0	7.31452	3.48332	2.09987	0.1585453530938756
MIP-1alpha	IAP	Media	2.07126	53.0738	25.2434	15973.5	2572.99	12.6217	1286.5	40.4521	65.6955	14687	17260	Condition	IAP - Control	0	40.4448	13.1277	3.08087	0.0298883
MIP-1alpha	Pseudo-IAP	Cytosol	2.63019	2.12994	2.28751	1002.67	1373.73	1.32069	793.125	0.809249	3.45064	209.542	1795.79	Condition	Pseudo-IAP - Control	0	1.78591	3.48332	0.512703	0.9177074326147519
MIP-1alpha	Pseudo-IAP	Media	-0.378791	9.71275	7.51437	2638.67	1843.44	4.33842	1064.31	5.37433	14.0512	1574.36	3702.98	Condition	Pseudo-IAP - Control	0	-2.91627	14.1795	-0.205668	0.993971
MIP-1alpha	scrRNA	Cytosol	5.0469	11.3728	0.877089	3270	408.622	0.506387	235.918	10.8664	11.8792	3034.08	3505.92	Condition	scrRNA - Control	0	11.0288	3.48332	3.16617	0.0327801
MIP-1alpha	scrRNA	Media	2.31598	62.8854	6.10629	16403	2070.31	3.52547	1195.3	59.3599	66.4108	15207.7	17598.3	Condition	scrRNA - Control	0	50.2563	14.1795	3.54429	0.0139499
MIP-1alpha	Control	Cytosol	0	0.344033	0.132641	148.333	130.24	0.0765801	75.1938	0.267453	0.420614	73.1395	223.527	NA	NA	NA	NA	NA	NA	NA
MIP-1alpha	Control	Media	0	12.629	21.1938	2667.5	3950.11	10.5969	1975.05	2.03213	23.2259	692.445	4642.55	NA	NA	NA	NA	NA	NA	NA
MIP-1beta	IAP	Cytosol	0	0	0	0	0	0	0	0	0	0	0	NA	NA	NA	NA	NA	NA	NA
MIP-1beta	IAP	Media	2.05068	58.8287	33.2076	18300.2	7446.21	16.6038	3723.11	42.2249	75.4325	14577.1	22023.4	Condition	IAP - Control	0	44.6293	16.8934	2.64182	0.0620345
MIP-1beta	Pseudo-IAP	Cytosol	-11.4751	0.00665058	0.0115191	3.66667	6.35085	0.00665058	3.66667	-1.73472e-18	0.0133012	-4.44089e-16	7.33333	NA	NA	NA	NA	NA	NA	NA
MIP-1beta	Pseudo-IAP	Media	-1.14208	6.43388	5.50094	1657.33	1394.96	3.17597	805.38	3.25791	9.60985	851.953	2462.71	Condition	Pseudo-IAP - Control	0	-7.76559	18.2469	-0.425584	0.952485
MIP-1beta	scrRNA	Cytosol	-3.33005	1.88264	0.974588	536	284.638	0.562679	164.336	1.31996	2.44532	371.664	700.336	NA	NA	NA	NA	NA	NA	NA
MIP-1beta	scrRNA	Media	2.1539	63.1917	6.46147	16621.7	3377.3	3.73053	1949.88	59.4612	66.9223	14671.8	18571.5	Condition	scrRNA - Control	0	48.9923	18.2469	2.68496	0.0577871
MIP-1beta	Control	Cytosol	0	0	0	0	0	0	0	0	0	0	0	NA	NA	NA	NA	NA	NA	NA
MIP-1beta	Control	Media	0	14.1995	27.4193	2793	5269.99	13.7096	2634.99	0.489826	27.9091	158.005	5427.99	NA	NA	NA	NA	NA	NA	NA
MIP-2	IAP	Cytosol	-6.23218	0.220739	0.130713	104.667	82.0752	0.0754671	47.3861	0.145272	0.296206	57.2805	152.053	NA	NA	NA	NA	NA	NA	NA
MIP-2	IAP	Media	0.640823	25.8738	23.5159	7211.75	3520.1	11.758	1760.05	14.1158	37.6317	5451.7	8971.8	Condition	IAP - Control	0	9.27971	15.2225	0.609604	0.879803
MIP-2	Pseudo-IAP	Cytosol	-10.1005	0.015115	0.0261799	8.33333	14.4338	0.015115	8.33333	0	0.0302299	0	16.6667	NA	NA	NA	NA	NA	NA	NA
MIP-2	Pseudo-IAP	Media	-2.05114	4.00405	2.59411	1133.33	505.065	1.49771	291.599	2.50633	5.50176	841.734	1424.93	Condition	Pseudo-IAP - Control	0	-12.59	16.4422	-0.765713	0.795783
MIP-2	scrRNA	Cytosol	-3.28401	1.70359	0.669925	486.333	195.5	0.386782	112.872	1.31681	2.09037	373.461	599.205	NA	NA	NA	NA	NA	NA	NA
MIP-2	scrRNA	Media	1.04534	34.2478	3.72296	9011.33	1888.94	2.14945	1090.58	32.0983	36.3972	7920.75	10101.9	Condition	scrRNA - Control	0	17.6537	16.4422	1.07368	0.603185
MIP-2	Control	Cytosol	0	0	0	0	0	0	0	0	0	0	0	NA	NA	NA	NA	NA	NA	NA
MIP-2	Control	Media	0	16.5941	31.2747	3325.25	5968.15	15.6374	2984.08	0.956697	32.2314	341.175	6309.33	NA	NA	NA	NA	NA	NA	NA
NC	IAP	Cytosol	0	0	0	0	0	0	0	0	0	0	0	NA	NA	NA	NA	NA	NA	NA
NC	IAP	Media	0	0	0	0	0	0	0	0	0	0	0	NA	NA	NA	NA	NA	NA	NA
NC	Pseudo-IAP	Cytosol	0	0	0	0	0	0	0	0	0	0	0	NA	NA	NA	NA	NA	NA	NA
NC	Pseudo-IAP	Media	0	0	0	0	0	0	0	0	0	0	0	NA	NA	NA	NA	NA	NA	NA
NC	scrRNA	Cytosol	0	0	0	0	0	0	0	0	0	0	0	NA	NA	NA	NA	NA	NA	NA
NC	scrRNA	Media	0	0	0	0	0	0	0	0	0	0	0	NA	NA	NA	NA	NA	NA	NA
NC	Control	Cytosol	0	0	0	0	0	0	0	0	0	0	0	NA	NA	NA	NA	NA	NA	NA
NC	Control	Media	0	0	0	0	0	0	0	0	0	0	0	NA	NA	NA	NA	NA	NA	NA
RANTES	IAP	Cytosol	4.03355	134.105	37.9388	47625.7	17872.4	21.904	10318.6	112.201	156.009	37307	57944.3	Condition	IAP - Control	0	125.916	22.2629	5.65585	0.00126257
RANTES	IAP	Media	1.21623	121.031	21.4992	40618.2	14335	10.7496	7167.49	110.282	131.781	33450.8	47785.7	Condition	IAP - Control	0	68.9388	30.5102	2.25953	0.115422
RANTES	Pseudo-IAP	Cytosol	2.13015	35.848	37.9042	16013	22448.2	21.884	12960.5	13.964	57.732	3052.51	28973.5	Condition	Pseudo-IAP - Control	0	27.6591	22.2629	1.24238	0.4969784745349600
RANTES	Pseudo-IAP	Media	0.380294	67.8042	59.3593	17399.3	13912.1	34.2711	8032.16	33.5331	102.075	9367.17	25431.5	Condition	Pseudo-IAP - Control	0	15.7115	32.9548	0.47676	0.935606
RANTES	scrRNA	Cytosol	2.44846	44.6975	2.93811	12800	493.03	1.69632	284.651	43.0012	46.3938	12515.3	13084.7	Condition	scrRNA - Control	0	36.5086	22.2629	1.63988	0.3021515364192133
RANTES	scrRNA	Media	0.633704	80.8241	8.39056	21003	1479.93	4.84429	854.437	75.9798	85.6684	20148.6	21857.4	Condition	scrRNA - Control	0	28.7314	32.9548	0.871842	0.73122
RANTES	Control	Cytosol	0	8.18888	9.44032	3977	6072.68	5.45037	3506.06	2.73851	13.6392	470.939	7483.06	NA	NA	NA	NA	NA	NA	NA
RANTES	Control	Media	0	52.0927	57.859	12402.8	10554.9	28.9295	5277.45	23.1632	81.0222	7125.3	17680.2	NA	NA	NA	NA	NA	NA	NA
SDF-1	IAP	Cytosol	3.56737	1.33889	0.758569	619	525.026	0.43796	303.124	0.900933	1.77685	315.876	922.124	Condition	IAP - Control	0	1.22595	0.819944	1.49516	0.3650100599842337
SDF-1	IAP	Media	0.487362	8.20432	8.87436	2542.75	2579.39	4.43718	1289.69	3.76715	12.6415	1253.06	3832.44	Condition	IAP - Control	0	2.35195	4.69759	0.500671	0.926917
SDF-1	Pseudo-IAP	Cytosol	1.52551	0.32515	0.321121	140	188.245	0.185399	108.683	0.139751	0.510549	31.317	248.683	Condition	Pseudo-IAP - Control	0	0.212207	0.819944	0.258807	0.9873055289477548
SDF-1	Pseudo-IAP	Media	-1.54702	2.00278	2.47438	1008	1501.09	1.42858	866.656	0.574195	3.43136	141.344	1874.66	Condition	Pseudo-IAP - Control	0	-3.8496	5.07398	-0.758693	0.799893
SDF-1	scrRNA	Cytosol	6.10209	7.7584	1.82617	2199.67	325.062	1.05434	187.675	6.70406	8.81274	2011.99	2387.34	Condition	scrRNA - Control	0	7.64545	0.819944	9.32436	9.43798e-06
SDF-1	scrRNA	Media	0.885191	10.8094	0.975907	2813	235.242	0.56344	135.817	10.2459	11.3728	2677.18	2948.82	Condition	scrRNA - Control	0	4.95701	5.07398	0.976947	0.664724
SDF-1	Control	Cytosol	0	0.112943	0.142822	62.3333	87.2143	0.0824584	50.3532	0.0304847	0.195401	11.9801	112.687	NA	NA	NA	NA	NA	NA	NA
SDF-1	Control	Media	0	5.85237	7.97779	1669	1811.22	3.9889	905.61	1.86348	9.84127	763.39	2574.61	NA	NA	NA	NA	NA	NA	NA
TARC	IAP	Cytosol	1.14178	1.5558	0.858485	710.333	608.824	0.495647	351.505	1.06015	2.05144	358.829	1061.84	Condition	IAP - Control	0	0.850708	0.429845	1.97911	0.1885241295268473
TARC	IAP	Media	0.441648	1.70533	0.260544	600.75	312.006	0.130272	156.003	1.57506	1.8356	444.747	756.753	Condition	IAP - Control	0	0.449708	0.270486	1.66259	0.287845
TARC	Pseudo-IAP	Cytosol	1.01597	1.42588	0.395135	616.667	399.052	0.228132	230.393	1.19774	1.65401	386.274	847.059	Condition	Pseudo-IAP - Control	0	0.720788	0.429845	1.67686	0.2873622796480523
TARC	Pseudo-IAP	Media	-0.0664238	1.19912	0.539889	372	33.6006	0.311705	19.3993	0.887419	1.51083	352.601	391.399	Condition	Pseudo-IAP - Control	0	-0.0565002	0.292158	-0.193389	0.99495
TARC	scrRNA	Cytosol	1.8558	2.55209	0.121806	735.667	99.7614	0.070325	57.5973	2.48176	2.62241	678.069	793.264	Condition	scrRNA - Control	0	1.847	0.429845	4.29689	0.00675903
TARC	scrRNA	Media	0.731989	2.0855	0.369786	541.667	83.3447	0.213496	48.1191	1.872	2.299	493.548	589.786	Condition	scrRNA - Control	0	0.829876	0.292158	2.84051	0.0447451
TARC	Control	Cytosol	0	0.705089	0.447922	331	330.937	0.258608	191.066	0.446481	0.963696	139.934	522.066	NA	NA	NA	NA	NA	NA	NA
TARC	Control	Media	0	1.25562	0.366586	399.75	71.1635	0.183293	35.5818	1.07233	1.43892	364.168	435.332	NA	NA	NA	NA	NA	NA	NA
TIMP-1	IAP	Cytosol	1.5744	6.83225	3.87645	3134.67	2710.47	2.23807	1564.89	4.59418	9.07032	1569.77	4699.56	Condition	IAP - Control	0	4.5381	2.57376	1.76321	0.2553601188773383
TIMP-1	IAP	Media	-0.0218027	35.1366	33.3185	10003.8	5985.67	16.6592	2992.84	18.4773	51.7958	7010.91	12996.6	Condition	IAP - Control	0	-0.535034	20.3553	-0.0262847	0.999987
TIMP-1	Pseudo-IAP	Cytosol	0.52289	3.29631	1.36993	1526.33	1031.11	0.790928	595.314	2.50538	4.08724	931.019	2121.65	Condition	Pseudo-IAP - Control	0	1.00216	2.57376	0.389375	0.9601111388241195
TIMP-1	Pseudo-IAP	Media	-1.47529	12.8296	2.8257	4901.33	3318.11	1.63142	1915.71	11.1982	14.4611	2985.62	6817.04	Condition	Pseudo-IAP - Control	0	-22.8419	21.9862	-1.03892	0.625103
TIMP-1	scrRNA	Cytosol	3.75429	30.9584	4.20037	8848.67	923.801	2.42508	533.357	28.5333	33.3834	8315.31	9382.02	Condition	scrRNA - Control	0	28.6642	2.57376	11.1371	8.39924e-05
TIMP-1	scrRNA	Media	1.26313	85.6175	10.5475	22180	548.386	6.08961	316.611	79.5279	91.7071	21863.4	22496.6	Condition	scrRNA - Control	0	49.9459	21.9862	2.27169	0.113324
TIMP-1	Control	Cytosol	0	2.29416	2.28011	917.333	893.041	1.31642	515.597	0.977735	3.61057	401.736	1432.93	NA	NA	NA	NA	NA	NA	NA
TIMP-1	Control	Media	0	35.6716	39.6566	10107.8	7991.6	19.8283	3995.8	15.8433	55.4999	6111.95	14103.6	NA	NA	NA	NA	NA	NA	NA
TNF-alpha	IAP	Cytosol	-3.94958	0.00123833	0.00214485	0.666667	1.1547	0.00123833	0.666667	-2.1684e-19	0.00247666	0	1.33333	Condition	IAP - Control	0	-0.0178945	0.207779	-0.0861228	0.9995043109047304
TNF-alpha	IAP	Media	0.198226	10.9916	15.1167	2468.25	2319.71	7.55835	1159.85	3.43321	18.5499	1308.4	3628.1	Condition	IAP - Control	0	1.41108	9.22062	0.153035	0.997466
TNF-alpha	Pseudo-IAP	Cytosol	-0.983929	0.00967358	0.0167551	5.33333	9.2376	0.00967358	5.33333	0	0.0193472	0	10.6667	Condition	Pseudo-IAP - Control	0	-0.00945926	0.207779	-0.0455256	0.9999261619362130
TNF-alpha	Pseudo-IAP	Media	-3.26398	0.997314	0.762626	272.333	142.977	0.440303	82.5476	0.557011	1.43762	189.786	354.881	Condition	Pseudo-IAP - Control	0	-8.58316	9.9594	-0.861815	0.7375
TNF-alpha	scrRNA	Cytosol	7.41742	3.27074	0.507591	944.333	204.246	0.293058	117.921	2.97768	3.5638	826.412	1062.25	Condition	scrRNA - Control	0	3.25161	0.207779	15.6494	2.59731e-08
TNF-alpha	scrRNA	Media	1.44811	26.1404	2.93116	6785.33	455.847	1.69231	263.183	24.4481	27.8327	6522.15	7048.52	Condition	scrRNA - Control	0	16.5599	9.9594	1.66274	0.287423
TNF-alpha	Control	Cytosol	0	0.0191328	0.033139	11.3333	19.6299	0.0191328	11.3333	0	0.0382657	0	22.6667	NA	NA	NA	NA	NA	NA	NA
TNF-alpha	Control	Media	0	9.58048	18.2255	1903.5	3489.61	9.11275	1744.81	0.467732	18.6932	158.695	3648.31	NA	NA	NA	NA	NA	NA	NA
TREM-1	IAP	Cytosol	1.95142	0.761284	0.875842	358.667	511.256	0.505667	295.174	0.255616	1.26695	63.4931	653.84	Condition	IAP - Control	0	0.564445	0.425477	1.32662	0.4502698358322610
TREM-1	IAP	Media	-0.0939719	0.609221	0.765837	143.75	118.311	0.382918	59.1557	0.226303	0.992139	84.5943	202.906	Condition	IAP - Control	0	-0.0410034	0.58392	-0.0702208	0.999751
TREM-1	Pseudo-IAP	Cytosol	1.38236	0.513147	0.51825	241.333	315.012	0.299212	181.872	0.213935	0.812358	59.4613	423.205	Condition	Pseudo-IAP - Control	0	0.316308	0.425477	0.743421	0.8015529321520614
TREM-1	Pseudo-IAP	Media	-2.48711	0.115976	0.121961	38	32.0468	0.0704145	18.5023	0.045562	0.186391	19.4977	56.5023	Condition	Pseudo-IAP - Control	0	-0.534248	0.630706	-0.847063	0.746681
TREM-1	scrRNA	Cytosol	4.17564	3.55715	0.132358	1022.67	103.645	0.0764171	59.8396	3.48073	3.63356	962.827	1082.51	Condition	scrRNA - Control	0	3.36031	0.425477	7.89775	8.82749e-05
TREM-1	scrRNA	Media	1.34802	1.65523	0.262991	429.333	54.5008	0.151838	31.466	1.50339	1.80707	397.867	460.799	Condition	scrRNA - Control	0	1.00501	0.630706	1.59346	0.316886
TREM-1	Control	Cytosol	0	0.196838	0.181611	100.333	106.453	0.104853	61.4609	0.0919852	0.301692	38.8724	161.794	NA	NA	NA	NA	NA	NA	NA
TREM-1	Control	Media	0	0.650224	1.27693	127.75	245.529	0.638466	122.764	0.0117584	1.28869	4.98574	250.514	NA	NA	NA	NA	NA	NA	NA
sICAM-1	IAP	Cytosol	-0.0835422	110.184	2.98293	43624.3	23340.4	1.72219	13475.6	108.462	111.906	30148.8	57099.9	Condition	IAP - Control	0	-6.56877	11.3781	-0.577317	0.8894178763995499
sICAM-1	IAP	Media	-0.511366	13.2063	13.1389	3286.75	1796.67	6.56947	898.337	6.63687	19.7758	2388.41	4185.09	Condition	IAP - Control	0	-5.61797	9.86275	-0.569615	0.898275
sICAM-1	Pseudo-IAP	Cytosol	-0.272728	96.6423	11.2373	40301.3	19499.2	6.48784	11257.9	90.1545	103.13	29043.4	51559.2	Condition	Pseudo-IAP - Control	0	-20.1103	11.3781	-1.76746	0.2536835182022809
sICAM-1	Pseudo-IAP	Media	-2.19819	4.10203	1.78616	1263.33	125.245	1.03124	72.3103	3.07079	5.13327	1191.02	1335.64	Condition	Pseudo-IAP - Control	0	-14.7223	10.653	-1.38199	0.420607
sICAM-1	scrRNA	Cytosol	-0.482651	83.5554	11.087	23837.7	1370.39	6.40108	791.195	77.1543	89.9564	23046.5	24628.9	Condition	scrRNA - Control	0	-33.1973	11.3781	-2.91765	0.0471164
sICAM-1	scrRNA	Media	0.244883	22.3067	1.28397	5843.67	847.491	0.7413	489.299	21.5654	23.048	5354.37	6332.97	Condition	scrRNA - Control	0	3.48243	10.653	0.326897	0.97709
sICAM-1	Control	Cytosol	0	116.753	22.7744	42081.7	19749	13.1488	11402.1	103.604	129.901	30679.6	53483.7	NA	NA	NA	NA	NA	NA	NA
sICAM-1	Control	Media	0	18.8243	21.7402	4699.25	5736.45	10.8701	2868.23	7.95423	29.6944	1831.02	7567.48	NA	NA	NA	NA	NA	NA	NA

## Sheet: Fig 6f data
Condition	Replicate	Gene	gel	Value	norm_value
Lyo	1	GFAP	8_percent	44140054	2.80619
scrRNA	1	GFAP	8_percent	40514928	2.95797
pseudo	1	GFAP	8_percent	31932420	2.34722
IAP	1	GFAP	8_percent	30467660	2.35801
LPS	1	GFAP	8_percent	20066456	1.19372
Lyo	1	IRF7_low	8_percent	16656077	1.0589
scrRNA	1	IRF7_low	8_percent	2650116	0.193483
pseudo	1	IRF7_low	8_percent	4539408	0.333674
IAP	1	IRF7_low	8_percent	2071811	0.160346
LPS	1	IRF7_low	8_percent	207913	0.0123684
Lyo	1	IRF7_high	8_percent	521933	0.0331817
scrRNA	1	IRF7_high	8_percent	5629420	0.411
pseudo	1	IRF7_high	8_percent	2971150	0.218397
IAP	1	IRF7_high	8_percent	6771459	0.52407
LPS	1	IRF7_high	8_percent	803070	0.0477735
Lyo	1	RIG-1	8_percent	5978379	0.380074
scrRNA	1	RIG-1	8_percent	7685751	0.561132
pseudo	1	RIG-1	8_percent	6306944	0.463598
IAP	1	RIG-1	8_percent	8570496	0.663304
LPS	1	RIG-1	8_percent	5217114	0.310359
Lyo	1	B-actin	8_percent	15729530	1
scrRNA	1	B-actin	8_percent	13696870	1
pseudo	1	B-actin	8_percent	13604330	1
IAP	1	B-actin	8_percent	12920908	1
LPS	1	B-actin	8_percent	16809950	1
Lyo	1	H3	15_percent	20594894	1
scrRNA	1	H3	15_percent	19018195	1
pseudo	1	H3	15_percent	11403624	1
IAP	1	H3	15_percent	21720204	1
LPS	1	H3	15_percent	23814064	1
Lyo	1	IBA1	15_percent	12560515	0.609885
scrRNA	1	IBA1	15_percent	12924138	0.679567
pseudo	1	IBA1	15_percent	9434100	0.82729
IAP	1	IBA1	15_percent	15024849	0.691745
LPS	1	IBA1	15_percent	10064807	0.422641
Lyo	1	ISG15	15_percent	7785385	0.378025
scrRNA	1	ISG15	15_percent	18671813	0.981787
pseudo	1	ISG15	15_percent	13589167	1.19165
IAP	1	ISG15	15_percent	26179445	1.2053
LPS	1	ISG15	15_percent	4119008	0.172965
Lyo	1	RANTES	15_percent	2667148	0.129505
scrRNA	1	RANTES	15_percent	18924157	0.995055
pseudo	1	RANTES	15_percent	8216233	0.720493
IAP	1	RANTES	15_percent	53488334	2.46261
LPS	1	RANTES	15_percent	24079164	1.01113
Lyo	2	GFAP	8_percent	52217712	2.68644
scrRNA	2	GFAP	8_percent	56353492	4.04297
pseudo	2	GFAP	8_percent	44244264	2.42963
IAP	2	GFAP	8_percent	31961459	1.71089
LPS	2	GFAP	8_percent	35706054	2.3811
Lyo	2	IRF7_low	8_percent	16071790	0.826843
scrRNA	2	IRF7_low	8_percent	2863251	0.205418
pseudo	2	IRF7_low	8_percent	4840186	0.265793
IAP	2	IRF7_low	8_percent	2388728	0.127868
LPS	2	IRF7_low	8_percent	10254702	0.683848
Lyo	2	IRF7_high	8_percent	1002724	0.051587
scrRNA	2	IRF7_high	8_percent	4796932	0.344147
pseudo	2	IRF7_high	8_percent	3444486	0.18915
IAP	2	IRF7_high	8_percent	5326153	0.285108
LPS	2	IRF7_high	8_percent	506007	0.0337437
Lyo	2	RIG-1	8_percent	6964887	0.358321
scrRNA	2	RIG-1	8_percent	6046574	0.4338
pseudo	2	RIG-1	8_percent	7828456	0.429891
IAP	2	RIG-1	8_percent	9213710	0.493208
LPS	2	RIG-1	8_percent	5042532	0.336268
Lyo	2	B-actin	8_percent	19437536	1
scrRNA	2	B-actin	8_percent	13938629	1
pseudo	2	B-actin	8_percent	18210325	1
IAP	2	B-actin	8_percent	18681168	1
LPS	2	B-actin	8_percent	14995594	1
Lyo	2	H3	15_percent	32181042	1
scrRNA	2	H3	15_percent	25706479	1
pseudo	2	H3	15_percent	25572810	1
IAP	2	H3	15_percent	29375347	1
LPS	2	H3	15_percent	37527007	1
Lyo	2	IBA1	15_percent	13987423	0.434648
scrRNA	2	IBA1	15_percent	7880792	0.306568
pseudo	2	IBA1	15_percent	10147323	0.396801
IAP	2	IBA1	15_percent	12181615	0.414688
LPS	2	IBA1	15_percent	13312490	0.354744
Lyo	2	ISG15	15_percent	4519605	0.140443
scrRNA	2	ISG15	15_percent	7570418	0.294495
pseudo	2	ISG15	15_percent	6578360	0.25724
IAP	2	ISG15	15_percent	11242527	0.38272
LPS	2	ISG15	15_percent	1556886	0.0414871
Lyo	2	RANTES	15_percent	2343150	0.0728115
scrRNA	2	RANTES	15_percent	7022314	0.273173
pseudo	2	RANTES	15_percent	3084220	0.120605
IAP	2	RANTES	15_percent	26603084	0.905626
LPS	2	RANTES	15_percent	10343168	0.275619
Lyo	3	GFAP	8_percent	17810624	1.21868
scrRNA	3	GFAP	8_percent	15910408	1.11255
pseudo	3	GFAP	8_percent	17231868	1.23475
IAP	3	GFAP	8_percent	21295550	1.14112
LPS	3	GFAP	8_percent	27069976	1.506
Lyo	3	IRF7_low	8_percent	12764301	0.873391
scrRNA	3	IRF7_low	8_percent	4831671	0.33786
pseudo	3	IRF7_low	8_percent	4265518	0.305645
IAP	3	IRF7_low	8_percent	2734312	0.146518
LPS	3	IRF7_low	8_percent	12108380	0.673634
Lyo	3	IRF7_high	8_percent	1033988	0.0707501
scrRNA	3	IRF7_high	8_percent	6886213	0.481527
pseudo	3	IRF7_high	8_percent	5211679	0.373442
IAP	3	IRF7_high	8_percent	8575135	0.459498
LPS	3	IRF7_high	8_percent	1827633	0.101678
Lyo	3	RIG-1	8_percent	6979913	0.477597
scrRNA	3	RIG-1	8_percent	8389862	0.586671
pseudo	3	RIG-1	8_percent	7994227	0.572825
IAP	3	RIG-1	8_percent	8085544	0.433263
LPS	3	RIG-1	8_percent	7279756	0.405
Lyo	3	B-actin	8_percent	14614649	1
scrRNA	3	B-actin	8_percent	14300789	1
pseudo	3	B-actin	8_percent	13955783	1
IAP	3	B-actin	8_percent	18661965	1
LPS	3	B-actin	8_percent	17974723	1
Lyo	3	H3	15_percent	19893549	1
scrRNA	3	H3	15_percent	16155794	1
pseudo	3	H3	15_percent	13985325	1
IAP	3	H3	15_percent	15323212	1
LPS	3	H3	15_percent	21418869	1
Lyo	3	IBA1	15_percent	12109691	0.608725
scrRNA	3	IBA1	15_percent	7036558	0.435544
pseudo	3	IBA1	15_percent	6823751	0.487922
IAP	3	IBA1	15_percent	9881464	0.644869
LPS	3	IBA1	15_percent	17171779	0.801713
Lyo	3	ISG15	15_percent	4834065	0.242997
scrRNA	3	ISG15	15_percent	10153274	0.62846
pseudo	3	ISG15	15_percent	7718164	0.551876
IAP	3	ISG15	15_percent	10922075	0.71278
LPS	3	ISG15	15_percent	1853580	0.0865396
Lyo	3	RANTES	15_percent	1966811	0.0988668
scrRNA	3	RANTES	15_percent	17990032	1.11353
pseudo	3	RANTES	15_percent	6989492	0.499773
IAP	3	RANTES	15_percent	31707252	2.06923
LPS	3	RANTES	15_percent	21846663	1.01997
Microglia_24h	1	GFAP	8_percent	-1701547	-0.127588
Microglia_24h_LPS	1	GFAP	8_percent	-1643550	-0.0812177
Microglia_48h	1	GFAP	8_percent	-592566	-0.0302521
Microglia_48h_LPS	1	GFAP	8_percent	-2673121	-0.123775
Microglia_24h	1	IRF7_low	8_percent	9266600	0.694843
Microglia_24h_LPS	1	IRF7_low	8_percent	37706045	1.86328
Microglia_48h	1	IRF7_low	8_percent	24235347	1.23728
Microglia_48h_LPS	1	IRF7_low	8_percent	8427482	0.390222
Microglia_24h	1	IRF7_high	8_percent	79928	0.00599329
Microglia_24h_LPS	1	IRF7_high	8_percent	6951712	0.343526
Microglia_48h	1	IRF7_high	8_percent	122647	0.00626147
Microglia_48h_LPS	1	IRF7_high	8_percent	20313667	0.940594
Microglia_24h	1	RIG-1	8_percent	1017494	0.0762954
Microglia_24h_LPS	1	RIG-1	8_percent	15241320	0.753165
Microglia_48h	1	RIG-1	8_percent	1843846	0.0941334
Microglia_48h_LPS	1	RIG-1	8_percent	22205895	1.02821
Microglia_24h	1	B-actin	8_percent	13336247	1
Microglia_24h_LPS	1	B-actin	8_percent	20236353	1
Microglia_48h	1	B-actin	8_percent	19587584	1
Microglia_48h_LPS	1	B-actin	8_percent	21596646	1
Microglia_24h	2	H3	15_percent	32931565	1
Microglia_24h_LPS	2	H3	15_percent	35224072	1
Microglia_48h	2	H3	15_percent	32644786	1
Microglia_48h_LPS	2	H3	15_percent	32764074	1
Microglia_24h	2	IBA1	15_percent	22487303	0.68285
Microglia_24h_LPS	2	IBA1	15_percent	32994014	0.936689
Microglia_48h	2	IBA1	15_percent	18537594	0.567858
Microglia_48h_LPS	2	IBA1	15_percent	39543214	1.20691
Microglia_24h	2	ISG15	15_percent	-20205	-0.000613545
Microglia_24h_LPS	2	ISG15	15_percent	8822283	0.250462
Microglia_48h	2	ISG15	15_percent	-125473	-0.00384359
Microglia_48h_LPS	2	ISG15	15_percent	15996182	0.488223
Microglia_24h	2	RANTES	15_percent	-72039	-0.00218754
Microglia_24h_LPS	2	RANTES	15_percent	30537535	0.866951
Microglia_48h	2	RANTES	15_percent	12150	0.000372188
Microglia_48h_LPS	2	RANTES	15_percent	58175215	1.77558

## Sheet: Fig 6f - stats
Normalized values
term	contrast	null.value	estimate	std.error	statistic	adj.p.value	Gene	Condition
Condition	scrRNA - Lyo	0	0.360385	0.0647549	5.56537	0.00083576	IRF7_high	scrRNA
Condition	pseudo - Lyo	0	0.20849	0.0647549	3.21969	0.0290971	IRF7_high	pseudo
Condition	IAP - Lyo	0	0.371052	0.0647549	5.73011	0.00069091	IRF7_high	IAP
Condition	LPS - Lyo	0	0.00922544	0.0647549	0.142467	0.999652	IRF7_high	LPS
Condition	scrRNA - Lyo	0	-0.674126	0.0583084	-11.5614	5.9798e-07	IRF7_low	scrRNA
Condition	pseudo - Lyo	0	-0.618009	0.0583084	-10.599	1.49964e-06	IRF7_low	pseudo
Condition	IAP - Lyo	0	-0.774802	0.0583084	-13.288	3.30502e-06	IRF7_low	IAP
Condition	LPS - Lyo	0	-0.240972	0.0651908	-3.69641	0.0161216	IRF7_low	LPS
Condition	scrRNA - Lyo	0	0.693526	0.389489	1.78061	0.283551	RANTES	scrRNA
Condition	pseudo - Lyo	0	0.346563	0.389489	0.889789	0.786756	RANTES	pseudo
Condition	IAP - Lyo	0	1.71209	0.389489	4.39574	0.00441283	RANTES	IAP
Condition	LPS - Lyo	0	0.668514	0.389489	1.71639	0.310275	RANTES	LPS
lyo = lyovec only transfection (untreated control)
RANTES = CCL5
IRF7 RATIO
term	contrast	null.value	estimate	std.error	statistic	adj.p.value	Condition
Condition	scrRNA - Lyo	0	1.68335	0.28437	5.91949	0.00078752	scrRNA
Condition	pseudo - Lyo	0	0.804417	0.28437	2.82872	0.0611303	pseudo
Condition	IAP - Lyo	0	2.81982	0.28437	9.91588	2.2503e-06	IAP
Condition	LPS - Lyo	0	0.041898	0.31794	0.13178	0.999754	LPS

## Sheet: Fig 7a - Sholl Data
gt	age	-300	-290	-280	-270	-260	-250	-240	-230	-220	-210	-200	-190	-180	-170	-160	-150	-140	-130	-120	-110	-100	-90	-80	-70	-60	-50	-40	-30	-20	-10	0	10	20	30	40	50	60	70	80	90	100	110	120	130	140	150	160	170
WT	2 Months	0	0	1	1	1	1	1	1	1	1	3	4	5	5	5	5	4	3	3	2	2	2	2	3	3	4	4	3	2	1	0	2	4	8	14	15	15	16	17	16	17	18	17	17	12	10	7	6
WT	2 Months	0	0	0	0	0	0	0	0	1	3	3	3	3	3	3	3	3	3	4	3	3	4	5	5	5	6	5	4	3	2	0	1	3	6	10	11	11	10	7	8	6	7	6	3	3	2	1	0
WT	2 Months	0	0	1	1	2	2	2	2	2	3	3	4	4	4	4	3	3	3	3	2	2	1	1	1	2	2	1	1	1	1	0	3	4	6	8	10	13	11	12	9	9	9	9	8	5	5	5	5
WT	2 Months	2	2	2	2	2	2	3	3	3	3	3	3	3	3	3	3	3	3	2	2	2	2	2	2	2	2	1	1	1	1	0	3	5	5	8	8	9	11	14	12	11	12	12	13	13	14	13	11
WT	2 Months	3	3	4	4	4	4	4	4	4	4	4	4	4	4	4	4	3	3	3	3	3	3	2	1	1	1	1	1	1	1	0	4	6	8	12	12	12	13	14	15	15	14	13	14	13	11	10	10
WT	2 Months	3	3	3	3	4	4	4	4	4	4	4	4	4	4	4	3	3	3	3	3	3	3	3	3	3	3	3	1	1	1	0	3	5	8	8	9	10	12	13	14	14	14	11	11	11	9	9	8
WT	2 Months	0	0	1	1	1	1	1	1	2	3	4	4	5	6	6	6	7	6	6	4	3	2	2	2	2	1	1	1	1	1	0	2	3	5	7	9	6	7	9	9	9	9	11	9	10	9	9	8
WT	2 Months	2	2	2	2	2	2	2	1	1	1	2	2	2	2	2	2	2	3	3	4	4	4	4	4	4	3	2	2	1	1	0	4	5	6	9	10	13	11	11	11	12	10	10	9	9	4	4	2
WT	2 Months	3	3	3	3	4	3	2	2	2	2	1	1	1	1	1	1	1	1	1	1	1	1	2	2	2	2	2	2	1	1	0	3	7	8	8	10	10	9	9	9	9	6	4	2	2	0	0	0
WT	2 Months	1	1	1	1	1	2	2	2	2	2	3	2	1	1	1	1	1	1	1	1	1	1	1	1	1	1	1	1	1	1	0	2	3	6	7	8	9	9	7	7	6	6	6	6	4	1	1	0
WT	2 Months	3	3	4	3	5	5	5	5	5	6	8	6	5	5	5	5	5	5	5	5	5	4	3	2	3	3	3	2	1	1	0	3	4	8	9	8	9	7	9	7	9	8	7	7	6	4	1	1
WT	2 Months	1	1	1	1	1	1	3	3	5	5	5	6	6	7	8	9	9	8	8	8	8	7	6	4	3	2	2	2	1	1	0	2	5	7	8	9	9	10	11	10	10	10	10	10	9	9	8	8
WT	2 Months	4	4	3	4	5	5	4	4	4	4	4	5	5	5	4	4	3	4	3	3	2	1	2	5	2	1	1	1	1	1	0	5	8	12	13	15	15	13	13	15	11	7	7	7	3	1	1	0
WT	2 Months	0	0	1	1	1	1	1	1	1	1	1	1	1	1	1	1	1	1	2	4	5	5	4	4	4	4	3	1	1	1	0	6	8	7	10	12	11	10	11	10	3	2	3	1	1	1	1	0
WT	2 Months	3	3	3	3	3	3	5	5	3	4	5	5	6	5	4	4	4	4	3	3	3	3	2	2	2	1	1	1	1	1	0	3	3	5	8	10	13	16	15	15	16	14	14	9	8	7	4	2
WT	2 Months	3	3	3	5	5	5	6	7	8	8	7	8	7	6	5	5	2	2	2	2	2	2	2	2	2	2	1	1	1	1	0	4	4	4	6	6	7	11	13	13	14	16	15	16	17	16	16	16
WT	2 Months	4	5	4	4	4	4	4	4	4	4	4	4	4	4	3	3	3	3	3	2	2	2	2	2	1	1	1	1	1	1	0	4	9	8	9	11	10	14	14	14	15	14	14	14	13	13	13	13
WT	2 Months	2	2	2	3	3	2	2	3	4	5	5	3	2	2	2	2	2	2	2	2	2	2	2	2	1	1	1	1	1	1	0	2	5	7	9	9	10	13	11	12	13	13	12	12	11	11	10	9
WT	2 Months	4	4	4	4	4	5	4	4	4	5	5	7	8	8	8	9	9	7	8	5	6	5	3	3	2	2	2	1	1	1	0	2	6	9	10	11	14	13	13	12	12	12	12	11	9	6	4	4
WT	2 Months	3	3	3	3	3	3	3	5	5	5	4	5	4	4	3	3	3	2	2	2	2	2	2	2	2	2	2	1	1	1	0	3	5	6	8	9	10	11	13	13	13	14	15	13	12	5	4	3
WT	2 Months	3	3	3	3	3	3	3	3	3	4	4	4	4	4	4	4	3	3	3	3	3	2	2	2	1	1	1	1	1	1	0	4	4	6	6	9	10	12	12	11	12	12	12	11	12	11	10	6
WT	2 Months	3	3	4	4	5	4	3	2	2	3	3	4	4	4	4	4	4	4	4	4	4	4	4	3	3	1	1	1	1	1	0	5	7	10	12	12	12	12	12	12	11	11	11	11	10	10	9	7
WT	2 Months	0	1	1	2	2	2	2	2	3	5	5	5	6	7	9	7	7	7	7	7	6	7	5	4	4	1	1	1	1	1	0	3	7	9	10	12	11	9	8	7	7	9	7	8	7	7	6	5
WT	2 Months	0	0	4	4	4	4	4	4	5	3	3	3	2	3	3	3	3	3	3	2	1	1	1	1	1	1	1	1	1	1	0	2	4	6	10	14	13	13	11	9	7	5	3	2	1	1	0	0
WT	2 Months	5	5	5	6	7	7	6	6	6	6	6	6	6	6	6	6	5	4	4	4	3	3	3	3	2	2	1	1	1	1	0	2	2	3	8	11	12	11	11	12	11	9	9	8	8	7	6	6
WT	2 Months	3	3	3	3	3	3	3	3	2	2	2	2	2	1	1	1	1	1	1	1	1	1	2	2	2	3	3	3	1	1	0	1	3	5	6	9	8	10	11	12	11	9	8	8	8	7	7	7
WT	2 Months	1	1	1	1	1	1	1	1	1	1	1	1	1	1	1	1	1	1	1	1	1	1	1	1	1	1	1	1	1	1	0	2	4	9	9	10	10	10	10	7	5	4	3	2	1	1	0	0
WT	2 Months	1	1	1	1	1	1	1	1	1	1	1	1	1	1	1	1	1	1	2	2	1	1	1	1	1	1	1	1	1	1	0	4	6	7	10	11	10	10	10	8	7	6	7	7	7	5	4	2
WT	2 Months	0	3	4	4	4	4	4	4	4	4	4	4	3	3	3	3	2	2	2	2	2	2	2	2	2	2	2	1	1	1	0	3	4	5	9	12	13	13	14	14	14	15	14	14	13	13	12	12
WT	2 Months	4	4	4	4	4	5	6	7	7	7	7	7	7	6	6	6	5	4	4	4	3	3	1	1	1	1	1	1	1	1	0	4	5	7	10	11	15	19	20	22	23	25	18	17	14	14	13	12
WT	2 Months	3	3	3	3	3	3	3	3	2	2	2	2	2	2	3	3	3	3	4	3	3	3	3	3	1	1	1	1	1	1	0	2	3	8	7	13	15	21	19	22	22	21	21	20	20	19	16	12
WT	2 Months	4	4	4	5	5	5	6	6	7	7	7	6	6	4	4	3	1	1	1	1	1	1	1	1	1	1	1	1	1	1	0	2	3	3	4	5	6	8	10	10	10	12	14	15	15	14	13	12
WT	2 Months	2	2	2	2	2	2	2	2	2	2	2	2	4	5	5	5	7	7	7	6	3	2	2	1	1	1	1	1	1	1	0	4	8	9	9	10	10	10	10	10	10	7	6	4	4	2	0	0
WT	2 Months	0	5	5	5	5	5	6	6	7	6	7	7	8	8	8	7	7	5	4	2	2	2	1	1	1	1	1	1	1	1	0	3	5	9	10	13	14	17	17	16	16	15	13	11	11	10	6	4
WT	2 Months	5	5	4	3	3	3	3	3	3	3	3	3	3	3	3	3	3	3	3	2	2	2	2	2	1	1	1	1	1	1	0	2	3	4	5	6	8	10	10	11	10	11	13	13	11	12	13	12
DKO	2 Months	0	3	4	4	5	5	6	7	6	5	4	3	4	4	4	7	6	7	6	6	5	6	6	4	5	2	2	1	1	1	0	2	4	5	6	7	7	9	10	8	8	8	7	6	5	4	4	3
DKO	2 Months	4	4	5	5	5	5	4	5	5	5	4	4	4	4	4	4	4	5	5	5	5	5	4	4	4	4	3	2	2	1	0	2	3	4	5	5	6	7	7	7	7	7	6	5	5	5	4	4
DKO	2 Months	2	2	2	2	2	2	2	2	2	2	2	2	2	2	2	2	2	2	2	2	3	3	2	2	2	2	2	1	1	1	0	1	1	4	4	6	7	9	10	10	10	10	10	8	8	8	5	4
DKO	2 Months	2	2	2	2	2	3	3	3	3	3	3	3	3	3	3	3	3	5	5	5	5	5	5	5	5	3	3	2	1	1	0	2	3	3	5	6	6	8	8	6	7	10	10	10	8	6	6	5
DKO	2 Months	6	5	4	4	4	4	4	7	7	10	11	12	13	13	13	13	13	12	11	10	8	5	4	3	3	2	1	1	1	1	0	3	4	6	7	10	10	12	14	15	13	12	11	9	6	5	4	4
DKO	2 Months	0	0	1	2	2	2	2	3	4	4	4	4	5	5	5	4	4	4	4	4	3	3	3	3	3	2	1	1	1	1	0	2	4	5	8	11	11	11	11	11	8	6	5	4	3	3	2	2
DKO	2 Months	1	2	3	3	5	5	6	10	10	12	11	11	10	10	9	8	8	7	7	5	4	3	3	2	2	2	2	1	1	1	0	5	6	9	10	11	11	11	11	10	10	8	6	6	4	4	3	3
DKO	2 Months	0	1	1	1	2	2	2	1	1	1	3	6	6	6	6	7	6	6	6	5	5	4	4	4	2	1	1	1	1	1	0	3	3	3	4	7	9	9	11	13	14	14	14	12	7	4	4	4
DKO	2 Months	0	1	1	1	1	1	1	1	1	1	2	2	2	2	2	3	3	3	3	3	3	2	2	1	1	1	1	1	1	1	0	2	2	2	5	6	7	10	14	16	18	22	22	22	20	18	18	18
DKO	2 Months	3	4	5	4	4	4	4	5	4	4	4	4	4	3	4	5	4	5	4	3	3	3	3	3	3	3	3	1	1	1	0	1	1	5	5	7	8	9	10	12	7	8	7	7	7	7	6	6
DKO	2 Months	7	8	8	7	8	9	8	6	7	7	7	6	7	8	9	9	10	7	7	4	2	1	1	1	1	1	1	2	0	1	0	1	7	9	10	10	11	11	17	17	17	18	17	13	13	14	12	13
DKO	2 Months	1	1	2	2	2	2	3	3	3	4	3	3	4	3	4	5	5	4	4	4	4	4	4	4	5	3	2	1	1	1	0	2	5	8	11	14	14	13	12	10	7	6	5	4	3	3	3	1
DKO	2 Months	1	1	1	1	1	2	3	3	3	3	2	2	3	3	3	2	5	5	5	3	3	3	3	5	5	4	2	2	1	1	0	3	5	5	6	6	7	6	5	5	6	7	6	4	4	2	2	1
DKO	2 Months	0	0	0	1	2	2	2	2	2	3	4	6	6	5	5	5	4	4	2	2	2	3	2	2	2	2	1	1	1	1	0	2	6	6	6	7	7	7	9	9	9	9	9	9	9	9	10	9
DKO	2 Months	0	0	0	1	1	1	1	3	4	5	5	6	5	5	6	6	6	6	5	4	4	3	3	3	3	2	2	1	1	1	0	1	3	4	5	5	5	6	9	10	10	9	11	10	9	7	7	6
DKO	2 Months	1	1	1	2	3	4	4	4	5	6	7	6	8	10	11	9	8	7	5	4	3	2	5	3	2	2	3	2	2	1	0	2	6	7	9	10	10	10	10	11	12	10	10	7	5	5	3	2
DKO	2 Months	5	5	5	5	4	4	3	3	3	3	3	3	3	5	4	5	4	3	3	4	3	3	3	2	2	2	1	1	1	1	0	2	2	3	4	4	7	9	8	8	6	7	6	5	5	3	1	1
DKO	2 Months	7	7	7	5	3	5	5	3	4	5	5	4	4	4	4	4	4	2	2	1	1	1	1	1	1	1	1	1	1	1	0	2	4	5	7	8	7	7	6	5	4	4	2	1	1	1	0	0
DKO	2 Months	4	4	4	5	4	4	4	6	6	6	6	6	7	6	5	5	7	7	7	7	6	5	4	2	2	1	1	1	1	1	0	2	5	4	6	9	8	8	8	8	8	9	8	5	6	6	6	5
DKO	2 Months	5	5	5	4	4	4	4	4	4	4	4	3	6	5	5	4	5	5	4	3	3	2	2	2	2	2	2	2	1	1	0	5	7	7	8	8	8	7	4	4	1	0	0	0	0	0	0	0
DKO	2 Months	5	5	5	5	5	5	4	4	4	4	3	4	4	4	4	3	3	3	3	4	4	4	3	2	2	1	1	1	1	1	0	2	3	4	4	6	7	7	7	6	4	4	3	3	1	0	0	0
DKO	2 Months	4	4	4	4	4	4	3	3	3	2	2	2	3	4	4	5	5	9	10	9	8	8	6	6	5	1	1	1	1	1	0	4	4	6	7	8	6	4	3	1	1	1	1	0	0	0	0	0
DKO	2 Months	6	6	5	5	3	4	4	5	5	4	1	0	2	5	4	5	4	5	5	5	5	5	5	4	4	3	3	2	2	2	0	1	1	1	2	2	2	3	3	4	5	6	6	6	7	7	7	7
DKO	2 Months	2	2	2	3	4	4	4	5	5	5	5	6	6	7	7	6	7	6	6	5	5	3	2	2	2	1	1	1	1	1	0	1	2	4	6	9	12	12	12	12	12	13	13	11	11	9	8	6
DKO	2 Months	0	0	4	4	4	4	4	4	5	5	5	5	5	6	6	5	5	6	5	4	4	4	3	3	2	2	2	2	2	1	0	1	2	2	3	4	9	11	13	14	15	15	13	12	10	10	8	6
DKO	2 Months	0	0	3	3	3	3	3	3	3	3	3	3	3	3	3	5	5	5	5	5	3	2	2	2	2	2	2	2	2	1	0	2	4	5	8	8	8	10	10	12	12	12	12	13	11	10	10	8
DKO	2 Months	0	0	3	3	3	2	3	3	3	4	4	4	3	4	3	3	3	3	3	3	2	2	1	1	1	1	1	1	1	1	0	5	6	7	8	11	11	11	11	9	8	7	4	3	2	2	1	1
DKO	2 Months	4	4	4	4	4	4	4	4	3	2	3	3	3	3	3	2	2	5	7	7	7	5	2	1	1	1	1	1	1	1	0	5	6	8	9	10	11	13	14	13	12	11	7	4	2	3	2	2
DKO	2 Months	3	3	3	4	4	4	4	5	5	4	5	6	6	3	4	5	6	5	5	5	6	5	5	4	4	3	3	3	2	2	0	1	3	3	4	6	7	8	10	9	11	10	11	9	9	7	8	7
DKO	2 Months	1	1	1	1	1	1	1	2	3	4	4	4	4	7	8	8	8	8	8	11	10	8	6	4	3	2	1	1	1	1	0	2	6	10	9	10	9	11	11	10	9	9	7	4	2	1	1	0
DKO	2 Months	3	3	3	3	3	3	3	3	3	4	4	4	3	3	2	2	2	1	1	1	1	1	1	1	1	1	1	1	1	1	0	1	2	2	2	4	6	6	7	7	9	9	9	9	8	8	8	9
DKO	2 Months	0	0	0	0	0	0	0	0	0	0	0	0	3	3	3	4	5	6	5	4	4	2	1	1	1	1	1	1	1	1	0	5	5	6	8	8	9	11	11	11	10	11	11	10	9	6	6	5
DKO	2 Months	2	3	3	3	4	4	2	2	3	3	4	4	6	6	6	6	6	7	5	5	4	4	4	4	3	2	1	1	1	1	0	7	8	9	9	12	12	13	13	12	12	12	12	10	10	8	7	6
DKO	2 Months	3	3	3	3	4	4	3	2	2	4	3	3	3	3	3	2	2	2	2	2	3	4	4	6	6	4	3	3	1	1	0	2	5	8	9	10	14	15	15	14	14	15	16	13	10	7	4	1
DKO	2 Months	3	3	3	3	3	3	4	2	4	5	4	5	5	5	4	4	3	3	2	2	2	1	1	1	1	1	1	1	1	1	0	3	5	6	6	6	6	6	8	10	10	9	11	8	8	4	1	1
DKO	2 Months	1	2	4	5	5	5	4	4	3	4	4	4	4	3	3	3	3	2	1	1	1	1	1	1	1	1	1	1	1	1	0	1	2	2	2	3	3	4	4	7	7	6	6	6	5	3	3	3
DKO	2 Months	4	4	4	4	4	4	4	4	4	4	4	4	3	3	3	2	2	2	2	2	2	2	2	1	1	2	2	2	1	1	0	2	2	3	5	6	8	8	10	10	10	5	4	4	3	2	1	0
DKO	2 Months	2	2	2	2	2	2	2	3	3	3	3	4	4	4	3	3	3	3	3	3	2	3	3	4	2	2	1	1	1	1	0	4	5	5	6	7	7	6	7	7	7	6	5	5	5	4	4	4
DKO	2 Months	8	8	8	9	8	7	7	7	7	7	6	5	4	4	4	4	4	3	3	3	2	2	2	2	2	2	2	1	1	1	0	1	1	1	2	5	6	7	7	11	11	13	13	13	12	12	13	12
DKO	2 Months	3	3	3	2	3	3	3	3	4	4	4	4	4	5	5	5	5	5	3	3	2	2	2	1	1	1	1	1	1	1	0	3	4	7	8	11	11	11	11	10	9	8	5	4	0	0	0	0
DKO	2 Months	2	2	2	2	5	6	6	6	5	4	3	4	5	6	6	5	3	3	2	1	1	1	1	1	1	1	1	1	1	1	0	4	6	8	9	11	13	13	13	11	9	7	7	6	4	3	3	2
DKO	2 Months	2	3	3	5	4	3	3	3	4	4	2	2	2	2	2	2	2	2	4	3	3	3	3	3	1	1	1	1	1	1	0	4	8	8	8	9	10	10	10	11	9	9	8	7	6	5	4	2
HP1BKO	2 Months	2	2	2	2	2	1	2	2	2	2	3	3	3	3	3	3	3	3	3	3	4	3	3	2	2	2	1	1	1	1	0	2	3	3	4	5	5	6	6	7	8	9	9	9	8	6	5	2
HP1BKO	2 Months	2	2	2	2	2	2	2	2	3	3	3	3	3	3	5	6	7	7	7	8	8	7	6	5	2	2	2	2	1	1	0	3	3	4	8	9	11	11	12	12	11	10	9	9	9	8	5	4
HP1BKO	2 Months	2	2	2	2	3	3	4	3	3	3	3	3	3	4	3	3	2	2	2	2	2	2	3	2	3	3	2	2	1	1	0	3	6	6	8	11	11	11	11	10	9	9	7	5	2	2	1	1
HP1BKO	2 Months	0	0	0	0	0	1	1	1	2	3	3	3	3	3	3	3	3	3	4	5	5	4	2	2	1	1	1	1	1	1	0	4	4	5	7	8	9	9	9	10	10	10	9	8	7	6	6	6
HP1BKO	2 Months	2	2	2	2	2	2	2	2	2	1	1	2	2	2	2	2	2	3	3	3	3	3	3	3	3	2	2	2	1	1	0	2	3	3	5	6	7	7	7	7	7	5	4	4	3	3	3	3
HP1BKO	2 Months	1	1	1	1	2	2	2	3	3	3	4	5	5	3	3	3	3	1	2	2	2	2	2	2	2	1	1	1	1	1	0	5	6	7	7	6	7	7	7	3	2	1	0	0	0	0	0	0
HP1BKO	2 Months	0	0	0	0	1	1	1	2	2	2	2	2	2	2	2	2	5	5	7	7	6	5	4	4	4	2	2	1	1	1	0	4	4	5	6	6	7	9	9	8	7	5	4	4	3	2	1	0
HP1BKO	2 Months	1	1	1	1	1	1	1	1	1	1	1	1	1	1	1	1	1	1	1	1	2	2	2	2	2	1	1	1	1	1	0	5	6	7	8	8	9	9	10	11	10	9	7	5	3	2	1	0
HP1BKO	2 Months	1	1	1	2	2	2	2	2	2	2	2	2	2	2	2	2	2	2	2	2	2	2	2	1	1	1	1	1	1	1	0	3	5	6	7	8	7	7	7	8	7	4	0	0	0	0	0	0
HP1BKO	2 Months	3	3	5	5	5	4	4	4	4	4	4	5	4	4	3	4	5	5	5	5	4	2	3	2	2	2	1	1	1	1	0	2	3	7	8	8	8	8	9	11	11	9	8	7	6	5	5	4
HP1BKO	2 Months	4	4	4	5	4	4	4	4	4	4	4	5	5	5	5	5	5	4	4	4	3	3	3	4	4	3	3	1	1	1	0	1	5	6	6	6	8	12	10	12	11	12	11	11	10	10	8	6
HP1BKO	2 Months	2	2	2	2	2	2	2	2	2	2	2	3	4	4	4	4	4	3	3	4	5	4	3	2	3	3	1	1	1	1	0	2	4	5	8	9	9	9	9	10	9	10	9	8	5	3	1	1
HP1BKO	2 Months	6	5	5	5	4	4	4	5	4	5	5	5	7	10	12	12	13	13	13	12	12	10	9	9	8	6	6	4	2	2	0	2	2	4	5	6	7	8	11	11	13	15	14	13	13	12	12	9
HP1BKO	2 Months	1	2	2	1	2	1	3	3	2	2	1	1	2	2	2	1	1	3	5	7	8	9	7	7	5	4	5	3	3	3	0	3	4	5	6	7	7	5	4	3	1	0	0	0	0	0	0	0
HP1BKO	2 Months	3	3	3	2	2	2	2	2	2	2	2	2	2	2	2	2	2	2	2	2	1	1	1	1	1	1	1	1	1	1	0	2	2	3	3	3	3	4	8	9	10	10	10	9	6	5	3	2
HP1BKO	2 Months	3	3	3	3	3	3	2	2	2	2	2	3	4	4	4	5	4	3	2	2	2	1	1	1	1	1	1	1	1	1	0	3	3	4	5	7	10	11	12	12	10	7	5	4	4	5	5	5
HP1BKO	2 Months	0	1	2	1	2	2	3	3	3	4	5	4	5	4	1	2	3	4	4	4	3	3	3	3	2	2	1	1	1	1	0	2	5	7	9	9	10	9	8	8	6	6	6	5	4	2	2	1
HP1BKO	2 Months	2	2	3	4	3	3	3	2	2	2	2	4	4	4	6	5	5	5	4	3	3	2	2	1	1	1	1	1	1	1	0	3	3	5	6	9	9	11	10	9	8	7	8	6	5	5	3	3
HP1BKO	2 Months	4	4	4	5	4	4	4	4	4	4	3	3	3	3	3	3	3	3	2	2	2	1	1	1	1	1	1	1	1	1	0	3	5	5	6	9	9	8	7	6	6	4	4	2	1	1	0	0
HP1BKO	2 Months	1	1	2	1	2	3	3	2	1	1	1	1	1	1	1	1	1	1	1	1	1	1	1	1	1	1	1	1	1	1	0	5	5	7	6	6	6	7	7	7	6	6	6	5	5	4	3	2
HP1BKO	2 Months	4	4	5	4	4	4	4	4	3	3	5	7	7	7	6	5	5	5	4	5	6	5	5	5	5	3	2	2	2	1	0	2	2	5	6	7	7	6	6	4	4	2	2	1	1	1	1	1
HP1BKO	2 Months	3	3	3	3	3	3	4	4	4	3	3	3	3	3	3	2	2	2	2	2	2	2	2	2	1	1	1	1	1	1	0	1	2	2	2	3	3	4	5	6	6	5	5	4	4	4	4	3
HP1BKO	2 Months	1	2	2	2	3	4	5	5	5	5	5	5	5	5	4	3	4	4	2	2	2	2	2	1	1	1	1	1	1	1	0	2	4	5	7	9	10	13	12	12	10	10	9	7	8	7	5	5
HP1BKO	2 Months	2	2	1	1	1	1	1	2	3	3	3	3	6	6	8	10	11	6	3	0	3	0	-1	0	0	-1	1	2	1	1	0	4	7	9	10	11	12	12	12	12	11	8	8	8	8	5	3	2
HP1BKO	2 Months	0	0	1	1	1	1	1	1	1	1	1	2	2	2	2	3	3	6	6	6	5	5	4	3	2	2	1	1	1	1	0	3	6	7	9	11	13	12	13	11	7	6	4	2	0	0	0	0
HP1BKO	2 Months	4	5	5	5	5	5	4	5	4	4	5	4	6	7	7	9	8	9	8	6	6	4	2	2	2	1	1	1	1	1	0	3	5	8	8	9	9	9	6	5	3	1	1	1	1	1	0	0
HP1BKO	2 Months	1	1	2	1	1	1	1	1	1	1	2	2	2	2	2	1	1	2	3	4	4	4	4	4	4	4	2	2	1	1	0	2	3	4	6	7	8	7	7	6	5	1	1	0	0	0	0	0
HP1gKO	2 Months	3	4	4	4	4	4	4	4	5	5	4	4	4	3	2	2	2	2	2	2	2	2	2	2	1	1	1	1	1	1	0	5	10	11	14	17	18	19	21	23	24	24	22	23	23	19	15	16
HP1gKO	2 Months	1	2	2	2	2	2	2	3	5	6	6	6	6	7	8	9	9	7	7	7	6	4	4	4	3	2	2	1	1	1	0	4	5	8	11	15	16	16	15	16	17	16	13	12	10	10	11	10
HP1gKO	2 Months	3	3	4	4	5	5	6	7	7	7	7	7	7	5	7	8	6	5	4	4	4	4	4	2	2	1	1	1	1	1	0	3	7	10	10	11	13	14	14	13	9	10	9	6	4	3	1	0
HP1gKO	2 Months	3	3	3	3	3	3	3	3	3	3	3	3	4	4	4	4	4	4	4	3	3	3	2	2	2	2	2	2	2	1	0	2	3	5	5	6	6	5	4	9	10	10	11	10	11	11	10	10
HP1gKO	2 Months	7	7	8	9	9	9	10	11	11	12	12	11	11	10	10	9	10	8	10	10	7	7	4	4	4	3	3	2	2	2	0	4	5	7	8	12	15	21	22	23	23	21	21	19	14	14	10	7
HP1gKO	2 Months	2	2	2	2	2	2	2	2	2	2	4	4	4	4	4	4	5	4	3	3	3	3	2	1	1	1	1	1	1	1	0	4	6	7	8	9	12	11	10	10	9	8	7	7	6	6	5	4
HP1gKO	2 Months	0	0	0	0	0	0	0	2	2	2	2	1	1	2	2	2	3	3	2	2	2	2	2	2	1	1	1	1	1	1	0	1	3	5	7	10	12	13	13	12	12	12	11	8	9	8	5	3
HP1gKO	2 Months	7	7	9	8	9	9	9	8	8	7	7	6	4	4	4	4	2	2	1	1	1	1	1	1	1	1	1	1	1	1	0	2	4	8	11	12	12	14	16	18	16	14	16	11	10	7	5	3
HP1gKO	2 Months	0	0	0	0	0	2	1	1	1	1	2	2	3	3	3	3	3	3	2	2	2	2	1	1	1	1	1	1	1	1	0	3	5	7	9	12	15	14	12	13	11	8	8	8	6	5	5	4
HP1gKO	2 Months	3	3	4	5	7	8	8	8	7	9	9	9	8	7	5	7	5	4	4	3	3	2	2	2	2	2	2	1	1	1	0	2	3	5	9	9	11	12	13	13	11	11	10	10	6	5	4	1
HP1gKO	2 Months	1	1	3	4	4	5	6	5	10	6	6	5	6	7	6	7	7	5	5	4	4	4	4	3	3	3	2	2	1	1	0	3	3	5	7	9	15	16	17	19	18	12	11	12	11	12	11	10
HP1gKO	2 Months	5	5	5	5	6	6	8	8	9	8	8	8	9	9	9	8	8	7	6	5	5	3	3	2	2	2	1	1	1	1	0	2	3	5	8	9	9	8	6	8	7	8	9	7	7	5	3	3
HP1gKO	2 Months	1	1	1	1	1	1	1	1	1	1	1	1	1	1	2	2	3	3	2	3	3	2	1	1	1	1	1	1	1	1	0	2	2	3	4	6	9	11	10	9	10	9	7	7	7	6	5	5
HP1gKO	2 Months	0	0	0	0	0	0	0	0	1	2	2	1	2	2	4	3	3	2	2	1	1	1	1	1	1	1	1	1	1	1	0	3	5	7	7	12	15	16	15	16	16	14	13	13	12	10	9	5
HP1gKO	2 Months	0	0	0	0	0	0	0	1	2	2	2	3	3	2	3	4	4	3	2	2	2	1	1	1	1	1	1	1	1	1	0	3	4	5	9	11	12	11	12	13	14	14	13	11	10	11	10	7
HP1gKO	2 Months	4	4	4	5	4	4	4	7	6	6	7	7	7	7	6	6	6	5	4	3	3	2	2	1	1	1	1	1	1	1	0	3	6	7	11	14	17	20	21	21	24	24	20	19	19	17	13	12
HP1gKO	2 Months	3	3	3	3	3	2	3	4	4	4	5	5	5	5	5	6	5	5	5	4	4	3	3	2	1	1	1	1	1	1	0	1	1	2	7	11	12	13	13	10	10	11	10	10	10	9	9	9
HP1gKO	2 Months	1	1	1	2	2	2	2	2	2	2	2	2	2	2	4	3	3	3	3	3	4	4	4	4	3	4	4	4	2	1	0	3	5	8	9	11	12	12	14	13	9	6	3	2	2	1	0	0
HP1gKO	2 Months	2	2	2	2	2	2	2	2	2	2	2	2	2	3	3	3	2	2	2	2	2	1	1	1	1	1	1	1	1	1	0	3	6	7	8	9	8	8	5	3	3	3	2	1	1	1	0	0
HP1gKO	2 Months	1	1	1	1	1	1	1	2	2	2	2	2	2	2	4	5	4	4	3	3	3	3	3	3	3	1	1	2	1	1	0	3	3	5	6	8	8	8	8	9	9	7	6	5	5	5	4	4
HP1gKO	2 Months	3	3	3	3	4	4	4	4	4	4	4	4	4	4	4	4	4	4	4	4	4	3	3	2	2	1	1	1	1	1	0	3	6	6	7	7	7	7	7	5	3	3	3	3	2	1	1	1
HP1gKO	2 Months	3	3	3	3	3	3	3	3	3	3	3	5	5	5	6	7	7	6	6	4	4	3	2	2	2	2	2	1	1	1	0	3	3	5	6	7	9	9	9	9	9	9	7	7	5	3	2	1
HP1gKO	2 Months	0	0	0	0	1	2	2	2	2	2	3	3	3	3	4	4	4	4	4	3	3	2	2	2	2	2	1	1	1	1	0	3	4	5	8	8	7	9	10	11	9	9	9	7	6	4	2	1
HP1gKO	2 Months	3	3	4	4	4	5	6	6	5	5	4	4	4	3	3	3	3	2	2	2	2	1	1	1	1	1	1	1	1	1	0	4	4	7	8	8	9	11	11	11	11	12	10	8	7	6	5	5
HP1gKO	2 Months	0	0	0	0	0	2	2	4	4	4	3	3	3	3	3	3	3	2	2	2	2	2	1	1	1	1	1	1	1	1	0	2	3	6	7	7	7	8	8	9	9	9	9	9	9	9	7	7
HP1gKO	2 Months	1	1	2	3	3	3	3	4	4	4	4	4	4	4	4	4	4	4	6	5	5	6	5	4	2	2	1	1	1	1	0	2	4	4	4	6	7	9	10	10	12	12	11	11	10	10	9	9
HP1gKO	2 Months	2	2	2	2	2	1	1	1	1	2	2	2	2	3	3	3	3	3	4	5	4	3	3	1	1	1	1	1	1	1	0	4	4	7	8	9	14	16	15	15	15	17	14	12	9	6	4	4
HP1gKO	2 Months	2	2	2	2	2	2	2	2	2	2	3	4	5	5	6	6	5	5	5	4	3	3	1	1	1	1	1	1	1	1	0	4	8	11	13	15	14	13	12	12	8	7	6	6	4	3	2	2
HP1gKO	2 Months	0	0	0	0	0	0	1	1	1	2	3	3	3	3	4	4	4	3	3	2	2	2	1	2	2	2	3	2	2	2	0	2	4	4	6	7	7	8	9	10	8	7	5	4	4	4	2	2
HP1gKO	2 Months	1	1	1	1	1	1	2	3	3	3	3	3	3	3	3	3	3	2	2	2	2	2	1	1	1	1	1	1	1	1	0	4	5	7	7	7	7	8	8	9	9	10	10	8	8	5	4	4
HP1gKO	2 Months	2	2	2	2	2	2	1	1	1	1	2	3	3	4	3	3	3	3	3	2	2	1	1	1	1	1	1	1	1	1	0	4	7	9	9	10	10	10	11	13	12	11	10	8	6	6	6	4
HP1gKO	2 Months	0	0	0	0	1	3	4	6	7	6	7	7	5	4	4	4	5	5	5	5	5	5	5	3	2	2	2	1	1	1	0	2	6	8	8	9	9	11	13	13	15	14	14	12	10	7	5	4
HP1gKO	2 Months	1	1	1	1	1	2	2	2	2	4	4	4	4	5	5	4	3	3	3	3	3	3	3	3	3	2	2	1	1	1	0	3	6	8	11	13	13	13	14	11	10	8	7	5	5	5	2	1
HP1gKO	2 Months	3	3	5	6	6	5	5	6	6	7	7	7	4	4	4	4	3	2	2	2	2	1	1	1	1	1	1	1	1	1	0	5	5	7	10	13	14	15	15	15	15	17	16	16	15	15	13	11
HP1gKO	2 Months	1	1	1	2	2	2	2	2	3	3	3	2	4	6	5	5	5	5	6	5	5	4	4	2	2	2	2	1	2	2	0	3	4	5	6	8	8	9	13	14	13	13	15	15	15	14	13	11
WT	12 Months	5	5	5	5	3	3	3	2	2	3	3	3	3	3	3	3	3	3	3	3	3	3	4	4	4	3	3	1	1	1	0	3	5	6	8	10	10	10	10	7	4	3	3	2	0	0	0	0
WT	12 Months	6	6	7	7	7	7	7	6	6	6	6	6	6	6	6	6	6	5	4	3	3	3	3	3	3	1	1	1	1	1	0	4	7	8	9	11	12	14	14	13	13	12	11	11	9	7	5	6
WT	12 Months	4	3	4	5	7	7	7	7	7	6	6	7	6	4	5	6	7	6	6	6	4	3	3	3	2	2	2	2	1	1	0	1	3	6	9	13	16	17	21	22	20	21	20	20	17	13	13	9
WT	12 Months	6	6	6	6	6	6	5	6	6	6	6	5	5	4	4	4	4	3	2	2	2	2	2	2	1	1	1	1	1	1	0	2	2	4	6	7	8	8	9	11	10	10	9	11	11	11	10	10
WT	12 Months	0	0	0	0	0	2	2	2	2	3	3	3	3	4	6	5	7	5	5	4	6	7	6	7	6	4	3	1	1	1	0	3	4	4	4	5	5	7	7	6	7	7	7	6	5	5	5	5
WT	12 Months	4	4	4	4	4	4	4	4	4	5	5	5	6	6	7	7	7	7	6	6	5	5	5	5	5	3	2	1	1	1	0	3	6	8	10	11	11	12	12	12	13	14	14	13	10	8	7	6
WT	12 Months	1	1	2	3	3	4	4	4	5	4	5	5	6	6	6	6	5	5	5	5	5	5	3	2	2	1	1	1	1	1	0	1	5	6	7	8	10	10	10	10	10	8	7	7	5	4	1	1
WT	12 Months	2	1	1	1	1	2	2	3	3	3	3	4	3	2	2	2	2	2	2	2	2	1	1	1	1	1	1	1	1	1	0	4	6	8	9	11	12	12	12	12	11	10	10	7	3	3	2	2
WT	12 Months	1	1	2	2	2	2	2	2	1	1	1	2	2	2	2	3	3	3	3	3	3	3	3	4	4	4	3	2	1	1	0	3	5	6	7	8	8	6	6	4	4	4	4	3	2	2	1	1
WT	12 Months	3	3	3	3	4	4	4	4	4	4	4	3	4	2	2	2	4	4	4	7	6	7	7	6	6	4	4	3	3	2	0	4	6	10	9	10	9	8	8	7	6	4	3	2	2	2	2	1
WT	12 Months	3	3	3	3	3	3	3	3	5	7	6	6	7	7	7	6	6	4	4	7	7	5	4	3	3	2	3	1	1	1	0	3	6	9	10	10	7	6	6	3	2	2	2	2	0	0	0	0
WT	12 Months	4	4	4	4	4	4	4	4	4	4	5	5	6	6	6	6	6	5	4	4	4	4	4	4	4	3	2	2	1	1	0	3	6	7	8	12	14	14	15	14	15	13	12	11	10	9	4	3
WT	12 Months	0	0	0	0	0	0	0	0	0	1	1	1	1	1	2	2	3	3	3	3	3	4	4	7	5	5	4	3	1	1	0	2	4	4	6	7	7	7	9	10	10	10	10	9	8	7	3	3
WT	12 Months	1	1	1	1	1	2	2	2	2	2	2	2	2	2	2	2	2	2	3	4	4	4	2	1	1	1	1	1	1	1	0	4	5	6	7	9	9	9	10	12	9	8	9	8	8	8	7	6
WT	12 Months	0	0	0	0	0	1	1	1	1	1	1	1	2	3	4	4	4	5	6	6	6	5	4	4	5	3	3	1	1	1	0	4	8	9	12	14	15	11	6	4	4	3	2	1	1	1	0	0
WT	12 Months	2	2	2	3	4	4	4	4	3	4	3	3	3	3	3	3	3	3	3	3	3	1	1	1	1	1	1	1	1	1	0	5	5	5	5	6	7	7	7	8	7	8	7	7	8	6	6	6
WT	12 Months	2	2	2	2	2	2	2	2	2	2	2	2	3	4	4	4	5	5	4	4	5	3	2	2	2	1	1	1	1	1	0	3	5	8	8	8	11	11	11	10	10	10	11	11	11	10	9	7
DKO	12 Months	2	2	2	2	2	2	2	3	3	3	3	3	3	3	3	3	3	3	3	3	2	1	1	1	1	1	1	1	1	1	0	1	2	3	5	5	6	6	7	6	6	5	3	2	1	0	0	0
DKO	12 Months	0	0	0	0	1	1	1	1	1	1	1	1	1	1	2	2	3	3	3	4	4	5	5	5	6	5	4	3	2	1	0	4	4	4	3	3	3	3	3	3	3	3	2	2	1	1	0	0
DKO	12 Months	1	1	1	1	1	1	1	1	2	3	3	3	3	3	3	2	2	3	4	5	6	7	7	5	4	3	2	2	1	1	0	2	4	6	6	5	5	4	3	3	3	2	2	2	2	2	0	0
DKO	12 Months	2	2	2	2	2	2	2	2	2	2	2	4	4	4	7	8	9	10	11	11	12	10	9	7	6	6	4	2	2	2	0	2	2	2	3	5	6	7	7	11	9	8	8	8	8	8	8	7
DKO	12 Months	4	4	2	2	1	1	1	1	1	2	3	4	3	3	3	3	4	4	5	5	4	4	3	3	3	2	2	1	1	1	0	2	4	6	6	8	8	8	6	6	5	4	3	2	2	1	0	0
DKO	12 Months	0	1	1	1	1	1	1	1	2	3	4	4	3	4	3	4	4	4	4	3	3	3	3	3	3	2	1	1	1	1	0	4	5	6	6	8	8	6	3	2	1	1	0	0	0	0	0	0
DKO	12 Months	4	3	3	3	3	3	4	4	4	4	4	4	5	6	7	7	7	7	8	7	7	5	4	2	2	2	1	1	1	1	0	5	4	6	4	4	4	4	2	2	0	0	0	0	0	0	0	0
DKO	12 Months	0	2	3	4	3	3	3	3	3	3	3	3	2	3	3	3	3	3	4	2	2	2	2	1	1	1	1	1	1	1	0	3	4	4	6	7	7	7	7	6	4	4	5	5	5	5	3	2
DKO	12 Months	0	0	0	0	0	0	1	1	1	1	1	2	2	3	3	3	4	4	4	3	3	2	2	2	2	2	2	1	1	1	0	2	3	4	5	5	5	6	7	5	4	3	4	4	4	2	1	1
DKO	12 Months	1	1	1	1	2	2	2	2	3	3	3	4	4	4	4	4	4	3	3	2	3	3	3	3	4	3	3	2	1	1	0	1	2	5	6	8	8	8	8	8	7	7	4	3	1	0	0	0
DKO	12 Months	4	6	6	6	5	5	3	3	3	3	3	3	3	3	3	3	3	3	3	3	3	2	2	2	1	1	1	1	1	1	0	3	3	3	5	7	8	8	9	9	9	7	6	6	6	5	5	5
DKO	12 Months	0	3	3	4	4	5	6	6	5	5	4	4	4	4	4	3	3	4	4	4	3	3	3	3	3	2	2	2	2	1	0	3	4	4	5	7	8	6	4	1	1	0	0	0	0	0	0	0
DKO	12 Months	3	3	2	2	1	1	1	1	1	2	3	3	3	4	4	6	5	4	5	5	2	2	2	2	2	2	1	1	1	1	0	3	3	3	5	5	5	5	4	4	3	4	4	5	5	6	5	5
DKO	12 Months	4	4	4	4	4	4	4	4	4	4	4	4	4	3	3	3	3	2	2	2	1	1	1	1	1	1	1	1	1	1	0	2	3	4	4	4	4	4	4	5	5	4	3	3	3	4	4	5
DKO	12 Months	2	2	2	2	2	2	3	4	4	5	5	3	4	5	5	6	7	7	6	5	4	4	5	3	3	3	2	4	4	2	0	2	5	6	7	8	9	9	10	10	11	11	10	8	5	4	0	0
DKO	12 Months	2	2	3	5	5	5	5	5	5	5	5	5	4	4	4	4	4	3	3	3	2	2	2	2	2	2	1	1	1	1	0	3	3	4	3	3	4	5	5	6	7	5	6	5	5	4	1	1
DKO	12 Months	1	1	1	2	2	2	2	3	3	2	2	2	2	2	2	2	2	2	2	3	3	4	4	4	4	2	1	1	1	1	0	3	5	5	6	8	7	7	4	4	4	1	1	0	0	0	0	0
DKO	12 Months	0	0	0	0	1	1	1	1	1	1	1	1	2	3	3	4	4	5	6	7	7	7	7	6	5	5	4	3	1	1	0	3	6	5	3	4	1	1	0	0	0	0	0	0	0	0	0	0
DKO	12 Months	6	6	6	5	5	8	8	9	9	8	8	8	7	6	3	2	2	2	3	4	4	4	4	4	3	3	2	2	3	2	0	5	6	8	8	6	6	4	2	1	1	1	1	1	1	1	1	1
DKO	12 Months	2	2	2	2	2	4	4	4	4	3	3	3	2	2	2	2	2	2	2	2	2	2	3	5	6	5	6	6	4	3	0	2	3	4	5	5	4	3	2	1	1	0	0	0	0	0	0	0
DKO	12 Months	2	2	2	2	2	2	1	1	2	2	2	4	5	5	7	7	7	6	6	5	5	4	4	3	1	1	1	1	1	1	0	3	5	8	8	7	7	7	5	1	1	1	0	0	0	0	0	0
HP1BKO	12 Months	0	0	0	0	0	0	0	1	1	1	2	3	3	3	3	3	3	3	3	5	5	5	6	5	4	3	2	2	1	1	0	3	3	3	5	5	7	8	8	10	10	10	10	9	10	10	8	6
HP1BKO	12 Months	2	2	2	2	2	2	2	2	2	3	3	3	3	3	2	1	1	1	1	1	1	1	1	1	1	1	1	1	1	1	0	2	4	5	5	6	6	7	7	6	6	6	5	5	3	2	2	2
HP1BKO	12 Months	1	1	1	1	1	1	1	1	1	1	1	2	3	3	3	5	5	5	5	5	3	1	1	1	1	1	1	1	1	1	0	3	5	5	5	6	6	5	5	6	6	4	5	4	4	4	4	3
HP1BKO	12 Months	1	1	1	1	2	2	2	2	2	2	2	3	3	3	4	4	5	5	4	3	3	3	3	3	3	2	1	1	1	1	0	2	4	5	6	6	8	10	10	10	9	8	8	7	7	7	5	2
HP1BKO	12 Months	6	6	6	6	5	6	6	6	7	7	8	8	8	6	7	6	5	4	4	3	3	3	3	3	2	2	1	1	1	1	0	3	5	7	7	7	8	9	9	10	10	10	9	9	6	4	4	2
HP1BKO	12 Months	0	0	0	0	0	0	0	0	0	0	0	0	0	0	1	2	3	3	2	2	1	1	1	1	1	1	1	1	1	1	0	3	6	7	9	12	11	13	12	10	8	7	6	6	6	5	3	2
HP1BKO	12 Months	1	1	1	1	1	2	2	2	2	2	2	2	2	3	3	3	3	3	3	3	3	3	3	3	3	3	2	1	1	1	0	2	3	3	3	4	7	8	9	9	7	9	9	9	10	8	7	5
HP1BKO	12 Months	0	0	0	0	1	2	2	3	3	3	1	1	1	1	1	1	1	1	1	1	1	1	1	1	1	1	1	1	1	1	0	3	4	5	5	5	5	6	8	8	5	5	3	3	3	2	2	2
HP1BKO	12 Months	1	1	1	1	1	1	1	1	2	2	2	2	3	3	3	3	3	2	2	2	2	2	2	2	2	1	1	1	1	1	0	3	3	3	7	8	9	13	13	13	8	4	1	1	1	1	0	0
HP1BKO	12 Months	0	0	0	0	0	0	0	0	0	0	0	1	1	3	4	3	3	3	3	2	2	3	3	2	2	2	2	1	1	1	0	3	4	5	5	8	7	7	4	1	1	0	0	0	0	0	0	0
HP1BKO	12 Months	0	0	1	1	1	1	1	1	1	1	1	1	1	1	1	1	3	3	3	2	2	2	2	2	1	1	1	1	1	1	0	2	2	3	4	5	4	3	4	4	5	5	5	5	4	5	5	3
HP1BKO	12 Months	1	1	1	1	2	2	2	2	2	2	3	3	3	3	3	3	3	3	3	3	3	2	1	1	1	1	1	1	1	1	0	2	4	4	4	4	4	3	4	4	1	1	1	1	1	1	1	1
HP1BKO	12 Months	2	2	2	2	3	4	5	5	4	4	5	5	6	5	5	5	6	6	5	5	5	5	3	2	2	1	1	1	1	1	0	2	3	4	4	4	4	5	5	5	4	3	3	2	2	2	2	3
HP1BKO	12 Months	0	0	0	0	1	1	1	1	2	3	3	3	3	3	5	5	5	6	6	6	6	6	5	4	4	3	2	3	3	1	0	5	7	7	7	8	8	6	3	2	0	0	0	0	0	0	0	0
HP1gKO	12 Months	1	1	1	2	2	2	2	2	2	2	2	2	2	2	3	6	7	7	8	7	5	4	4	3	1	1	1	1	1	1	0	3	6	7	9	11	12	15	17	17	18	18	16	16	15	13	10	9
HP1gKO	12 Months	4	4	5	5	4	4	4	4	4	4	4	5	4	3	3	2	2	2	2	2	1	1	1	1	1	1	1	1	1	1	0	3	4	7	7	9	11	12	13	13	13	13	14	12	11	12	8	5
HP1gKO	12 Months	4	4	4	4	4	4	5	6	6	7	7	6	7	5	6	6	6	6	5	4	3	3	2	1	1	1	1	1	1	1	0	5	6	8	9	9	9	8	6	6	6	6	5	4	3	3	3	3
HP1gKO	12 Months	2	1	2	2	2	2	2	2	2	2	2	2	2	2	2	2	3	3	3	2	1	1	1	1	1	1	1	2	2	1	0	5	6	9	9	9	11	11	11	10	10	10	8	8	6	4	4	3
HP1gKO	12 Months	3	3	3	4	5	5	5	5	5	5	5	5	5	5	5	5	5	5	5	6	4	4	3	3	3	3	3	2	2	1	0	3	6	6	7	10	12	12	10	10	8	7	6	6	4	3	2	1
HP1gKO	12 Months	1	1	1	1	1	1	1	1	1	3	4	4	4	5	5	5	5	5	4	2	2	2	2	2	1	1	1	1	1	1	0	3	4	4	8	9	9	7	7	9	7	6	6	7	5	3	3	3
HP1gKO	12 Months	3	3	3	3	3	3	4	4	4	4	4	4	5	4	4	4	4	4	2	2	2	2	1	1	1	1	1	1	1	1	0	5	7	8	13	15	16	14	13	12	11	10	8	6	4	2	2	2
HP1gKO	12 Months	1	2	2	2	2	2	2	2	2	2	2	2	2	1	1	2	2	2	2	2	2	1	1	1	1	1	1	1	1	1	0	3	8	8	8	9	10	11	13	11	12	11	11	9	8	5	5	5
HP1gKO	12 Months	2	3	3	3	3	3	3	3	3	3	5	5	5	6	6	7	7	6	6	6	4	3	3	2	2	1	1	1	1	1	0	3	6	5	6	8	9	10	12	12	12	12	9	7	6	5	3	2
HP1gKO	12 Months	2	2	2	2	2	2	2	2	2	3	3	3	3	3	3	3	3	4	4	4	4	4	2	2	2	2	2	1	1	1	0	4	5	6	8	12	12	14	13	14	16	15	11	9	7	7	5	3
HP1gKO	12 Months	2	2	2	2	2	2	2	2	2	2	4	4	5	7	6	6	5	5	5	4	4	3	3	3	3	3	2	1	1	1	0	1	2	3	4	6	8	8	11	11	11	11	10	8	4	4	1	1
HP1gKO	12 Months	2	2	2	4	4	5	5	5	5	5	5	5	4	4	4	3	3	3	3	3	3	2	2	2	1	1	1	1	1	1	0	4	7	8	11	15	16	16	16	16	15	15	15	15	13	12	10	7
HP1gKO	12 Months	3	3	3	4	4	4	4	4	5	4	5	5	5	7	9	9	9	8	8	7	6	5	4	4	3	3	2	1	1	1	0	4	5	8	7	9	13	13	14	12	14	12	9	8	6	4	3	2
HP1gKO	12 Months	1	1	2	2	3	3	2	2	2	2	2	4	3	4	4	3	3	3	3	3	3	3	2	2	2	1	1	1	1	1	0	4	5	7	7	7	6	8	7	7	9	8	9	9	7	5	1	1
HP1gKO	12 Months	1	1	1	1	1	1	1	1	2	2	3	3	4	5	5	5	5	4	4	3	2	2	2	1	1	1	1	1	1	1	0	5	7	8	8	8	9	8	9	8	6	4	3	3	3	3	1	0
HP1gKO	12 Months	2	1	2	2	2	2	2	2	2	2	2	5	6	7	8	9	8	9	9	9	7	5	6	4	2	2	2	2	2	1	0	3	3	6	9	10	12	12	12	12	12	12	12	12	11	10	9	9
HP1gKO	12 Months	3	3	5	5	3	3	3	3	3	4	4	4	4	4	4	4	4	3	3	3	3	3	3	3	3	2	1	1	1	1	0	4	7	7	9	9	11	11	9	8	7	6	5	4	4	2	1	0
HP1gKO	12 Months	1	1	1	1	1	2	3	3	3	3	3	3	4	4	4	4	4	4	3	3	2	2	1	1	1	1	1	1	1	1	0	2	2	2	4	5	7	10	10	10	10	10	9	9	6	6	6	7
HP1gKO	12 Months	7	7	8	8	8	9	8	10	10	9	8	8	8	8	8	8	7	7	7	5	4	3	3	2	1	1	1	1	1	1	0	3	5	7	12	14	15	15	15	15	15	13	14	12	10	9	8	7
HP1gKO	12 Months	4	4	4	4	5	5	5	6	6	6	6	6	6	6	6	7	7	7	6	4	3	2	2	1	1	1	1	1	1	1	0	3	5	7	7	7	8	8	8	8	9	10	9	9	8	8	7	7
HP1gKO	12 Months	4	5	5	5	6	6	6	7	7	8	8	8	7	8	8	8	7	6	4	4	2	2	2	2	2	1	1	1	1	1	0	2	6	8	10	9	9	10	10	11	12	10	11	11	9	10	10	9
HP1gKO	12 Months	1	1	2	2	2	2	2	2	2	2	3	3	3	3	3	4	5	5	5	4	4	4	4	3	3	2	1	1	1	1	0	2	4	7	8	8	8	7	8	11	11	11	12	10	9	7	6	4
HP1gKO	12 Months	5	5	5	6	6	7	8	8	8	7	7	7	7	7	6	6	6	5	5	4	3	3	3	2	1	1	1	1	1	1	0	2	2	3	7	9	9	10	11	10	6	3	3	2	2	1	0	0
[truncated: 13 more columns]

## Sheet: Fig 7a Sholl totals
gt	age	field	N	intersections	sd	se	ci
WT	aged	apical	17	97.1176	30.4752	7.39131	15.6689
WT	aged	basal	17	138.118	53.8213	13.0536	27.6724
WT	young	apical	35	85.2286	28.5132	4.81962	9.79464
WT	young	basal	35	168.457	53.7523	9.0858	18.4646
DKO	aged	apical	21	89.5238	25.9762	5.66847	11.8242
DKO	aged	basal	21	68.9048	32.6572	7.12638	14.8654
DKO	young	apical	42	101.119	31.2887	4.82796	9.75026
DKO	young	basal	42	131.452	47.8423	7.38223	14.9087
HP1BKO	aged	apical	14	64.5	31.1516	8.32562	17.9864
HP1BKO	aged	basal	14	90.7143	32.7471	8.75203	18.9076
HP1BKO	young	apical	27	83.1481	36.3833	7.00197	14.3928
HP1BKO	young	basal	27	105.963	39.5625	7.61381	15.6504
HP1gKO	aged	apical	23	98	33.0151	6.88413	14.2768
HP1gKO	aged	basal	23	148	43.2897	9.02653	18.7199
HP1gKO	young	apical	35	88.8	40.7747	6.89218	14.0066
HP1gKO	young	basal	35	165.114	64.3007	10.8688	22.088

[truncated: 21 more sheets: Fig 7a Stats, Fig 7b - Barnes Data RAW, Fig 7b - BarnesData means, Fig 7b Barnes Stats, Fig S1 c - Data, Fig S1c - stats, Fig S6 d, Fig S6d stats, Fig S8 MRI data, Fig S8 MRI stats, Fig S9a - PPI data, Fig S9a -PPI stats, Fig S9b - HCS data, Fig S9b - HCS stats, Fig S9c - Open Field Data, Fig S9c - Open Field Stats, Fig S9d - Nest data, Fig S9d - Nest stats, Fig S9e seizures, Fig S9f SAM data  …]
